# Supplementary material for: Global In-Silico Scenario of tRNA Genes and Their Organization in Virus Genomes
Source: Viruses. 2019 Feb 21;11(2):180. doi: 10.3390/v11020180 (PMC6409571; doi:10.3390/v11020180)
Supplement: Supplementary file 1 [file viruses-11-00180-s001.zip]

Archive with 13 entries (12 files):
- viruses-406888-supplementary/
- viruses-406888-supplementary/TableS5.pdf
- viruses-406888-supplementary/FigS1.pdf
- viruses-406888-supplementary/TableS4.pdf
- viruses-406888-supplementary/TableS6.pdf
- viruses-406888-supplementary/FigS2.tiff
- viruses-406888-supplementary/FigS5.tiff
- viruses-406888-supplementary/Supplementary_File.fasta
- viruses-406888-supplementary/FigS3.tiff
- viruses-406888-supplementary/FigS4.tiff
- viruses-406888-supplementary/TableS1.pdf
- viruses-406888-supplementary/TableS3.pdf
- viruses-406888-supplementary/TableS2.pdf
