# Supplementary material for: Global In-Silico Scenario of tRNA Genes and Their Organization in Virus Genomes
Source: Viruses. 2019 Feb 21;11(2):180. doi: 10.3390/v11020180 (PMC6409571; doi:10.3390/v11020180)
Supplement: Supplementary file 1 [file viruses-11-00180-s001.zip › viruses-406888-supplementary/Supplementary_File.fasta]

>U46933.1_tRNA1
cgacagtgtagctcagccgtaagagcgtcggacttgcactccggaggtcc
ccagatcgaaactgggtactgccga
>AF289262.1_tRNA1
gtggcagaaggccatggatgtggccatgagtcttatggtgcctctgaagg
tagacaccaaggatcttaccttgctgccggacca
>BK001452.1_tRNA1
cgacagtgtagctcagccgtaagagcgtcggacttgcactccggaggtcc
ccagatcgaaactgggtactgccga
>BK000411.1_tRNA1
gtggcagaaggccatggatgtggccatgagtcttatggtgcctctgaagg
tagacaccaaggatcttaccttgctgccggacca
>KC493646.1_tRNA1
cggcggtatagctcagctgtcagagcgtcggacctaaaatccggaggacc
ccagatcaaaactgggtatcgccga
>KF477312.1_tRNA1
cggcggcatagctcaggtggcagagcgtcggactaacagttcggaggtcc
ccagatcgaaactgggtgcagtcga
>KF477313.1_tRNA1
cggcggtgtagctcagccgtaagagcgtcgggtcaaaagtccggaggtcc
ccagatcgaaactgggtatcgccga
>DQ517337.1_tRNA1
agtccgttagctcagtggttagagcatcgtgctgataacacgagggtcgt
aggttcaaatcctacatggacta
>DQ517337.1_tRNA2
gtcaggttggccgagtggtctaaggcgccagatttaagatctggttccct
cgggagcgtgggttcgaaccccacacctgaca
>DQ517337.1_tRNA3
gcctctttagctcagtggttagagcatcggtcttatacgccggttgtcgt
gagttcgattctcacaagaggta
>KJ755191.1_tRNA1
gtctcggtggcgcagtcggtagcgcacggtgcttatatcgccgtggtcgt
gagttcgatcctcacccgagaca
>JX491653.1_tRNA1
gtctcggtggcgcagttggtagcgcacggtgcttatatcgccgcggtcgt
gagttcgatcctcacccgagaca
>U59461.2_tRNA1
ggtgacgctggtgtaatggttagcatccgtgacttataatcgcgaggagg
gcggttcgattccgccagttgctgc
>AF162221.1_tRNA1
tcctcggtagtatagtggtgagtatgtccgcctgtcacgcgggagaccag
ggttcgattccctgccgaggag
>L22858.1_tRNA1
gtctcagtagctcaaggtagagcgtagcgctctggatcgtatagatcttg
ctaaggttgtgagttcaagtctcgcctgagata
>AY349019.1_tRNA1
ggcccattagctcagttggt.agagcgtcgtgctaataacgcgaaggtcg
aaggttcgatcctttcatgggcca
>DQ486030.3_tRNA1
ttctcagtagctcaacggttagagcgtagcacttttcatcgctttagatg
ttgctaaggttgcaagttcgaatcttgcctgagata
>DQ813662.2_tRNA1
gtctcagtagcttaatggttagagcgtggcgctagttatgtaaacatgat
gacaaggttgcgagttcaagcctcgcctgagata
>EU255577.1_tRNA1
tcctcggtagtatagtggtgagtatgtccgcctgtcacgcgggagaccag
ggttcgatttcttgccgaggag
>JQ798165.1_tRNA1
ggtgacgctggtgtaatggttagcatgagtgacttataatcgcgacgatg
gtggttcgattccgccagttgctgc
>KR815466.1_tRNA1
gtctcagtagcttaatggttagagcgtggcgctagttatgtaaacatgat
gacaaggttgcgagttcaagcctcgcctgagata
>DQ288865.1_tRNA1
cggacagctggttagtgtgtttgatgatttcgcacaacatcaagattttg
ctcaggttccaaaccctgagctatttga
>AY370762.1_tRNA1
ggggtcttagggggtgtccccctaatgccggcctcccaagccggtgatcc
cgggttcaaatcccggcggccgca
>EU030938.1_tRNA1
gtgggggttttagggggtgtcccccctaatgcgggcctttcgagcccgtg
acccgggttcaaatcccggccgcggcac
>EU030939.1_tRNA1
aacgggggttgtgggggcgttacccccacagggctctggcccctgggacc
agggttcgaatccctgcccggctacc
>FJ870915.1_tRNA1
aacgggggttgtgggggcgttccccccacagggctctggcccctgggacc
agggttcgaatccctgcccggctacc
>KY579375.1_tRNA1
gtgggggttttagggggtgtcccccctaatgcgggcctttcgagcccgtg
acccgggttcaaatcccggccgcggcac
>U97553.2_tRNA1
ggccagggtagctcaatcggtagagcagcggttcctggagtccgctggtt
ctcggttcaagcccgagccctggttg
>U97553.2_tRNA2
gtcggggtagctcaaatggtagagtggcaggccaacatagccagcagatc
tcggttcaaacccgagccctgacc
>U97553.2_tRNA3
gtcggggtagctcaattggtagagcggcaggctcatcccctgcaggttct
cggttcaatcccgggtcccgacgc
>U97553.2_tRNA4
gccagggtagctcaattggtagagcatcaggctagtatcctgtcggttcc
ggttcaagtccgggccctggtt
>U97553.2_tRNA5
tgccagcgtagctcaattgttagagcagcggccaccaagcctgcaggttc
tcggttcaagtccgggcgctggcat
>U97553.2_tRNA6
ggccagggtagctcaattggtagagcggcagacaccacctacgtggtcta
gtctgtggatctcggttcaagtccgagtcctggcca
>U97553.2_tRNA7
caccagagtggctcacctggtagagcaccaggctgcccatcctgttggtt
ctcggttcaaatccgagctctggtgac
>AJ004801.1_tRNA1
cggcgcccgcgcgggctcggcggcccccgggctcgggcccctgggcgccg
ggcgtcggggcgcgaggcccgggctcgggcccccgggcgccgg
>AJ004801.1_tRNA2
cggcgcccgcgcgggctcggcggcccccgggctcgggcccctgggcgccg
ggcgtcggggcgcgaggcccgggctcgggcccccgggcgccgg
>DQ149153.1_tRNA1
tcgggtctggccgagctggagcgcttcgaggccctcgacgcggccctgcg
gcgcgagctcgagagcgaggcggcgttcggacccgcgggcgcggc
>DQ149153.1_tRNA2
gtgtccccgggggccggcgcggtccggacgttctcgggggacgtcgcggc
ggacccccgggcctccttcgggggaggcgtg
>KJ668231.1_tRNA1
tccctcgttagttcagtggtagaatacccgcctcctctccgggcgggaga
ccgaggttcgattcctcgacgaggaaacc
>KJ668231.1_tRNA2
tcctcgttagtatagcggctagtacgcccgcggccgacccggcatacaga
taccggccgcgggagaccggggttcgagtccccgacgagggt
>KJ668231.1_tRNA3
tcctcgttagtttagaggtagaacgcccatcgtcttcgcgaggagaatgg
gagaccggggttcgagtccccgacggggat
>KJ668231.1_tRNA4
tcctcgttagtatagtggttagtattcccgtctgtcgcacgggagaccgg
ggttcgattccccgacgaggagc
>KJ668231.1_tRNA5
gtccccgtttgtacattggtagtactcccgctcgaggtgctgggattgcg
gggttcgagtccccggcggggaca
>KJ668231.1_tRNA6
tcctcgttagtatagtggtagtacaaccggttcgcgcgggcggccgggag
accgaggttcgattcctcggcgaggac
>KJ668231.1_tRNA7
tccccgttagtttagtggtataacacccatctcaccttggtagacgggag
accggggttcgattccccgacggggac
>KJ668231.1_tRNA8
tcctcggtagtacaacggttactacgcccgtatatatatagagtaaacgg
gagatcggggttcgactccccgccgaggaa
>KJ668231.1_tRNA9
tcctcgttagtatagtggtagtatgcccgtctgtcgcacgggagaccggg
gttcgattccccgacgaggag
>KJ668231.1_tRNA10
tcctcgttagtatagtggttaatatccccgtttgtcgcacgggagaccgg
ggttcgaatccccgacgaggag
>KJ668231.1_tRNA11
ccctcgctagtatagtggttattacgctcggcggtgcctaggccgagaga
ccggggttcgatcccccggcgaggga
>KJ668231.1_tRNA12
atcctcgttagtacagcggttagtacgccaacccaatagctatctgggtt
ggaaaccggggttcaactccccgacgaggatac
>KJ668231.1_tRNA13
tccccgttagtacagtggcagtacgccgtccgtggagcggatggacaacc
ggggttcgattccccgacggggca
>KJ668231.1_tRNA14
tgcctcgctagtacaggggttagtatgcccgtatggtatatgtgtcacgc
gggagaccggggttcgactccccggcgaggcgt
>KJ668231.1_tRNA15
gtcctcgttagtacagcggttagtatacgcacttgactgtttgtcaggta
gcgagagcggggttcgactccccggcggggatt
>KJ668231.1_tRNA16
ccctcattagtacagcggttagtacacccggacgctccacggacacacgg
gagagcggggttcgactccccgatgagggc
>KJ668231.1_tRNA17
tcctcgttagtatagcggctagtacgcccgcggccgacccggcatacaga
taccggccgcgggagaccggggttcgagtccccgacgagggt
>KJ668231.1_tRNA18
tccctcgttagttcagtggtagaatacccgcctcctctccgggcgggaga
ccgaggttcgattcctcgacgaggaaacc
>KT594769.1_tRNA1
ccggggggtagacgatggtggtctccgcatctgtgataagtggggggatt
cgaatttcaaggatcttatcctgctctcgaa
>KX589235.1_tRNA1
tccctcgttagttcagtggtagaatacccgcctcctctccgggcgggaga
ccgaggttcgattcctcgacgaggaaacc
>KX589235.1_tRNA2
tcctcgttagtatagcggctagtacgcccgcggccgacccggcatacaga
taccggccgcgggagaccggggttcgagtccccgacgagggt
>KX589235.1_tRNA3
tcctcgttagtttagaggtagaacgcccatcgtcttcgcgaggagaatgg
gagaccggggttcgagtccccgacggggat
>KX589235.1_tRNA4
tcctcgttagtatagtggttagtattcccgtctgtcgcacgggagaccgg
ggttcgattccccgacgaggagc
>KX589235.1_tRNA5
gtccccgtttgtacattggtagtactcccgctcgaggtgctgggattgcg
gggttcgagtccccggcggggaca
>KX589235.1_tRNA6
tcctcgttagtatagtggtagtacaaccggttcgcgcgggcggccgggag
accgaggttcgattcctcggcgaggac
>KX589235.1_tRNA7
tccccgttagtttagtggtataacacccatctcaccttggtagacgggag
accggggttcgattccccgacggggac
>KX589235.1_tRNA8
tcctcggtagtacaacggttactacgcccgtatatatatatagagtaaac
gggagatcggggttcgactccccgccgaggaa
>KX589235.1_tRNA9
tcctcgttagtatagtggtagtatgcccgtctgtcgcacgggagaccggg
gttcgattccccgacgaggag
>KX589235.1_tRNA10
tcctcgttagtatagtggttaatatccccgtttgtcgcacgggagaccgg
ggttcgaatccccgacgaggag
>KX589235.1_tRNA11
ccctcgctagtatagtggttattacgctcggcggtgcctaggccgagaga
ccggggttcgatcccccggcgaggga
>KX589235.1_tRNA12
atcctcgttagtacagcggttagtacgccaacccaatagctatctgggtt
ggaaaccggggttcaactccccgacgaggatac
>KX589235.1_tRNA13
tccccgttagtacagtggcagtacgccgtccgtggagcggatggacaacc
ggggctcgattccccgacggggca
>KX589235.1_tRNA14
tgcctcgctagtacaggggttagtatgcccgtatggtatatgtgtcacgc
gggagaccggggttcgactccccggcgaggcgt
>KX589235.1_tRNA15
ccctcattagtacagcggttagtacacccggacgctccacggacacacgg
gagagcggggttcgactccccgatgagggc
>KX589235.1_tRNA16
tcctcgttagtatagcggctagtacgcccgcggccgacccggcatacaga
taccggccgcgggagaccggggttcgagtccccgacgagggt
>KX589235.1_tRNA17
tccctcgttagttcagtggtagaatacccgcctcctctccgggcgggaga
ccgaggttcgattcctcgacgaggaaacc
>JN402401.1_tRNA1
gcggggtggtgcaacgtagcacgccagtctactgaaactggaactgctgg
ttcgaatccagatcccgca
>KJ003982.1_tRNA1
gcggggtggtgcaacggtagcacgtcgcgctctgaacgcgaaactgtagg
ttcgaatcctaaccccgca
>KJ003981.1_tRNA1
ggcggggtagtgcaatggtcgcatgtcactctctgaaggtgaagctgctg
gttcgaatccagaccccgcaacca
>AY380826.1_tRNA1
ataatttctagttgagacatgaataatttatttttaaaaaataaaacaat
tagaagttcaattttttttaattctc
>AY521625.1_tRNA1
gctccagtagcgcaatcggcagcgcgtggtacttataatgccaaggttgt
gagttcgatcctcacctggagca
>DQ643392.1_tRNA1
ctctcctataggggaaggagcccttggagcctatatcgccccatagatca
atttcctggaattgtggtccaagaggccatatgagagggg
>KR139659.1_tRNA1
tgctctagtggcgcagttaggtagcgcgcagtgcttataacactgaggtc
gtgagttcgatcctcacctagagcat
>AJ854042.1_tRNA1
gggctcgtagcttagccaggtagagcaacgggctcttaacctagggagat
acccgtaggtcccgggttcgaatcccggcgagcccgc
>KU315178.1_tRNA1
actctccttgctcgaaccaggatcgagcacttcttgcgaaggagtgttaa
ggtcttgtctttgaccggtttcagccagtgaggagtt
>AP017398.1_tRNA1
gtggatataacttaataggtaaagtgacaatttgtgaagttgtaaatatg
ggttcgattcccattattcaccc
>AP017398.1_tRNA2
gtatcgtttggcggaattggtagacgcgatgggcttaaaacctatttcca
tgaggagtattggttcgattccaataacggttta
>HQ336222.2_tRNA1
gcaaaggtggcggagtggtctaacgcggtagacttaagatctactatctt
ttgatgtcgtgggttcgaatcccaccctttgca
>HQ336222.2_tRNA2
gatccgttagtttagtggtagaactactgtttgtgggacggtcgacacag
gttcgattcctgtacgggtca
>HQ336222.2_tRNA3
ggatcgttagctcaatggtagagcgctcgcctgcagagcgataggttatc
agttcaattctgatacgatcct
>HQ336222.2_tRNA4
gacctgttagtttaatggtaaaacggtagcctccagagtgattgatactg
gttcgattccggtataggtcc
>HQ336222.2_tRNA5
gcaaaggtggcggagtggtctaacgcggtagactcaagatctactatctt
ttgatgtcgtgggttcgaatcccaccctttgca
>HQ336222.2_tRNA6
gcaaaggtggcggagtggtttaacgcgctggacttaagatctagtatcat
ttgatatcgtgggttcgaatcccaccctttgca
>GU244497.1_tRNA1
ctcgccttagctcagtggtagagcggcggactgtagttccgtaggtcact
cgttcgaatcgggtaggtgaga
>GU244497.1_tRNA2
gcatatgtgtccgagtggtttaaggagacggttttaagcaccgttggcta
cggcctcgcaggttcgaatcctgtcatatgcacca
>GU244497.1_tRNA3
gtatatgtgtccgagtggtttaaggagacggttttaagcaccgttggcta
cggcctcgcaggttcgaatcctgtcatatacacc
>GU244497.1_tRNA4
gccttattagctcagttggattagagcagcaggcttttaacctgatggtc
gtgggttcgagtcccacataaggctcca
>GU244497.1_tRNA5
gcatatgtgtccgagtggtttaaggagacggttttaagcaccgttggcta
cggcctcgcaggttcgaatcctgtcatatgcac
>GU244497.1_tRNA6
gtcactttagcttaagggtaaagcaacaacattatacttgtgaatgtagg
ttcgattcctacaagtgaca
>GU244497.1_tRNA7
gcatatgtgtccgagtggtttaaggagacggttttaagcaccgttggcta
cggcctcgcaggttcgaatcctgtcatatgcacca
>GU244497.1_tRNA8
gtatatgtgtccgagtggtttaaggagacggttttaagcaccgttggcta
cggcctcgcaggttcgaatcctgtcatatacacca
>GU244497.1_tRNA9
gtatatgtgtccgagtggtttaaggagacggttttaagcaccgttggcta
cggcctcgcaggttcgaatcctgtcatatacacc
>GU244497.1_tRNA10
gccttattagctcagttggattagagcagcaggcttttaacctgatggtc
gtgggttcgaatcccacataaggctcca
>GU244497.1_tRNA11
gcatatgtgtccgagtggtttaaggagacggttttaagcaccgttggcta
cggcctcgcaggttcgaatcctgtcatatgcacca
>GU244497.1_tRNA12
gtatatgtgtccgagtggtttaaggagacggttttaagcaccgttggcta
cggcctcgcaggttcgaatcctgtcatatacacca
>GU244497.1_tRNA13
gtatatgtgtccgagtggtttaaggagacggttttaagcaccgttggcta
cggcctcgcaggttcgaatcctgtcatatacacc
>GU244497.1_tRNA14
gccttattagctcagttggattagagcagcaggcttttaacctgatggtc
gtgggttcgaatcccacataaggctcca
>GU244497.1_tRNA15
ggtaccgtagaacaattggttagttcaacagactgttaatctgaaggttg
ttggttcgagtccagccggtaccg
>JN258408.1_tRNA1
gctaaggtggcggagtggtctaacgcgatagacttaagatctattatcat
ttgatgtcgtgggttcaaatcccacccttagca
>JN258408.1_tRNA2
gctaaggtggcggagtggtctaacgcggtagactcaagatctactatctt
atgatgtcgtgagttcgaatctcacccttagca
>JN258408.1_tRNA3
gacctgttagtttaatggtaaaatggtcgcctccagagtgattgatatcg
gttcgattccggtacaggtcc
>JX962719.1_tRNA1
gatctgttagtttagttggtagaatacctgtctgtggaacaggagacatc
ggttcgaatccgatacaggtca
>JX962719.1_tRNA2
aggaccattagctcaattggtagagcaatcgcctgcagagcgagaggtta
ctggttcaagtccagtatggtccta
>KF527228.1_tRNA1
gatccgttagtttagtggtagaactactgtttgtgggacggtcgacacag
gttcgattcctgtacgggtca
>KF527228.1_tRNA2
ggatcgttagctcaatggtagagcgctcgcctgcagagcgataggttatc
agttcaattctgatacgatcct
>KF527228.1_tRNA3
gcaaaggtggcggagtggtctaacgcggtagacttaagatctactatctt
ttgatgtcgtgggttcgaatcccaccctttgca
>KF527228.1_tRNA4
gcaaaggtggcggagtggtttaacgcgctggacttaagatctagtatcat
ttgatatcgtgggttcgaatcccaccctttgca
>KF527228.1_tRNA5
gcaaaggtggcggagtggtctaacgcggtagactcaagatctactatctt
ttgatgtcgtgggttcgaatcccaccctttgca
>KF527228.1_tRNA6
gacctgttagtttaatggtaaaacggtagcctccagagtgattgatactg
gttcgattccggtataggtcc
>AF158101.6_tRNA1
gtcccgctggtgtaatggatagcatacgatccttctaagtttgcggtcct
ggttcgatcccagggcgggatacca
>AF158101.6_tRNA2
ggccctgtagctcaatggttagcagcagtcccctcataagggaaaggtta
ccagttcaaatctggtctgggtca
>AF158101.6_tRNA3
gctgatttagctcagtaggtagagcacctcacttgtaatgaggatgtcgg
cggttcgattccgtcaatcagcacca
>AF158101.6_tRNA4
tggaggcgtggcagagtggtttaatgcaccggtcttgaaaaccggcagtc
gctccggcgactcataggttcaaatcctatcgcctccgt
>AF158101.6_tRNA5
ctccgtgtagctcagtttggtagagcgcctgatttgggatcaggaggtcc
aaggttcaaatccttgtatggagac
>AF158101.6_tRNA6
gcggatatcgtataatggtattacctcagacttccaatctgatgatgtga
gttcgattctcattatccgctcca
>AF158101.6_tRNA7
gcgagaatggtcaaattggtaaaggcacagcacttaaaatgctgcggaat
gatttccttgtgggttcgagtcccacttctcgcacca
>AF158101.6_tRNA8
tgggaattagccaagttggtaaggcatagcactttgactgctagatgcaa
aggttcgagtcctttattcccagc
>U24159.1_tRNA1
gggtcgttagctcagtcggtagagcagcggacttttaatccgttggtcga
aggttcgaatccttcacgacccacca
>AF320576.1_tRNA1
ctctgtttagctcagcttggtagagcgttccgtttggggcggtaaggccg
gaggttcaagtcctccaacagagacca
>AF320576.1_tRNA2
gttccagtagacaaaatggtaaagtcaccactctttcaaagtggatatct
gagggttcaaatcccttctggaacgcca
>AF320576.1_tRNA3
tgcgggtatagagaaagggcgtctcacatgtctcattagcatggtatcgg
caggttcgactcctgcacccgcctcca
>AF320576.1_tRNA4
ggttaggaagcacataaggtatgtgcggtcgcctgttaagcgaatggcac
agggttcgaatccctgactaaccgcca
>AF320576.1_tRNA5
gtgtcgttatcccgtagatggtagcggtggggactgtaaatcccttgtca
ttgagactcggtaggttcgactcctacacggcacacca
>AF320576.1_tRNA6
ggctatgtagtttaactggagaaaatactcccctgtcacgggagatgatg
tgagttcaagtctcatcgtagccgcca
>AF320576.1_tRNA7
ggaagtgtagcagaatggtgatgcggcagacttttaatctgacaggcgat
gggttcgaatccctccacttctacca
>AF320576.1_tRNA8
ggttcagtcgcagataaggtaatgcaagggtctcataagccctatgaatg
tgggttcgattcccatctgaacctcca
>AF320576.1_tRNA9
gctgtgaaagcacatatggatgtgcattcggctgataaccgaaaggcaga
aggttcgaatccttctcacagtacca
>AF320576.1_tRNA10
ggtaggtagcggctaatggtagccaaactgtcttgaaaacagttgccact
gtagagatacggtgagggttcgactcctttacttaccgcc
>AF320576.1_tRNA11
gggagattgatggtaattggtaaacctatctcgcttagaacgagatgttt
gagggttcgaatcccttgtctcctacca
>AF320576.1_tRNA12
gcaggtgtagcaaaatggttatgcggctgactcttaatcagtaagacgat
gggttcaattccctccacctgtacca
>AF320576.1_tRNA13
tgggtcatagtttatatggttaaaattcgagttttgcaaacttgggaact
gagttcaattctcagtgactccacca
>AF320576.1_tRNA14
gcatccatagtttaaacgggaaaattacagtcttccaaactgaggttgag
ggttcgattccctctggatgctcca
>AF320576.1_tRNA15
gctgctttcgtataattggctattacacatcccttgtaaggatggaaatg
caggttcaagtcctgtgagcagcacca
>AF320576.1_tRNA16
actcgcttagtttatatggtaaaacatcacccttacaagatgaagaaaaa
ggttcaagtcctttagtgagtacca
>AF320576.1_tRNA17
gttccagtatcccaattggcagaggatgcaagctcaaaccttgtattagt
gacggttcgaatccgtcttggaacacca
>AF320576.1_tRNA18
gcaggattagttcaaatggatagagcaacagtctacgaagctgttaatag
gggttcgaatcccttatcctgcgcca
>AF320576.1_tRNA19
aggggattagtttacaaggttaaaacctcggtctttgaaatcgaagaagt
tggttcaattccaacatcccccgcca
>AF320576.1_tRNA20
gctccattactccaattggcagagaggccagacttaaaatctgtgttatg
tatcggttcgaatccgatatggagtacca
>AF320576.1_tRNA21
agcggtatagcataactggcaatgcagcagtctctgaagctgtcctatta
aggttcaaatccttatgccgctgcca
>AF320576.1_tRNA22
gtggccttatcataaatggtaatgacccatgctgtgaacatggtctatac
gggttcaaatcccgtaggtcacccca
>AF320576.1_tRNA23
agtccaagtagcttatatggttaaagcgcgtgtctgaaaaacatgagaag
agggttcaaatcccactggactacca
>AF320576.1_tRNA24
ggaagattaaccctaaaaggtaagggagcagtttgctaaactgccagtag
ctgagaaatcggtgtaccagttcaagtctggtatcttcctcca
>AF320576.1_tRNA25
gaatccgtgacagaaatggatatgtgcctgtctgcaaaacaggtttataa
gggttcaagtcccttcggattctcca
>AY129337.1_tRNA1
ggagggtgagcatctggtgatgcaggggtcctgctaaggccctacggatt
cacacccgtgagtttcgattactcctccctccgc
>AY129337.1_tRNA2
gccctgctgagcaaactggcaaagctgccgcattcagagtgcgggtcatt
tccgggttcgactcccgggcagggtac
>AY129337.1_tRNA3
gtctctgtaggcaaatcggaaaagccgccatcttgagggggtggtgcgtg
cgggttcgactcccgccagagacac
>AY129337.1_tRNA4
gccgtggtaggccatctggcgagccgccgagttcaagtttcggtgtttgc
gggttcgaatcccgcccacggtac
>AY129337.1_tRNA5
attctggcactggtgggcgagcccaccggcggcagcttcaagctgtcgct
ggccggagaaccgaccggaaacatcccgttcaacgcgacccagggcc
>AY129337.1_tRNA6
cggggtgtagttcagtttggaagagcgcttggtttgggaccaagatgtcg
caggttcgaatcctgtcaccccgac
>AY129337.1_tRNA7
tggggtgaagccgatctggaaggcagcggtctccaaagccgtctcatagc
gggttcgaatcccgtcacccctgcca
>AY129337.1_tRNA8
gccgcacatgcccaactggtgtttgggagcaggctgtaaccctgtggcct
tcgggacggtgaggttcgattcctcagtgcggtacca
>AY129337.1_tRNA9
gcaccatttgctcaatggcagagcggcggcttctaaccccgtgagtgccg
gttcgattccggcatggtgcacc
>AY129337.1_tRNA10
agcggtgtagagcagctaggtagctcgccgggctcataacccggaggacg
cgtgttcgaatcacgccaccgccac
>AY129337.1_tRNA11
gcgcctttggcggaatggctacgtgctcggctgcaacccgagttatcccg
gttcgactccgggagggcgctc
>AY129337.1_tRNA12
gctcccatggggtagtggtaaccctcctggttctcagccaggcgtcccga
gttcgatcctcggtgggagtgc
>AY129337.1_tRNA13
gtggccgtagttcagccggtagaacgctgggttgtgatcccagtcgtcga
gggttcgagtccctccggtcaccc
>AY129337.1_tRNA14
gggcctgtagctccaattggtagagcagcatccttgcaagatgacggctg
tcggttcgaatccgacctggtccac
>AY129337.1_tRNA15
gccgtcatagctcagttggtagagcactggcctgaaaacccagtggccga
ggttcgagtcctcgtgtcggcac
>AY129337.1_tRNA16
gtccgtttagctcagctggaagagcgctcggtccacacccgagaggccgc
aggttcgatccctgcaatggacac
>AY129337.1_tRNA17
gccttcgtagctcagtggtagagctgtcgcctcttaagcgataggtcgtt
ggttcgaatccagccgggggcac
>AY129337.1_tRNA18
ggtcgggtcggtctgctggtatggccagtcggattttcactccggacatt
cgcgggttcaattcccgtcccgatcgc
>AY129337.1_tRNA19
gcgggtgtggccgaatggctcaggcaccagatttccactctggctacgca
ggttcgattcctgtcatccgctc
>AY129337.1_tRNA20
gctgctgtagctcacctggcagagcgtcggcgtcgtatcccgaaggcatc
cggttcgagtccggacagcagcccc
>AY129337.1_tRNA21
gcctctgtggtccagcggcacggacatccgccttgtaagcggaggacccc
cgttcgatccggggtagaggctc
>AY129337.1_tRNA22
gctgggttagctcagtggtagagcgttcctctggtatgggaaaggcccgg
ggttcaatcccccgattcagctc
>AY129337.1_tRNA23
gcgaaggtagctcagctggcagagcgccaccttgccaaggtggaggtcgc
gggatcgtaacccgttcttcgctc
>AY129337.1_tRNA24
ggccctgtagctcagaggaagagcgccggtctgtcgaatcggaggtcgcg
gtatcgtaatccgtcagggtcgc
>AY129337.1_tRNA25
gcctcactagctcattggtagagccgctcgctcataacgtgcaggtacct
ggttcgattccagggtgaggtac
>AY129337.1_tRNA26
gcctgttagcggactggtcgtccgatccaagctgataacttggcgtaagc
ggtgttcgattcaccgagcaggtac
>AY129337.1_tRNA27
gcctctatggtccaacggatatgacgccggtctacggaaccggagatgcg
tgttcgattcgcgctaggggcac
>AY129337.1_tRNA28
gtccgtgtagctcaggggtagagcgcctgctcgacacgcaggaggaccga
ggttcgaaacctcgcatggacac
>AY129337.1_tRNA29
gcctctgtagctcaacggacagagcaacgcggtcctaacgcggtggctgg
aggttcgaatcctctcggaggcac
>AY129337.1_tRNA30
tggggtatggtggcaatctggcagtcccgccggactttgactccggaggt
gcaggttcgagtcctgctaccccatc
>AY129337.1_tRNA31
gcccttgtagctcagtggacagagcggcgagcttctacctcgcgggccgg
gagttcgaatctctccaggggcacca
>AY129337.1_tRNA32
tgctcgttggtgtaactggcaacactacggactctgactccgtcatttta
ggttcgaatcctaagcgagcagcca
>AY129337.1_tRNA33
tggggtgtccgttaatcaggcaaacgagcggactgttaatccgcccctgc
aggttcgaatcctgccaccccagcca
>AY375531.1_tRNA1
ggtctcttagctcagctggacagagcaacgtcgttctaagtcgttggtca
ttggttcgaatccaatagggaccacca
>AY375531.1_tRNA2
ggccctgtagctagacggttcaagcaggcggctcataaccgctcgtagca
ggttcgattcctgccagggccacca
>AY375531.1_tRNA3
tgcgacgtagaggagaggtcgtcctcgtcgggctcatatcccggaaatcg
gtggttcgaatccatccgtcgcatcca
>AY375531.1_tRNA4
ggagccatagtttatacggttaaaataatcccctgtcacgggatagcacc
gagttcgatcctcggtggctccgc
>AY375531.1_tRNA5
ggagaagtggatgagcggtttaaatcgcttccctgctaaggaagtaaacc
gaaaggtttcgagagttcgaatctctccttctccgcca
>AY375531.1_tRNA6
agtggattagctcagtaggtagagcactcgaccgataatcgagagcgcac
tggttcgaccccagtatccactacca
>AY375531.1_tRNA7
atgacattggtgttagcggtagcatgccggtctccaaaaccgtgcggcca
gggttcgaatccttgatgtcatgcca
>AY375531.1_tRNA8
gccgatttagctcatccggtagagcagttgttttgtaagcatcaggtggt
ccgttcgagtcggacaatcggcacca
>AY375531.1_tRNA9
ccgcgtgtaggctagtcaggtaggtcgtctggtttgggaccagaaagtcg
gaggttcgaatccttccacgcggacca
>AY375531.1_tRNA10
gcgggtaaggtgtttacggatacatgctagccttccaagcttgagtagac
cggttcgataccggctacccgctcca
>AY375531.1_tRNA11
gtgacggtagctcagctggtagagccccaggttgtgatcctggtcgtcgc
gagttcaatcctcgtccgtcacccc
>AY375531.1_tRNA12
gcatcgttaactcaattggcagagtagcggacctttaatccgttggttct
gagttcgaatctcagacggtgtacca
>AY375531.1_tRNA13
ggaacgttcgggtaatggtatcccaagcggctgtaacccgctcgcctctg
gcattcttggttcgagtccaaggcgttccacca
>AY375531.1_tRNA14
ggtgatgtggctcagaggttgagcggcggactgttaatccgcgaggaatt
tcctctatactggttcgagtccagtcatcaccgcca
>AY375531.1_tRNA15
gttgctgtgagccgagtggctgaaggcggtccctggaaacgggacgggtt
gaaagacctcgaaggttcgaatccttccagcaacc
>AY375531.1_tRNA16
ggaagcttggcagagtctggcttattgcactagtcttgaaaactagcgat
cgtaggaatacggtccatccgttcaaatcggatagcttccgcca
>AY375531.1_tRNA17
gggagtgtggtggaacggcatacacaggaggcttaaaacctcccgccttc
gggattgagggttcgagtccctcctctcctacca
>AF399011.1_tRNA1
gccgctatagctcagctaggtagagcaacgcacttgtaatgcgtaggtcc
tccgttcgattcggagtggcggcacca
>AF399011.1_tRNA2
tggtaagtacccgagtggcagcagggagcggactgttaatccgttggcga
aagcccaccgtaggttcgaatcctaccttaccagcca
>AF399011.1_tRNA3
tccgtgatagctcagtcggtagagcaagtgactgttaatcactgggtccc
tggttcgagtccaggtcacggagcca
>AF399011.1_tRNA4
gcgctcatagttcagttggttagaatacccgcctgtcacgcgggtggtca
ggggttcgagtccccttgggcgcgcca
>AF399011.1_tRNA5
gggcctatagctcagttggttagagcaggcgactcataatcgcttggtcg
caggttcaagtcctgctgggcccacca
>AF399011.1_tRNA6
cggagtgtagcgcagttggtagcgcgcctgctttgggagcaggatgtcgg
gagttcgagtctccccactccgacca
>AF399011.1_tRNA7
gcccgaatggtgaaattggtaaacacagaagacttaaaatcttccggcta
cggtcttgtcggttcgaatccgacttcgggcacca
>AY266303.2_tRNA1
ggccccgtagctggagggttttagcgtgcggctcataaccgcttgatgtg
ggttcgattcccaccggggccacca
>AY266303.2_tRNA2
gcggatgtggtgaaattggtagacacacgagttttaggtgctcgcgctag
tgatagcgtgtcggttcgagtccgaccatccgtacca
>AY266303.2_tRNA3
ggagaaatgacagagaggccgaacgtagcggattgctaattcgtaggccc
gcaagggtccgtgggttcgaatcccactttctcctcca
>AY266303.2_tRNA4
ggaagcgtggcagagtccggcttattgcacaagtcttgaaaacttgcggc
gaggtatcccctcgtccatccgttcgaatcggatcgcttccgcca
>AY266303.2_tRNA5
aggggattcgcctagctggcctaaggcatcggactttgactccgatatcg
ttgattcgaattcaacatcccccgcca
>AY266303.2_tRNA6
ctcgggttaggcaagtggtatgtcgcctggtttgggaccaggtcgtcgag
tgttcgattcactcacccgagacca
>AY266303.2_tRNA7
gggtccttagctcagtaggtagagcatatgattgaagatcatagtgtccc
cagttcaattctgggagggcccacca
>AY266303.2_tRNA8
gtgacggtagttcagttggtagagctccaggctgtgatcttggtagtcac
gggttcgatccccgtccgtcacccca
>AY266303.2_tRNA9
gcctctatagctcagtggtagagcaactgccttgtaagcagtaggtcctc
ggttcaatcccgagtgggggctcca
>AY266303.2_tRNA10
ggatgtgctgcaatgacggtggtattgcaccagactgtaaatctggcccc
acagggtaaacattgtaggttcgactcctaccgcatccacca
>AY266303.2_tRNA11
tgcgagttggagaagtccggtatctcgttagcctcataagctaaaggtcg
gtggttcaaatccaccactcgcatc
>AY266303.2_tRNA12
tctccgttcgtctagtggactaggacactgccctttcacggcggtaacat
ggattcgaattccatacggagaacca
>AY266303.2_tRNA13
ggtgcattagctcagtggtagagctgcggtttcatacgccgtcggtcggt
agttcgaatctaccatgcaccacca
>AY266303.2_tRNA14
gcgctgttagctcaatggtttagagcaatcggcttttaaccgataggttc
cgggttcgagtcccgggcggcgtacca
>AY266303.2_tRNA15
aggggattagcaaaatggttatgcggcggattccaaatccgttgacgtga
gttcgattcttacatcccctgcca
>AY266303.2_tRNA16
gtgccggtagccaagcggtaaggcaagtgattgcaaatcacttttacgtc
tgttcaaatcagatccggtactcca
>AY266303.2_tRNA17
gcctcattggtgtagtggtcacataccgtccttccaagtcgtagtgtcgg
gttcgattcccgaatgaggctcca
>AY266303.2_tRNA18
ggggaaatagctcagatgggagagcactagccttgcaagctgggggtcgt
gggttcgagtcccattttctccacca
>AY266303.2_tRNA19
ggtgcattagtataatggctattattcgtgactgtctatcacaagatacg
ggttcgattcccgtatgcaccgcca
>AY266303.2_tRNA20
agtcccgtagctcagaggtagagcgccgtgctgataacgcggatgtggat
ggttcgataccattcgggactacca
>AY266303.2_tRNA21
ggaggtgtggctcaaaggttgagcggcagactgttaatctgcgggtaata
accctatgttggttcgagtccaacctcctccgc
>AY266303.2_tRNA22
gcgagtgtagccgaatcggtataggcagcagacttaaaatttgccggtgc
taacgcgccatgtgagttcgatcctcaccactcgcacca
>AY266303.2_tRNA23
gggagtatgctggaactggcatacagggcaagctcaaaccttgttgacaa
tagtcgtgtgggttcgaatcccactactcccacca
>AY283928.2_tRNA1
ggagatatggtctaaaggtatgacagcaccctgctaaggtgtcggacgtt
aatagcgttctctgggttcgattcccagtatctccgcca
>AY283928.2_tRNA2
gcccaactagtccaattggcagaggcgctagtttcaaacactagatgatc
cgagttcgaatctcgggttgggcacca
>AY283928.2_tRNA3
gcgcacgtggtccaattggcagaggcatgaggcttaaaatctcagggatg
gcggttcgaatccgcccgtgcgtacca
>AY283928.2_tRNA4
gcccgaatcgtataatggaagtatgagggattgcaaatcccgcggtcaga
gttcgattctctgttcgggctcca
>AY283928.2_tRNA5
gtggcagtgggtgaagtggaaatacccccgggttgtgattccggaagatg
cgggttcgatccccgtctgtcacccca
>AY283928.2_tRNA6
ggtcccttagtataatggcagtacgtctcttttacacagagaaagaagtg
gctcgattccactagggactacca
>AY283928.2_tRNA7
gcgggtatgatgtaatggtagcatgacgtccttccaagtcgttcgtctcg
gttcgagtccgtgtacccgctcca
>AY283928.2_tRNA8
ggagatgtagctcaagtggtagagcaatggtctcataagccattagatcc
gatttcgagtatcggtgtctccacca
>AY283928.2_tRNA9
gtcctcatagctcaattggaagagcaacgaccttctaagtcgtgggttgt
gggttcgaatccctctggggatgcca
>AY283928.2_tRNA10
gccctgatagcacaattggcagtgcagctcacttgtaatgagcaggttcg
cggttcaaatccgtgtcagggcacca
>AY283928.2_tRNA11
aggggattgatgtaaaggcagcatacgtgactttgactcacgcagtaccg
gttcgaatccgttatcccctgcca
>AY283928.2_tRNA12
ggagccgaggtgtaagtggttgcatgtctccctgtcacggagaaggtagc
gggttcgaaacccgtcggttccgcca
>AY283928.2_tRNA13
gccttattaactcagtcggtagagtgtctggctgttaaccagagagtcgt
tggttcgagtccaacataaggcgcca
>AY283928.2_tRNA14
gggtgtgtagctcagaggcagagcagacggctgttaaccgtcaggtcgag
atttcgaaattctccacgcccgcca
>AY283928.2_tRNA15
agggacatgatgtaacggcagcatgacggattccaaacccgttcgttaga
gttcgaatctctatgtccctgcca
>AY283928.2_tRNA16
agctccatagtttaacggtaaaacacgcgaccgataatcgcacgttgaca
gttcgagtctgtctggggctacca
>AY283928.2_tRNA17
gaaagattctgggtagcggcaacggtcttgaaaaccgtcggtcaccggga
ggtgatgttagggttcgaatccctagtcttccgcca
>AY283928.2_tRNA18
tgcgagttagagttctggtgaactcactagtctcataagctagtttaggt
cagttcgattctggcactcgctacca
>AY283928.2_tRNA19
ggagcgtaagccgcaaggtgcggcagcggactgtaaatccgtgtcccgta
atgggaagagaggttcgattcctctacgctccacca
>AY283928.2_tRNA20
gctcgattcgactatcggtaggtcacttccctttcaaggaagtaggacgg
gttcgactcccgtatcgagtacca
>AY283928.2_tRNA21
gcgtcggtagctcatcatggaagagcagggagcttttaactctcaggtgt
ctggttcgagtccagggcggcgtacca
>AY283928.2_tRNA22
gggtcgttcgtataacggtagtacatctggcttttaaccagaacggtgag
agttcgaatctcttgcgacccacca
>AY283928.2_tRNA23
gcacccttagcttatcaggaaaagcggcggattgaagtcccgcagtgctc
ggttcgattccgagggggtgcacca
>AY283928.2_tRNA24
gcgcaagtagcccaatctggcagaggcactggtcttagaaaccagaagtt
aagagttcgaatctcttcttgcgtacca
>AY283928.2_tRNA25
gccctactagctcaattggaagagcagcgtcctacgaaggcgcaggttag
aagttcgaatcttctgtggggtgcca
>AY283928.2_tRNA26
ccgtgactagctcaatctggtagagtactccgtttggggcggagaagtta
agcgttcgaatcgcttgtcacggacca
>AY283928.2_tRNA27
cgggacgtggcgtaaaggtagcgttcatgctttgggagcatgtggtaaga
gttcgagtctcttcgtcccgacca
>AY283928.2_tRNA28
agccccttagctgtaacggtagtagcagacgactcataatcgtcaggttc
tcggttcgaatccgagaggggctacca
>AX059140.1_tRNA1
gcgcctgtagctcaaccggaaagagcaccagccttctaagctggtggttg
tgggttcgagtcccaccgggcgctc
>AF234172.1_tRNA1
gatggtgtagctcagcggttagagcggttgactgttaatcaacgggtcga
tggttcaaatccatccaccatcgcca
>AF234172.1_tRNA2
gccggtttagctcagttggtagagcgcctgccttgtaagcaggatgtcag
cggttcgagtccgttaatcggcacca
>AF234172.1_tRNA3
ggccctttagctcagtggttagagctggcgactcataatcgcacggtcac
cggttcaagtccggtaggggccacca
>AY368235.2_tRNA1
gccaaggtggtggaacggtagacacagcggacttaaaatccgtcgcgcca
tcggcgcgtgccagttcgaatctggcccttggcacca
>AF543311.2_tRNA1
ggagacgtggctgagtggtcgaaagcgctcccctgctaagggaacgcctg
gagtaatctgggtcgagggttcgaatccctccgtctccgcca
>AY682195.1_tRNA1
gctcccctagtgtaattggctaacacgctagatttccaatctagtaatgc
cggttcaaatccggctgggagct
>AY682195.1_tRNA2
gccttgttagttcaacggtagaactcctgtcttgtaaacaggtgatttca
gtccaactctggaacgaggca
>AY682195.1_tRNA3
tatcagagtaagcttaactggcaaactgctggactccaaatccggacttc
taggttcgaatcctagctttgatgt
>AY682195.1_tRNA4
caggatatagctcaatttggtagagcgcctagtttggggctaggatatta
taggttcaaatcctattatcctga
>AY682195.1_tRNA5
gtgtctgtagctcagctaggtagagcatcgtgttgaatccacgagggtcg
taggttcaaaccctactgggcaaa
>AY682195.1_tRNA6
ggcctagtattccaattggcagagaagttagactcaaaatctatacagtg
taggttcgattcctacctaggccac
>AY682195.1_tRNA7
tgctctcgtaatccaacggcagagatagtggtcttagaagccatccagtg
tgagttcgaatctcaccgagagcat
>AY682195.1_tRNA8
tgctctcttaatccaacggcagagataatagacttaaaatctataaagtg
taggttcgaatcctacagagagcat
>AY682195.1_tRNA9
aatatagtatagctcaggagacagagcgcctagtatgggactaggtacta
tcgctggttaaagcccagcactataatt
>AY682195.1_tRNA10
ttgctcagtagttcagcggtagaataggacactgttaatgtcaaggtcgc
tggttcgatcccagcctgagcagt
>AY682195.1_tRNA11
tggaaagttgacagagtggttgattgtggctccctgctaaggagttaatc
gtgataagcgattcaggggttcgaatcccttactttccat
>AY682195.1_tRNA12
tactcgtatagctcagaggcagagcattcaacttataattgaggggtcgg
tggttcgaacccacctacgagtat
>AY682195.1_tRNA13
gtgctattagtctagttggataaaacatcattttcctaaattgaagtccc
cagttcgaatctgggatagcaca
>AY682195.1_tRNA14
gcgccccttagctcaactggatagagcaactgacttctaatcagtaggtt
gtccggatcgtacccgacaggacgca
>KF766114.1_tRNA1
ggactcttagcttaaaggtaaagccaaccgctcataacggtttgactgta
ggttcgaatcctgcagagtcca
>KF766114.1_tRNA2
acacccttagtataattagtagtacaagggtctccaaaacccttagtctt
tgtgcaaatcaaagagggtgtg
>KF766114.1_tRNA3
ggtttcttagctcagatggtagagcactagattgaagctctaggtgtcat
tggttcaaatccaatagaaacca
>KF766114.1_tRNA4
tggctcattggtgtaactggttaacacactgccctgtcacggcagagagt
acgagttcgagtctcgtatgggtcgt
>AJ298298.1_tRNA1
ggccctttagctaagtggtgagagcgagcgactcataatcgccaggtcgc
tggttcaaatccagcaagggccacca
>AJ298298.1_tRNA2
gcgttgttagctcagtcggacagagcaattgccttctaagcaatcggtca
ctggttcgaatccagtacaacgcgcca
>AJ630128.1_tRNA1
ggaggggcaatccgattggtgacggaacctgtcttgaaaacagttgaggt
gttaaagcccttgggagttcgactctccctccctccgc
>AJ630128.1_tRNA2
tgcctcagtagctcagtggaatagagcaaccgccttctaagcggtcggtc
gttggttcgagtccaacctgaggcgt
>AJ630128.1_tRNA3
tgggtctgtaactcagttggtagagtagcgggcttttaacctgtaagtcg
tcggttcgaacccgaccagacccat
>AJ630128.1_tRNA4
gggaggatttccgagtggttaaaggaatctgactgtaaatcagacggctc
tgccttcgcaggttcgaatcctgctcctcccacc
>AJ630128.1_tRNA5
tggcccattagtgtagaggcttatcacgccaccctgtcacggtggagatc
acgggttcgaatcccgtatgggtcgt
>AJ630128.1_tRNA6
gttcctatcgactagcggttaggtcaccaccctttcaaggtggtagcacg
ggttcgaatcccgttaggaatacca
>AJ630128.1_tRNA7
ggaaacatagcttagttggtaaagcattcgactgataatcgaaagaccac
tggttcgagtccagttgtttccac
>AJ630128.1_tRNA8
ggaagtgtggcagagaggtctaatgcagtggattgctaatccgccgatgt
ctttataggcatccgttggttcgaatccaaccacttccgcc
>AJ630128.1_tRNA9
tggagaattgtccgagaggcttatggtgcaaacttggaaagtttgtgtgg
gtaaaaccaccagaggttcgaatcctctattctccgt
>AJ630128.1_tRNA10
ggcagtgtagttcagtggtagaacaagagattcataccctctatgtcggt
agttcaattctacccactgcct
>AJ630128.1_tRNA11
gtgtcgttagcctaatggtaaggcaggagattgtggttctccctatgagg
gttcgattccctcacggcacccca
>AJ630128.1_tRNA12
tctgaggtcgccaagtggtaaggcagcgggttttggtcccgccattcgtg
ggttcgaatcctactctcagaacca
>AJ630128.1_tRNA13
gttgggttggtctaatggtaagatgcaggtctccaaaaccttgcgatggg
ggttcaaatccctcacccttcgcc
>AJ630128.1_tRNA14
gctctcttagctcagtggaacagagcgtttggctacgaaccaaaaggtca
caggttcaaatcctgtagggggct
>AJ630128.1_tRNA15
gggcgattaactcagcggtagagttcttgccttacaagcaagcagtcact
ggttcgaatccagtatcgccca
>AJ630128.1_tRNA16
cggggtgtagctcagtttggtagagcactcgctttgggagcgagtggccg
taggttcgaatcctatcaccccga
>AJ630128.1_tRNA17
gcgggtgtagttcagtggtagaacgctatccttccaagttagatgtcgtc
ggttcgagtccgatcacccgct
>AJ630128.1_tRNA18
gggactattgcttataggttaaagccctctgcttataacggagtgaaccg
agttcgagtctcggtagtcctacca
>AJ630128.1_tRNA19
gctggtttagctatctggtgaaagcacccgactcataatcggatacaggc
gagttcgatcctcgcaaccagcac
>AJ630128.1_tRNA20
tggggacatggtggaattggtagacacaccagacttaaaatctgttgagc
gtatgctcgtgggggttcaactccccctgtccctat
>AJ630128.1_tRNA21
gcctgagtagctcagttggatagagcaacgcttttgtaaagcgtaggtcg
tcggttcgagtccgaccttgggct
>AJ630128.1_tRNA22
ggggaattagctcagttggtagtagcgtttgctttgcaagcaaaatgtca
ggagttcgagtctcctattctcca
>AJ630128.1_tRNA23
cgcgggatggaacagtctggtagttcagcggtctcataagccgcaggtcg
tgggttcaaatcccactcccgctccca
>AJ630128.1_tRNA24
ttcccttatagctcaattggcagagtaggtgactgttaatcacttggttc
ctggttcgagtccaggtgggggagt
>AJ630128.1_tRNA25
gcccaagtggcggaattggtagacgcgctgggtttaggttccagtgaatt
aattcgtggaggttcaagtcctctcttgggcac
>AY303349.1_tRNA1
cgaggcatagctcaattgtatagagcaacggggacttctaatccgtaggt
tgaaggttagaatccttctgtctcgacca
>AY303349.1_tRNA2
ggccctgtagctcaacggttagcagcagtcccctcataagggaaaggtta
ccagttcgaatctggtctgggtca
>AY954970.1_tRNA1
tggactcttagcttaatggtaaagcaaacgcctcataagcgttggagtgt
aggttcaatccctacagagtccat
>AY954969.1_tRNA1
ggactcttagcttaaaggtaaagccaaccgctcataacggtttgactgta
ggttcgaatcctgcagagtcca
>AY954969.1_tRNA2
acacccttagtataattagtagtacaagggtctccaaaacccttagtctt
tgtgcaaatcaaagagggtgtg
>AY954969.1_tRNA3
ggtttcttagctcagatggtagagcactagattgaagctctaggtgtcat
tggttcaaatccaatagaaacca
>AY954969.1_tRNA4
tggctcattggtgtaactggttaacacactgccctgtcacggcagagagt
acgagttcgagtctcgtatgggtcgt
>AY939844.2_tRNA1
ttgtgaggtgacgaaattggtaaacgtgtcagtctgtttaactgatgttc
ctggcgggacttgaaggttcgactccttccctcacagt
>AY962392.1_tRNA1
ggtctcttagctcagctggacagagcaacgtcgttctaagtcgttggtca
ttggttcgaatccaatagggaccacca
>AY962392.1_tRNA2
ggccctgtagctagacggttcaagcaggcggctcataaccgctcgtagca
ggttcgattcctgccagggccacca
>AY962392.1_tRNA3
tgcgacgtagaggagaggtcgtcctcgtcgggctcatatcccggaaatcg
gtggttcgaatccatccgtcgcatcca
>AY962392.1_tRNA4
ggagccatagtttatacggttaaaataatcccctgtcacgggatagcacc
gagttcgatcctcggtggctccgc
>AY962392.1_tRNA5
ggagaagtggatgagcggtttaaatcgcttccctgctaaggaagtaaacc
gaaaggtttcgagagttcgaatctctccttctccgcca
>AY962392.1_tRNA6
agtggattagctcagtaggtagagcactcgaccgataatcgagagcgcac
tggttcgaccccagtatccactacca
>AY962392.1_tRNA7
gccgatttagctcatccggtagagcagttgttttgtaagcatcaggtggt
ccgttcgagtcggacaatcggcacca
>AY962392.1_tRNA8
ccgcgtgtaggctagtcaggtaggtcgtctggtttgggaccagaaagtcg
gaggttcgaatccttccacgcggacca
>AY962392.1_tRNA9
gcgggtaaggtgtttacggatacatgctagccttccaagcttgagtagac
cggttcgataccggctacccgctcca
>AY962392.1_tRNA10
gtgacggtagctcagctggtagagccccaggttgtgatcctggtcgtcgc
gagttcaatcctcgtccgtcacccc
>AY962392.1_tRNA11
gcgccgctagcttagttggtagagcatccggcttttaacgggagggtcga
tggttcgaatccatcgcggcgcacca
>AY962392.1_tRNA12
ggaacgttcgggtaatggtatcccaagcggctgtaacccgctcgcctctg
gcattcttggttcgagtccaaggcgttccacca
>AY962392.1_tRNA13
ggtgatgtggctcagaggttgagcggcggactgttaatccgcgaggaatt
tcctctatactggttcgagtccagtcatcaccgcca
>AY962392.1_tRNA14
gttgctgtgagccgagtggctgaaggcggtctctggaaacgggacgggtt
gaaagacctcgaaggttcgaatccttccagcaacc
>AY962392.1_tRNA15
ggaagcttggcagagtctggcttattgcactagtcttgaaaactagcgat
cgtaggaatacggtccatccgttcaaatcggatagcttccgcca
>AY962392.1_tRNA16
gggagtgtggtggaatggtatacactggagacttaaaatctcccgccttc
gggattgagggttcgagtccctcctctcctacca
>AY967407.1_tRNA1
ggccctttagctcaattggtagagcgaacccctcataagggtgtggtttc
cggttcgagtcacggaaggggccacca
>AJ697969.1_tRNA1
tccgtgatagctcagtaggtagagcaactgtttcgtaaacagtaggtccc
gggttcgaaccctggtcacggaacca
>DQ320509.1_tRNA1
taggactatagccaaattggtaaggcatcaggttttgatcctgtgtattg
ttggttcgagcccagctagtcctat
>DQ320509.1_tRNA2
tagcaacttagttcaatgggagaacaaagcgtgtacagttaaacaatgtg
cttgagaaggtggttcgattccatcagttgctgt
>DQ529280.1_tRNA1
tggtcccttagctcagcaggatagagcagcaaccttctaagtcgctggcc
atcggtccaatcccataggactaccc
>DQ529280.1_tRNA2
ggccctctgcacagtctgtgaatgtgtccagctcataactggggtaaggc
gggttagattcccgcgagggccacca
>DQ529280.1_tRNA3
tgcgacgtagaggagaggtcgtcctcgtcgggctcatatcccgaaaatca
acggttcgaatccgttcgtcgcatcca
>DQ529280.1_tRNA4
ggagccatagtttatacggttaaaataatcccctgtcacgggatagcacc
gagttcgatcctcggtggctccgc
>DQ529280.1_tRNA5
ggagaagtggatgagcggctgaaatcgcttccctgctaaggaagtaaacc
gaaaggtttcgagagttcgaatctctccttctccgcca
>DQ529280.1_tRNA6
agtggattagctcagtaggtagagcactcgaccgataatcgagagcgcat
tggttcgatcccaatatccactacca
>DQ529280.1_tRNA7
atgacattggtgttagcggtagcatgccggtctccaaaaccgtgcggcca
gggttcgaatccttgatgtcatgcca
>DQ529280.1_tRNA8
gccaatttagcacagcggtaggtgcaacgtatttgtaatacgtaggtcgt
cagttcgaatctgacaattggctcca
>DQ529280.1_tRNA9
ccgtgtgtaggctagtcaggttaggtcgtctggtttggggccagaaagtc
gaaggttcgaatcccttccacacggacca
>DQ529280.1_tRNA10
gcgaatatagctcagttggtagagcttctgccttccaagcagaatgtcat
cggttcgatcccgattattcgctcca
>DQ529280.1_tRNA11
ggtgatgtagcataacggccatgcggccggctgttaaccggcgaggaaac
tctacgttggttcgactccaaccatcaccgcca
>DQ529280.1_tRNA12
ggaagattggcccgagttggtttaaggcaccggtcttgaaaaccggcgat
cgtaggaatacggtccatccgttcgaatcggatatcttcctcca
>DQ529280.1_tRNA13
gcaagtatggtggaattggtatacactggaggcttaaaacctcccgcctt
cgggattgtgggttcgagtcccactacttgcacca
>DQ997624.1_tRNA1
ggcctcgtagctcaacaggaagagcactcgccttgtaagcggggggttgt
gggttcaaatcccaccggggcctcca
>DQ997624.1_tRNA2
ggggcgttagctcaagcggtgagagcggtcggctcataaccgattggttg
taggttcgagtcctacacgccccacca
>DQ997624.1_tRNA3
gaggggttagctcaacaggacagagcaagggatttctaatccctaggttg
caggttcaagtcctgcacccctcgcca
>DQ398053.1_tRNA1
ggagggtgagcatctggtgatgcaggggtcctgctaaggccctacggatt
cacacccgtgagtttcgattactcctccctccgc
>DQ398053.1_tRNA2
gccctgctgagcaaactggcaaagctgccgcattcagagtgcgggtcatt
tccgggttcgactcccgggcagggtac
>DQ398053.1_tRNA3
gtctctgtaggcaaatcggaaaagccgccatcttgagggggtggtgcgtg
cgggttcgactcccgccagagacac
>DQ398053.1_tRNA4
gccgtggtaggccatctggcgagccgccgagttcaagtttcggtgtttgc
gggttcgaatcccgcccacggtac
>DQ398053.1_tRNA5
attctggcactggtgggcgagcccaccggcggcagcttcaagctgtcgct
ggccggagaaccgaccggaaacatcccgttcaacgcgacccagggcc
>DQ398053.1_tRNA6
cggggtgtagttcagtttggaagagcgcttggtttgggaccaagatgtcg
caggttcgaatcctgtcaccccgac
>DQ398053.1_tRNA7
gggtctgtgcacagggtgcccgacggtctccaaagccgaaggcgggggtt
cgattccctccaggcctgcca
>DQ398053.1_tRNA8
cccgtacatgcccaactggtgtttgggagcaggctgtaaatctgtggcct
tcgggacggtgaggttcgattcctcagtgcgggacca
>DQ398053.1_tRNA9
tgcgagatcgtgcacggcgcactaggagcttctaaccctccgactcgcgg
gttcgactcccgcatctcgcaccc
>DQ398053.1_tRNA10
agcggtgtagagcagctaggtagctcgccgggctcatgacccggaggacg
cgtgttcgattcacgccaccgccac
>DQ398053.1_tRNA11
gcgcctttggcggaatggctacgtgctcggctgcaacccgagttatcccg
gttcgactccgggagggcgctc
>DQ398053.1_tRNA12
ggtccgttggagtagatggacatctcgccaccctctcaaggtggagatca
cgggttcaagtcccgtacggactgc
>DQ398053.1_tRNA13
gtggccgtagttcagccggtagaacgctgggttgtgatcccagtcgtcga
gggttcgagtccctccggtcaccc
>DQ398053.1_tRNA14
gggcctgtagctccaattggtagagcagcatccttgcaagatgacggctg
tcggttcgaatccgacctggtccac
>DQ398053.1_tRNA15
gccgtcatagctcagttggtagagcaccggcctgaaaacccggtggccga
ggttcgagtcctcgtgtcggcac
>DQ398053.1_tRNA16
gtccgtttagctcagctggaagagcgctcggcccacacccgagaggccgc
aggttcgatccctgcaatggacac
>DQ398053.1_tRNA17
gccttcgtagctcagtggtagagctgtcgcctcttaagcgataggtcgtt
ggttcaaatccagccgggggcac
>DQ398053.1_tRNA18
ggtcgggtggtctgttggcaggccggtcggattttcactccggacattcg
cgggttcaattcccgtcccgatcgc
>DQ398053.1_tRNA19
gcgggtgtggccgaatggctcaggcaccagatttccactctggctacgca
ggttcgattcctgtcatccgctc
>DQ398053.1_tRNA20
gctgctgtagctcacctggcagagcgtcggcgtcgtatcccgaaggcatc
cggttcgagtccggacagcagctc
>DQ398053.1_tRNA21
gcccttgtagctcagtggcagagcaccgaccttgtaagtcgggttgtccc
gggttcgattcctggtaggggctc
>DQ398053.1_tRNA22
gctactgaggcccatatggatgggcgcggccatggtaaggccgaggtaga
tgggttcaagtccctccagtagctc
>DQ398053.1_tRNA23
gcgaaggtagctcagctggcagagcgccaccttgccaaggtggaggtcgc
gggatcgtaacccgttcttcgctc
>DQ398053.1_tRNA24
ggccctgtagctcagaggaagagcgccgatctgtcgaatcggaggtcgcg
gtatcgtaatccgtcagggtcgc
>DQ398053.1_tRNA25
gcctcactagctcattggtagagccgctcgctcataacgtgcaggtacct
ggttcgattccagggtgaggtac
>DQ398053.1_tRNA26
gcctgttagcggactggtcgtccgatccaagctgataacttggcgtaagc
ggtgttcgattcaccgagcaggtac
>DQ398053.1_tRNA27
gcctctatggtccaacggatatgacgccggtctacggaaccggagatgcg
tgttcgattcgcgctaggggcac
>DQ398053.1_tRNA28
gtccgtgtagctcaggggtagagcgcctgctcgacacgcaggaggaccga
ggttcgaaacctcgcatggacac
>DQ398053.1_tRNA29
gcctctgtagctcaacggacagagcaacgcggtcctaacgcggtggctgg
aggttcgaatcctctcggaggcac
>DQ398053.1_tRNA30
tggggtatggtggcaatctggcagtcccgccggactttgactccggaggt
gcaggttcgagtcctgctaccccatc
>DQ398053.1_tRNA31
gcccttgtagctcagtggacagagcggcgagcttctacctcgcgggccgg
gagttcgaatctctccaggggcac
>DQ398053.1_tRNA32
gggccggtatcttagtctggtcaaagaagtggacttttaatccgcgcgcc
gtgggttcgaatcccacccggcccacc
>DQ398053.1_tRNA33
tgctcgttggtgtaactggcaacactacggactctgactccgtcatttta
ggttcgaatcctaagcgagcagcca
>DQ398053.1_tRNA34
tggggtgtccgttaatcaggcaaacgagcggactgttaatccgcccctgc
aggttcgaatcctgccaccccagcca
>DQ149023.2_tRNA1
gggcgaatagctcagcggtagagctactcgtttacaccgagtcggtcggg
ggttcgatcccctcttcgccca
>DQ149023.2_tRNA2
tgggagcgtggcggaatcggtagacgcaccagacttaaaatctgttgaga
attaatctcgtgggggttcaattccccccgctcctat
>DQ149023.2_tRNA3
gccaaactagctcagctggatagagcaacggttttgtaaaccgtaggtca
acggttcaagtccgttgtttggctc
>DQ149023.2_tRNA4
ggggaattagctcagttggtagagcgcctgctttgcaagcaggatgtcag
cggttcgagtccgctattctcca
>DQ149023.2_tRNA5
ttcctctttagctcagcggtagagcgattgactgttaatcaattggtccc
tggttcgatcccaggaaggggagt
>DQ149023.2_tRNA6
tgggtcagtagctcagctggatagagcaactgccttctaagcagtcggtc
acaggttcgaatcctgtctgacccgt
>DQ904452.1_tRNA1
cggggcatagctcaattgtatagagcaacggacttctaatccgtaggttg
aaggttagaatccttctgtctcgacca
>DQ904452.1_tRNA2
ggccctgtagctggaaggttcaagcaagcgactcataatcgccagatggt
ggttcaattccacccagggcca
>DQ904452.1_tRNA3
gctgatttagctcagtaggtagagcaactcacttgtaatgagaaggtcgg
cggttcgattccgtcaatcagcacca
>DQ904452.1_tRNA4
tggaggcgtggcagagtggtttaatgcaccggtcttgaaaaccggcagtc
gctccggcgactcataggttcaaatcctatcgcctccgt
>DQ904452.1_tRNA5
ctccgtgtagctcagtttggtagagcgcctgatttgggatcaggaggtcc
aaggttcaaatccttgtatggagac
>DQ904452.1_tRNA6
gcggatatcgtataatggcattacctcagacttccaatctgatgatgtga
gttcgattctcattatccgctcca
>DQ904452.1_tRNA7
gcgagaatggtcaaattggtaaaggcacagcacttaaaatgctgcggaat
gatttccttgtgggttcgagtcccacttctcgcacca
>DQ904452.1_tRNA8
tgggaattagccaagttggtaaggcatagcactttgactgctagatgcaa
aggttcgagtcctttattcccagc
>AB231700.1_tRNA1
gcaggattggccgataggtggaggcaccgtcctcataagacggcttagag
cggttcgattccgctatcctgca
>AB231700.1_tRNA2
gggttagtggccgagtagtcgaaggcgacagactgtaaatctgtagagta
attccacgctggtgcaaatccagcctaacccac
>EF583821.1_tRNA1
tgtcatcgtagcttaataggtaaagcgctgacctaacaatgtcagagaat
ggggttcgaaaccttacatgatgacc
>DQ003638.2_tRNA1
ttgtcccgtagctagaaggtcgagcaaggagctcataactcctcggtttg
ggttcgattcccaacggggcaatc
>DQ003638.2_tRNA2
cagggtgtagctcagtttggttagagtacccgctttggagacgggaagtc
gtaggttcgaatcctaccaccttga
>DQ003638.2_tRNA3
gtccttatggtgtagcggatgcacaagggatttctactcccttagcgcgg
gttcgaatcctgctgaggact
>DQ003638.2_tRNA4
gcgggtatagtataagggtagtaccaaaggtttccaaccatgtagtgggg
gttcgaatccccctacccgct
>DQ003638.2_tRNA5
gtgtccttaactcagaggtcagagtgccgtcctgttaagtcggaagtcgc
tggttcaaatccagcaggatacgc
>DQ003638.2_tRNA6
ggaaggttggtagagcttggtaatacgctagtcttgaaaactagtttgcc
cttggaatacagggtacaagggttcaaatcccttaccttcct
>DQ003638.2_tRNA7
gtagtcctagctgagatggattagcgcttgcttgaaaagcaagagaggca
ggttcgatacctgcggactcca
>DQ003638.2_tRNA8
ggagttatggtgaaatggctatcactgcgggtttttaccccgttattcta
ggttcgaatcctagtggctcca
>DQ003638.2_tRNA9
taggggtatagtttatctggtaaaatattggtttccaactccaatgaggt
gggttcaagtcctactatccctgt
>DQ003638.2_tRNA10
tggtctgtagccaagcggtaaggcaacggattttgattccgtgatacgtt
ggttcgaatccaactagaccagc
>DQ003638.2_tRNA11
gcttgtatagttcaattggtagaacagtggttttgtaagcctcagacgtg
ggttcaagtcctactacaagca
>DQ003638.2_tRNA12
gtgccattcgcatagaggcaattgcgggggactgtaactcccctcccttc
ggggttccaaggttcgagtccttgatggcgca
>DQ003638.2_tRNA13
tgccgagatggtggaactggtatacacggtagacttagaatctgctgtcc
caaggatatgtgggttcgaatcccactctcggtat
>DQ003638.2_tRNA14
gtgcgtatgatataatggctattatactcgactgtctatcgagaaatagg
ggttcgattccccttacgtgcgc
>DQ003638.2_tRNA15
accagcatagcttaggaggcaaagcaaccgaccgataatcggtagtcctt
ggttcaattccaagtgttggtac
>DQ003638.2_tRNA16
ggagagttgtcagagaggcttaatgatacgggttgctaactcgttgtact
agtaatagtaccaagggttcgaatcccttactctcct
>DQ003638.2_tRNA17
gcgggtataaccaactggaaaggtagtagactgcaaatctacgtatatgg
gttcaattcccattacccgct
>EF460875.1_tRNA1
ggacgagtagctcagaaggtttgcattgtgctcagtcaggtagagcaatc
tgttcgacagatgtgtcgttggttcgaatccaaccttgtccgcca
>AP009390.1_tRNA1
ggacgtttagctcagttggtcagagcattcggctcataaccgaacggtcg
caggttcgagacctgcaatgtcca
>AP009390.1_tRNA2
gcagaagtgatggaactggtagacaacggtgtcttagaaacatcggtctg
taatggacgtgtgggttcgactcccgccttctgca
>AP009390.1_tRNA3
tgtaggtgtagctcaataggatggagcatccgccttctaagcggacggtt
gggggttcgattccctccatctacgt
>AP009390.1_tRNA4
tagtcggttagtgtaactggtaacacgttggtctccaaaaccaataatag
gggttcaaatcctctaccgattgt
>AP009390.1_tRNA5
tggcagtatagggcagaggttgtcccaacacgttgtcagcgtggaacaca
cgggttcgagtcccgttactgtcgtc
>EF469154.1_tRNA1
cgaggcatagctcagaaggaagagcaacggtcttctaaaccgtaggtcgt
aggttcgatccctactgtctcgacca
>EF469154.1_tRNA2
ggatgtgtagctcagcggtagagcagttgactgttaatcaattggtccat
ggttcgaatccatgcatgtccgcca
>EF469154.1_tRNA3
ggccctgtagctggacggtcaagcgagcgactcataatcgctggatggtg
gttcgattccacccagggccacca
>EF602154.1_tRNA1
ggaggcgtggctgagtggtcgaaagcggcggactgtaaatccgttaccaa
ggtcgcggtggttcgaatccacccgtctccacca
>EU197055.1_tRNA1
gccggtgtgatcgaattggtatagatagcggacttaaaatccgccgcccg
taagggattgtgggatcgaggcccaccaccggcacca
>DQ832317.1_tRNA1
ctccgcgtagctcagcttggtagagcgcctgatttgggatcaggaggtcg
agtgttcgaatcactccgtggagacca
>DQ832317.1_tRNA2
ggccctgtagctggaaggttcaagcaagcgactcataatcgccagacggt
ggttcaattccacccagggccacca
>DQ832317.1_tRNA3
gctgatgtagcacaatcggtagtgcaattgatttgtaatcaataggttgt
aggttcaagtcctgccatcagcacca
>DQ832317.1_tRNA4
ggagggtagggagcaatggtgctcaagcggtcttgaaaaccgtcccgttg
aggatgactcgatgatggttcgattccattactctccgcca
>DQ832317.1_tRNA5
ggggagttatcccgtagaggtagcggtgtagactgtaaatctattgtcat
tgcgactcgggtggttcgactccaccactccccacca
>DQ832317.1_tRNA6
gccctgttagcttagtggataaagcagcggccttctaagccgttgacact
ggttcgagtccagtacggggtgcca
>AB366653.2_tRNA1
gcgggcgtagctcagttggtagagttcttgccttccaagcaagatgtcgc
gagttcgagtctcgtcgcccgctcca
>AB366653.2_tRNA2
ccgagtgtagcgcagtctggttagcgcacctgatttgggatcagggggtc
ggaggttcgaatcctctcactcggacca
>EU826466.1_tRNA1
ggagggtgagtatcaggtgatacagcgagattgctaatcccgtacggctc
atacccgtgaggttcaagtcctcctccctccgc
>EU826466.1_tRNA2
gcccccgtgggcaaattggcaaagtcgctgcactcagactgcagagtttt
ccgggttcgagtcccggcgggggtac
>EU826466.1_tRNA3
ggaccggtagcccaaaggcagaggcagcacgttgaggacgtgtccagtgc
gggttcgactcccgctcggtctac
>EU826466.1_tRNA4
gctccagtggcgtaatggcagccgcgccgcactcaaaatgcggtgtccgt
aggacgtgcgagttcgagtctcgcctggagtac
>EU826466.1_tRNA5
gcgagattggtctggtgacctagcgagcttctaaacctcgcgatcgaccg
gttcgactccggtatctcgcgc
>EU826466.1_tRNA6
cgggatatggtgtaagggttagcacgattggtttgggaccattctgacgg
ggttcgagtccctgtttcccgac
>EU826466.1_tRNA7
gccgtgtatgcccaactggtgtttgggagcaggctgtaaccctgtggcct
tcgggacggcggagttcgattctctgacgcggcac
>EU826466.1_tRNA8
agcggggtagagcagctcggtagctcgccaggctcataacctggaggccg
tgggttcaaatcccactcccgccac
>EU826466.1_tRNA9
ggggatgcatgttccttgggggcgactgatccttgcaagatcggtgaggt
gggttcgattcccatcatctccac
>EU826466.1_tRNA10
gtgctgatggccgagatggttaggcactgggttgcaaccccaggcacgca
ggttcgagtcctgttcggcactc
>EU826466.1_tRNA11
ggtcctatggggtagtggtagcccatctccctctcacggagacggcccga
gttcaattctcggtaggactgc
>EU826466.1_tRNA12
gtggccatagttcaatggcagaacgccgggttgtgatcccggtcgcgagg
gttcgattccctctggtcacccc
>EU826466.1_tRNA13
gcgctcgtggcatattggttgtgctccagccttccaagctggctaagcag
gttcgattcctgtcgggcgctc
>EU826466.1_tRNA14
ggggctgtagctcaatcggtagagcgtctcgctggcagtgagaaggcagt
cggttcgatcccgaccagttccac
>EU826466.1_tRNA15
gccttcatagctcagttggtagagcgtcggactgaaaacccggaggccgt
ggttcgattccacgtgttggcac
>EU826466.1_tRNA16
gctcctctagtctgggacagaagtcgggtcacatccgatcgagcggggtt
cgattccctgggggagtac
>EU826466.1_tRNA17
ggccctagagcacggtctggtagtgctacggactcttaatccgcaggtcg
taggttcaaatcctactggggccac
>EU826466.1_tRNA18
gcgctcgtagctcagctggtagagctgctgactcttaatcagcatgtcgg
gggttcgagtccctccgggcgtac
>EU826466.1_tRNA19
gtgcttgaggtgtaaatggtcgcacgacaccttgccaaggtgtaggaagc
cggttcgatcccggtcaggcactc
>EU826466.1_tRNA20
ggcctatcggtccagtctggagtggacaccgccctgtcacggcggagagc
acgggttcaaatcccgtataggtcgc
>EU826466.1_tRNA21
gcctgtgtagctcatctggcagagcgccctgctcataacggggaggtaag
tggttcgagaccactcataggtac
>EU826466.1_tRNA22
gcctgttagcggactggtcgtccgatccaagctgataacttggcgcaagg
agtgttcgattcactcagcaggtac
>EU826466.1_tRNA23
ctcccggtggttcaacggatagagcgccagactacgaatctggagagtgg
gggttcgattccctctcgggagac
>EU826466.1_tRNA24
gtcggttatcgtttaacggaaaaacaattcactcataatgaatcactccg
ggttcgagtcccggttccggctcca
>EU826466.1_tRNA25
gctggattagcatagtggtagtgcccttccttggtatggaagtagccggg
gttcgattccccgattcagctc
>EU826466.1_tRNA26
gctcttgtagctcagtggtagagcaccagcccgacatgctggttgtccga
ggttcgattcctcgttggagcac
>EU826466.1_tRNA27
gcctccatcgttcagtggtaggacgcctgccttgtaagcaggctgcgggc
gttcgattcgtcctggaggctc
>EU826466.1_tRNA28
ggttcggtggtctgctggctgtgccactcaggttttcaccctgggatacg
cgggttcgattcccgtccgaactac
>EU826466.1_tRNA29
gctggtgaagcgtgaacggtttacgcacggccctcgtaacgccgagaagt
cggttcgactccgacctccagctcc
>EU826466.1_tRNA30
gccgctgtagctcatgcggacagagcgaccgtttcctaaacggtaggcag
ggggttcgagtcctcccagcggtgc
>EU826466.1_tRNA31
tgaggtgtggtctgctggcaggccagcgggcctttgacccccgcctccgt
aggttcgattcctgccacctcagc
>EU826466.1_tRNA32
gcctctgtagctcagtggatagagcaccgagtttctacctcgggtgccgg
gagttcgatcctctccaggggcacca
>EU826466.1_tRNA33
ggggcgttggtgaacgcggctatcactcttggcttttacccttgaatacc
gggatcgagacccggacgccccac
>EU826466.1_tRNA34
tgcctgttggtgtaatggcaacacgccggtttctgacaccggtattcttg
gttcgagtccagggcgggcagc
>EU826466.1_tRNA35
tggtcactagctcaattaggcagagcaacgccctgttaaggcgtcaggtg
aaggttcgagtccttcgtggccagc
>EU826468.1_tRNA1
ggagggtgagcatctggtgatgcaggggtcctgctaaggccctacggatt
cacacccgtgagtttcgattactcctccctccgc
>EU826468.1_tRNA2
gccctgctgagcaaactggcaaagctgccgcattcagagtgcgggtcatt
tccgggttcgactcccgggcagggtac
>EU826468.1_tRNA3
gtctctgtaggcaaatcggaaaagccgccatcttgagggggtggtgcgtg
cgggttcgactcccgccagagacac
>EU826468.1_tRNA4
gccgtggtaggccatctggcgagccgccgagttcaagtttcggtgtttgc
gggttcgaatcccgcccacggtac
>EU826468.1_tRNA5
cggggtgtagttcagtttggaagagcgcttggtttgggaccaagttgtcg
caggttcgaatcctgtcaccccgac
>EU826468.1_tRNA6
gggtctgtgcacagggtgcccgacggtctccaaagccgaaggcgggggtt
cgattccctccaggcctgcca
>EU826468.1_tRNA7
gcaccatttgctcaatggcagagcggcggcttctaaaaccgtgagtgccg
gttcgactccggcatggtgcacc
>EU826468.1_tRNA8
agcggtgtagagcagctaggtagctcgccgggctcataacccggaggacg
cgtgttcgaatcacgccaccgccac
>EU826468.1_tRNA9
gcgcctttggcggaatggctacgtgctcggctgcaacccgagttatcccg
gttcgactccgggagggcgctc
>EU826468.1_tRNA10
ggtccgttggagtagatggatatctcgccaccctctcaaggtggagatca
cgggttcaagtcccgtacggactgc
>EU826468.1_tRNA11
gtggccgtagttcagccggtagaacgctgggttgtgatcccagtcgtcga
gggttcgagtccctccggtcaccc
>EU826468.1_tRNA12
gggcctgtagctccaattggtagagcagcatccttgcaagatgacggctg
tcggttcgaatccgacctggtccac
>EU826468.1_tRNA13
gccgtcatagctcagttggtagagcactggcctgaaaacccagtggccga
ggttcgattcctcgtgtcggcac
>EU826468.1_tRNA14
gtccgtttagctcagctggaagagcgctcggtccacacccgagaggccgc
aggttcgatccctgcaatggacac
>EU826468.1_tRNA15
gccttcgtagctcagtggtagagctgtcgcctcttaagcgataggtcgtt
ggttcgaatccagccgggggcac
>EU826468.1_tRNA16
ggtcgggtcggtctgctggtatggccagtcggattttcactccggacatt
cgcgggttcaattcccgtcccgatcgc
>EU826468.1_tRNA17
gcgggtgtggccgaatggctcaggcaccagatttccactctggctacgca
ggttcgattcctgtcatccgctc
>EU826468.1_tRNA18
gctgctgtagctcacctggcagagcgtcggcgtcgtatcccgaaggcatc
cggttcgagtccggacagcagcccc
>EU826468.1_tRNA19
gcctctgtggtccagcggcacggacatccgccttgtaagcggaggacccc
cgttcgatccggggtagaggctc
>EU826468.1_tRNA20
gctgggttagctcagtggtagagcgttcctctggtatgggaaaggcccgg
ggttcaatcccccgactcagctc
>EU826468.1_tRNA21
gcgaaggtagctcagctggcagagcgccaccttgccaaggtggaggtcgc
gggatcgcaacccgttcttcgctc
>EU826468.1_tRNA22
ggccctgtagctcagaggaagagcgccggtctgtcgaatcggaggtcgcg
gtatcgtaatccgtcagggtcgc
>EU826468.1_tRNA23
gcctcactagctcattggtagagccgctcgctcataacgtgcaggtacct
ggttcgattccagggtgaggtac
>EU826468.1_tRNA24
gcctgttagcggactggtcgtccgatccaagctgataacttggcgtaagc
ggtgttcgattcaccgagcaggtac
>EU826468.1_tRNA25
gcctctatggtccaacggatatgacgccggtctacggaaccggagatgcg
tgttcgattcgcgctaggggcac
>EU826468.1_tRNA26
gtccgtgtagctcaggggtagagcgcctgctcgacacgcaggaggaccga
ggttcgaaacctcgcatggacac
>EU826468.1_tRNA27
gcctctgtagctcaacggacagagcaacgcggtcctaacgcggtggctgg
aggttcgaatcctctcggaggcac
>EU826468.1_tRNA28
tggggtatggtggcaatctggcagtcccgccggactttgactccggaggt
gcaggttcgagtcctgctaccccatc
>EU826468.1_tRNA29
gcccttgtagctcagtggacagagcggcgagcttctacctcgcgggccgg
gagttcgaatctctccaggggcacca
>EU826468.1_tRNA30
tgctcgttggtgtaactggcaacactacggactctgactccgtcatttta
ggttcgaatcctaagcgagcagcca
>EU826468.1_tRNA31
tggggtgtccgttaatcaggcaaacgagcggactgttaatccgcccctgc
aggttcgaatcctgccaccccagcca
>FJ839693.1_tRNA1
cgaggcatagctcaattgtatagagcaacggacttctaatccgtaggttg
aaggttagaatccttctgtctcgacca
>FJ839693.1_tRNA2
ggatgtgtagctcagtggtagagcagttgactgttaatcaattggtccat
ggttcgaatccatgcatgtccgcca
>FJ839693.1_tRNA3
ggggagttatcccgtagaggtagcggtgtggactgtaaattcattgtcat
tgcgactcgggtggttcgactccatcactccccacca
>FJ839693.1_tRNA4
ggccctgtagctggaaggttcaagcaagcgactcataatcgccagatggt
ggttcaattccacccagggccacca
>FJ839693.1_tRNA5
gctgatttagctcagtaggtagagcaactcacttgtaatgagaaggtcgg
cggttcgattccgtcaatcagcacca
>FJ839693.1_tRNA6
ggaggtgtggcagagtggttgaatgcaccggtcttgaaaaccggcagtcg
ctccggcgattcataggttcgaatcctatcacctccgcca
>FJ839693.1_tRNA7
gcggatatcgtataatggtattacctcagacttccaatctgatgatgtga
gttcgattctcattatccgctcca
>FJ839693.1_tRNA8
gcgagaatggtcaaattggtaaaggcacagcacttaaaatgctgcggaat
gatttccttgtgggttcgagtcccacttctcgcacca
>FJ839693.1_tRNA9
tgggaattagccaagttggtaaggcactggattttgattccaggatgcaa
aggttcgagtcctttattcccagc
>EU826467.1_tRNA1
ggagggtgagcatctggtgatgcaggggtcctgctaaggccctacggatt
cacacccgtgagtttcgattactcctccctccgc
>EU826467.1_tRNA2
gccctgctgagcaaactggcaaagctgccgcattcagagtgcgggtcatt
tccgggttcgactcccgggcagggtac
>EU826467.1_tRNA3
gtctctgtaggcaaatcggaaaagccgccatcttgagggggtggtgcgtg
cgggttcgactcccgccagagacac
>EU826467.1_tRNA4
gccgtggtaggccatctggcgagccgccgagttcaagtttcggtgtttgc
gggttcgaatcccgcccacggtac
>EU826467.1_tRNA5
attctggcactggtgggcgagcccaccggcggcagcttcaagctgtcgct
ggccggagaaccgaccggaaacatcccgttcaacgcgacccagggcc
>EU826467.1_tRNA6
cggggtgtagttcagtttggaagagcgcttggtttgggaccaagatgtcg
caggttcgaatcctgtcaccccgac
>EU826467.1_tRNA7
gggtctgtgcacagggtgcccgacggtctccaaagccgaaggcgggggtt
cgattccctccaggcctgcca
>EU826467.1_tRNA8
cccgtacatgcccaactggtgtttgggagcaggctgtaaatctgtggcct
tcgggacggtgaggttcgattcctcagtgcgggacca
>EU826467.1_tRNA9
tgcgagatcgtgcacggcgcactaggagcttctaaccctccgactcgcgg
gttcgactcccgcatctcgcaccc
>EU826467.1_tRNA10
agcggtgtagagcagctaggtagctcgccgggctcatgacccggaggacg
cgtgttcgattcacgccaccgccac
>EU826467.1_tRNA11
gcgcctttggcggaatggctacgtgctcggctgcaacccgagttatcccg
gttcgactccgggagggcgctc
>EU826467.1_tRNA12
ggtccgttggagtagatggatatctcgccaccctctcaaggtggagatca
cgggttcaagtcccgtacggactgc
>EU826467.1_tRNA13
gtggccgtagttcagccggtagaacgctgggttgtgatcccagtcgtcga
gggttcgagtccctccggtcaccc
>EU826467.1_tRNA14
gggcctgtagctccaattggtagagcagcatccttgcaagatgacggctg
tcggttcgaatccgacctggtccac
>EU826467.1_tRNA15
gccgtcatagctcagttggtagagcactggcctgaaaacccagtggccga
ggttcgattcctcgtgtcggcac
>EU826467.1_tRNA16
gtccgtttagctcagctggaagagcgctcggtccacacccgagaggccgc
aggttcgatccctgcaatggacac
>EU826467.1_tRNA17
gccttcgtagctcagtggtagagctgtcgcctcttaagcgataggtcgtt
ggttcgaatccagccgggggcac
>EU826467.1_tRNA18
ggtcgggtcggtctgctggtatggccagtcggattttcactccggacatt
cgcgggttcaattcccgtcccgatcgc
>EU826467.1_tRNA19
gcgggtgtggccgaatggctcaggcaccagatttccactctggctacgca
ggttcgattcctgtcatccgctc
>EU826467.1_tRNA20
gctgctgtagctcacctggcagagcgtcggcgtcgtatcccgaaggcatc
cggttcgagtccggacagcagctc
>EU826467.1_tRNA21
gcccttgtagctcagtggcagagcaccgaccttgtaagtcgggttgtccc
gggttcgattcctggtaggggctc
>EU826467.1_tRNA22
gctactgaggcccatatggatgggcgcggccatggtaaggccgaggtaga
tgggttcaagtccctccagtagctc
>EU826467.1_tRNA23
gcgaaggtagctcagctggcagagcgccaccttgccaaggtggaggtcgc
gggatcgtaacccgttcttcgctc
>EU826467.1_tRNA24
ggccctgtagctcagaggaagagcgccggtctgtcgaatcggaggtcgcg
gtatcgtaatccgtcagggtcgc
>EU826467.1_tRNA25
gcctcactagctcattggtagagccgctcgctcataacgtgcaggtacct
ggttcgattccagggtgaggtac
>EU826467.1_tRNA26
gcctgttagcggactggtcgtccgatccaagctgataacttggcgtaagc
ggtgttcgattcaccgagcaggtac
>EU826467.1_tRNA27
gcctctatggtccaacggatatgacgccggtctacggaaccggagatgcg
tgttcgattcgcgctaggggcac
>EU826467.1_tRNA28
gtccgtgtagctcaggggtagagcgcctgctcgacacgcaggaggaccga
ggttcgaaacctcgcatggacac
>EU826467.1_tRNA29
gcctctgtagctcaacggacagagcaacgcggtcctaacgcggtggctgg
aggttcgaatcctctcggaggcac
>EU826467.1_tRNA30
tggggtatggtggcaatctggcagtcccgccggactttgactccggaggt
gcaggttcgagtcctgctaccccatc
>EU826467.1_tRNA31
gcccttgtagctcagtggacagagcggcgagcttctacctcgcgggccgg
gagttcgaatctctccaggggcac
>EU826467.1_tRNA32
gggccggtatcttagtctggtcaaagaagtggacttttaatccgcgcgcc
gtgggttcgaatcccacccggcccacc
>EU826467.1_tRNA33
tgctcgttggtgtaactggcaacactacggactctgactccgtcatttta
ggttcgaatcctaagcgagcagcca
>EU826467.1_tRNA34
tggggtgtccgttaatcaggcaaacgagcggactgttaatccgcccctgc
aggttcgaatcctgccaccccagcca
>EU826471.1_tRNA1
ggagggtgagcatcaggtgatgcagcgagattgctaatcccgtacggtaa
ccaccccgtgaggttcgaatcctcctccctccgc
>EU826471.1_tRNA2
gctcccgtagcccaattggcaggaggcaccagattcaggatctgggcagt
gtgagttcgaatctcaccgggagtac
>EU826471.1_tRNA3
gtctctgtaggcaaatcggaaaagccgccatcttgagggggtggtgcgtg
cgggttcgactcccgccagagacac
>EU826471.1_tRNA4
gccgtggtaggccatctggcgagccgccgagttcaagtttcggtgtttgc
gggttcgaatcccgcccacggtac
>EU826471.1_tRNA5
attctggcactggtgggcgagcccaccggcggcagcttcaagctgtcgct
ggccggagaaccgaccggaaacatcccgttcaacgcgacccagggcc
>EU826471.1_tRNA6
cggggtgtagttcagtttggaagagcgcttggtttgggaccaagatgtcg
caggttcgaatcctgtcaccccgac
>EU826471.1_tRNA7
gggtctgtgcacagggtgcccgacggtctccaaagccgaaggcgggggtt
cgattccctccaggcctgcca
>EU826471.1_tRNA8
cccgtacatgcccaactggtgtttgggagcaggctgtaaccctgtggcct
tcgggacggtgaggttcgattcctcagtgcgggacca
>EU826471.1_tRNA9
gcaccatttgctcaatggcagagcggcggcttctaaaaccgtgagtgccg
gttcgactccggcatggtgcacc
>EU826471.1_tRNA10
agcggtgtagagcagctaggtagctcgccgggctcataacccggaggacg
cgtgttcgaatcacgccaccgccac
>EU826471.1_tRNA11
gcgcctttggcggaatggctacgtgctcggctgcaacccgagttatcccg
gttcgactccgggagggcgctc
>EU826471.1_tRNA12
ggtccgttggagtagatggatatctcgccaccctctcaaggtggagatca
cgggttcaagtcccgtacggactgc
>EU826471.1_tRNA13
gtggccgtagttcagccggtagaacgctgggttgtgatcccagtcgtcga
gggttcgagtccctccggtcaccc
>EU826471.1_tRNA14
gggcctgtagctccaattggtagagcagcatccttgcaagatgacggctg
tcggttcgaatccgacctggtccac
>EU826471.1_tRNA15
gccgtcatagctcagttggtagagcactggcctgaaaacccagtggccga
ggttcgattcctcgtgtcggcac
>EU826471.1_tRNA16
gtccgtttagctcagctggaagagcgctcggtccacacccgagaggccgc
aggttcgatccctgcaatggacac
>EU826471.1_tRNA17
gccttcgtagctcagttggtagagctctcgcctcttaagcgagatgtcgc
aggttcgacccctgccggaggcac
>EU826471.1_tRNA18
ggtcgggtcggtctgctggtatggccagtcggattttcactccggacatt
cgcgggttcaattcccgtcccgatcgc
>EU826471.1_tRNA19
gcgggtgtggccgaatggctcaggcaccagatttccactctggctacgca
ggttcgattcctgtcatccgctc
>EU826471.1_tRNA20
gcgggtgtggccgaatggctcaggcaccagatttccactctggctacgca
ggttcgattcctgtcatccgctc
>EU826471.1_tRNA21
gctgctgtagctcacctggcagagcgtcggcgtcgtatcccgaaggcatc
cggttcgagtccggacagcagcccc
>EU826471.1_tRNA22
gcctctgtggtccagcggcacggacatccgccttgtaagcggaggacccc
cgttcgatccggggtagaggctc
>EU826471.1_tRNA23
gctgggttagctcagtggtagagcgttcctctggtatgggaaaggcccgg
ggttcaatcccccgactcagctc
>EU826471.1_tRNA24
gcggttatagctcagcctggccagagcatcacgttgccaacgtgaacgtc
gcgggttcaaatcccgctagccgctc
>EU826471.1_tRNA25
ggccctgtagctcagaggaagagcgccggtctgtcgaatcggaggtcgcg
gtatcgtaatccgtcagggtcgc
>EU826471.1_tRNA26
gcctcactagctcattggtagagccgctcgctcataacgtgcaggtacct
ggttcgattccagggtgaggtac
>EU826471.1_tRNA27
gcctgttagcggactggtcgtccgatccaagctgataacttggcgtaagc
ggtgttcgattcaccgagcaggtac
>EU826471.1_tRNA28
gcctctatggtccaacggatatgacgccggtctacggaaccggagatgcg
tgttcgattcgcgctaggggcac
>EU826471.1_tRNA29
gtccgtgtagctcagtggtagagcgcctgctcgacacgcaggaggaccga
ggttcgaaacctcgcatggacac
>EU826471.1_tRNA30
gcctctgtagctcaacggacagagcaacgcggtcctaacgcggtggctgg
aggttcgaatcctctcggaggcac
>EU826471.1_tRNA31
tggggtatggtggcaatctggcagtcccgccggactttgactccggaggt
gcaggttcgagtcctgctaccccatc
>EU826471.1_tRNA32
gcccttgtagctcagtggacagagcggcgagcttctacctcgcgggccgg
gagttcgaatctctccaggggcacca
>EU826471.1_tRNA33
tgctcgttggtgtaactggcaacactacggactctgactccgtcattctt
ggttcgaatccagggcgagcaacca
>EU826471.1_tRNA34
tggggtgtccgttaatcaggcaaacgagcggactgttaatccgtccctgc
aggttcgaatcctgccaccccagcca
>FJ230960.1_tRNA1
tcctctatagctcaatggtagagcacatgactgttaatcatggggttgta
ggttcgaatcctactggaggagcca
>FJ230960.1_tRNA2
tggaatgttacccaagtggttaaggggtctggttgctaaccagatagcgg
gctttatgtccggcataggttcgaatcctatacattccgt
>FJ230960.1_tRNA3
tgcccatgtagctcagtggatagagcacgtccctcctaaggacggtgtcg
ggagttcaaatctctccatgggcgt
>EU710883.1_tRNA1
ctccgtttagctcagtatggatagagtaggccgtttggggcggtcgggtc
gaaggttcgaatccttcaacggagacca
>EU710883.1_tRNA2
gggtcagtagcttaattgggaaagcatctcacttgcaatgagaaggatga
gggttcaagtccctcctgtatcc
>EU710883.1_tRNA3
agcgggatggagcagtggtagcttgccagtttcattatctggaggtcgta
ggttcgaatcctactcccgcttcca
>EU710883.1_tRNA4
gggtttgaagcacatatggatgtgcggctggctgttaaccagatggtagt
gggttcgagtcccacctttcccgcca
>EU710883.1_tRNA5
gcgtctatggcagagatggtcaatgcagcggtctgtaaaaccgccccgaa
aggttactggttcgagtccagttaggcgcacca
>EU710883.1_tRNA6
tgcgaagtagtgaaatggcatcatactggtttcattatccggtgtaggta
gttcgaatctacccttcgcatcca
>EU710883.1_tRNA7
ggggatgtggcagacttggtaattgtaccgcactgtctatgcggaatatg
agggttcaaatcccttcatcctcgcca
>EU710883.1_tRNA8
ggaagggcaaatcgactggcgacgaaaacggtcttgaaaaccgccgagcg
ttaatagcgccttgagggttcgactccctctccttccgcca
>EU710883.1_tRNA9
ggtctaattagcttatatggtaaagcaacggtctgaaaagccgtggaaca
gggttcgaatcccgatagaccgcca
>EU710883.1_tRNA10
cggtgtgtaactcaattggcagagtgggtggcttttaaccacagggttgc
aggttcgatgcctgtcacaccgacca
>EU710883.1_tRNA11
ggactattaactcaactggtcagagtacccgactcttaatcgggaggttc
agggttcgactccctgatagtctacca
>EU710883.1_tRNA12
agtggtatggcagagatggtcatgcacttccttcatacggaagattacat
cggttcaagtccgattaccacttc
>EU710883.1_tRNA13
tgtgggttagcataaatggtaatgcagacggctgataaccgtcagaagag
ggttcgataccctcacctacgacca
>EU710883.1_tRNA14
cggggtatggagtaattggcaactctacggtttttgaggccgtcagtttt
cggttcgaatccgaatgcccccgcca
>EU710883.1_tRNA15
gcacccttagaacaactggacagttccgctgtcttctaaacagctagtta
caggttcgagtcctgtagggtgtgcca
>EU710883.1_tRNA16
ggcgtaatatcccaattggcagaggaagcaggttcaaaccctgttcagtg
tgggttcgactcccacttacgctacca
>EU710883.1_tRNA17
gcaagtatgatgtcaactggtaacatggcgtccttccaagtcgctcttac
gggttcgaatcccgttacttgctcca
>EU710883.1_tRNA18
taggggattagtttaactggcaaaatgtcggcctccaaaaccgcacgttg
agggttcgaatccctcatcccctgtc
>EU710883.1_tRNA19
gcctccatcatataagggctattatgcctgttttgtaatcaggtcatcgc
ggttcgaatccgtgtgggggcacca
>EU710883.1_tRNA20
actcgtatagctcagatggtagagcggcatctttacacgttgctggtcag
gcgttcgagtcgccttgcgagtacca
>EU710883.1_tRNA21
ggctgtgtagcccaacttggcagaggcactacgctaagaacgtatacagt
gagagttcgaatctctccacagctacca
>EU710883.1_tRNA22
agccctttatcttaaatggatagagactcaagctacgaacttgagaggtt
tgggttcgaatcccaaaagggcttcca
>EU710883.1_tRNA23
aggatgttcgtatagttggcctattacaccggactctgaatccggttacg
atggttcgaatccatcacgtcctgcca
>EU710883.1_tRNA24
aggtgattaccccaattggcagagggtaggagcttaaacctccgatgttg
agagttcgaatctctcatcacctacca
>EU710883.1_tRNA25
gagttggtatcataaatggataatgaccctgactgtgaatcaggtctatg
cgggttcgaatcccgtccttctcccca
>EU710883.1_tRNA26
ggaagattaaccctaaaaggtaagggaagtgtttgctaaacactcagtaa
ccgagaaatcggcgtaccagttcaagtctggtatcttcctcca
>EU863409.1_tRNA1
cgaggcatagctcagaaggaagagcaacggtcttctaaaccgtaggtcgt
aggttcgatccctactgtctcgacca
>EU863409.1_tRNA2
ggatgtgtagctcagtggtagagcagttgactgttaatcaattggtccat
ggttcgaatccatgcatgtccgcca
>EU863409.1_tRNA3
ggccctgtagctggacggtcaagcgagcgactcataatcgctggatggtg
gttcgattccacccagggccacca
>EU826469.1_tRNA1
ggagggtgagcatctggtgatgcaggggtcctgctaaggccctacggatt
cacacccgtgagtttcgattactcctccctccgc
>EU826469.1_tRNA2
gccctgctgagcaaactggcaaagctgccgcattcagagtgcgggtcatt
tccgggttcgactcccgggcagggtac
>EU826469.1_tRNA3
gtctctgtaggcaaatcggaaaagccgccatcttgagggggtggtgcgtg
cgggttcgactcccgccagagacac
>EU826469.1_tRNA4
gccgtggtaggccatctggcgagccgccgagttcaagtttcggtgtttgc
gggttcgaatcccgcccacggtac
>EU826469.1_tRNA5
cggggtgtagttcagtttggaagagcgcttggtttgggaccaagttgtcg
caggttcgaatcctgtcaccccgac
>EU826469.1_tRNA6
gggtctgtgcacagggtgcccgacggtctccaaagccgaaggcgggggtt
cgattccctccaggcctgcca
>EU826469.1_tRNA7
gcaccatttgctcaatggcagagcggcggcttctaaaaccgtgagtgccg
gttcgactccggcatggtgcacc
>EU826469.1_tRNA8
agcggtgtagagcagctaggtagctcgccgggctcataacccggaggacg
cgtgttcgaatcacgccaccgccac
>EU826469.1_tRNA9
gcgcctttggcggaatggctacgtgctcggctgcaacccgagttatcccg
gttcgactccgggagggcgctc
>EU826469.1_tRNA10
ggtccgttggagtagatggatatctcgccaccctctcaaggtggagatca
cgggttcaagtcccgtacggactgc
>EU826469.1_tRNA11
gtggccgtagttcagccggtagaacgctgggttgtgatcccagtcgtcga
gggttcgagtccctccggtcaccc
>EU826469.1_tRNA12
gggcctgtagctccaattggtagagcagcatccttgcaagatgacggctg
tcggttcgaatccgacctggtccac
>EU826469.1_tRNA13
gccgtcatagctcagttggtagagcactggcctgaaaacccagtggccga
ggttcgattcctcgtgtcggcac
>EU826469.1_tRNA14
gtccgtttagctcagctggaagagcgctcggtccacacccgagaggccgc
aggttcgatccctgcaatggacac
>EU826469.1_tRNA15
gccttcgtagctcagtggtagagctgtcgcctcttaagcgataggtcgtt
ggttcgaatccagccgggggcac
>EU826469.1_tRNA16
ggtcgggtcggtctgctggtatggccagtcggattttcactccggacatt
cgcgggttcaattcccgtcccgatcgc
>EU826469.1_tRNA17
gcgggtgtggccgaatggctcaggcaccagatttccactctggctacgca
ggttcgattcctgtcatccgctc
>EU826469.1_tRNA18
gctgctgtagctcacctggcagagcgtcggcgtcgtatcccgaaggcatc
cggttcgagtccggacagcagcccc
>EU826469.1_tRNA19
gcctctgtggtccagcggcacggacatccgccttgtaagcggaggacccc
cgttcgatccggggtagaggctc
>EU826469.1_tRNA20
gctgggttagctcagtggtagagcgttcctctggtatgggaaaggcccgg
ggttcaatcccccgactcagctc
>EU826469.1_tRNA21
gcgaaggtagctcagctggcagagcgccaccttgccaaggtggaggtcgc
gggatcgcaacccgttcttcgctc
>EU826469.1_tRNA22
ggccctgtagctcagaggaagagcgccggtctgtcgaatcggaggtcgcg
gtatcgtaatccgtcagggtcgc
>EU826469.1_tRNA23
gcctcactagctcattggtagagccgctcgctcataacgtgcaggtacct
ggttcgattccagggtgaggtac
>EU826469.1_tRNA24
gcctgttagcggactggtcgtccgatccaagctgataacttggcgtaagc
ggtgttcgattcaccgagcaggtac
>EU826469.1_tRNA25
gcctctatggtccaacggatatgacgccggtctacggaaccggagatgcg
tgttcgattcgcgctaggggcac
>EU826469.1_tRNA26
gtccgtgtagctcaggggtagagcgcctgctcgacacgcaggaggaccga
ggttcgaaacctcgcatggacac
>EU826469.1_tRNA27
gcctctgtagctcaacggacagagcaacgcggtcctaacgcggtggctgg
aggttcgaatcctctcggaggcac
>EU826469.1_tRNA28
tggggtatggtggcaatctggcagtcccgccggactttgactccggaggt
gcaggttcgagtcctgctaccccatc
>EU826469.1_tRNA29
gcccttgtagctcagtggacagagcggcgagcttctacctcgcgggccgg
gagttcgaatctctccaggggcacca
>EU826469.1_tRNA30
tgctcgttggtgtaactggcaacactacggactctgactccgtcatttta
ggttcgaatcctaagcgagcagcca
>EU826469.1_tRNA31
tggggtgtccgttaatcaggcaaacgagcggactgttaatccgcccctgc
aggttcgaatcctgccaccccagcca
>FJ822135.1_tRNA1
tgtttccatagaacaatggatagtttaccggtttcctaaaccgttaattc
cggttcgagtccggatggaaacat
>FJ822135.1_tRNA2
gttcccatagttcaattggatagtaacatctgccctctaagcagagactc
ccagttcgagtctgggtgggaaca
>FJ822135.1_tRNA3
tagtcctgtagcactatggcagtgcaccgggtttataacccgtactcctg
ataagagggttaagtgggtccgattcccaccgggactat
>FJ822135.1_tRNA4
tgcttccttagctcatatggtagagcatctgttttgtaatcagaaggtga
ctggttcgatcccagtaggaagcat
>FJ839692.1_tRNA1
cgaggcatagctcagaaggaagagcaaggaccttctaagtcctgggtcgt
aggttcgatccctactgcctcgacca
>FJ839692.1_tRNA2
ggatgtgtagctcaatggcagagcgatcgcctgttaagcgattggttata
ggttcgaatcctatcacgtccgcca
>FJ839692.1_tRNA3
ggggagttatcccgtagaggtagcggtgtggactgtaaattcattgtcat
tgcgactcgggtggttcgactccatcactccccacca
>FJ839692.1_tRNA4
ggccctgtagctggaaggttcaagcaagcgactcataatcgccagatggt
ggttcaattccacccagggccacca
>FJ839692.1_tRNA5
gctgatttagctcagtaggtagagcaactcacttgtaatgagaaggtcgg
cggttcgattccgtcaatcagcacca
>FJ839692.1_tRNA6
ggaggcgtggcagagtggtttaatgcaccggtcttgaaaaccggcagtcg
ctccggcgactcataggttcaaatcctatcgcctccgcca
>FJ839692.1_tRNA7
ctccgtgtagctcagtttggtagagcgcctgatttgggatcaggaggtcc
aaggttcaaatccttgtatggagac
>FJ839692.1_tRNA8
gcggatatcgtataatggcattacctcagacttccaatctgatgatgtga
gttcgattctcattatccgctcca
>FJ839692.1_tRNA9
gcgagaatggtcaaattggtaaaggcacagcacttaaaatgctgcggaat
gatttccttgtgggttcgagtcccacttctcgcacca
>FJ839692.1_tRNA10
tgggaattagccaagttggtaaggcactggattttgattccaggatgcaa
aggttcgagtcctttattcccagc
>GQ303260.1_tRNA1
ggagggtgagcatcaggtgatgcagcgagattgctaatcccgtacggtaa
ccaccccgtgaggttcgaatcctcctccctccgc
>GQ303260.1_tRNA2
gctcccgtagcccaattggcaggaggcaccagattcaggatctgggcagt
gtgagttcgaatctcaccgggagtac
>GQ303260.1_tRNA3
gtctctgtaggcaaatcggaaaagccgccatcttgagggggtggtgcgtg
cgggttcgactcccgccagagacac
>GQ303260.1_tRNA4
gccgtggtaggccatctggcgagccgccgagttcaagtttcggtgtttgc
gggttcgaatcccgcccacggtac
>GQ303260.1_tRNA5
attctggcactggtgggcgagcccaccggcggcagcttcaagctgtcgct
ggccggagaatcgaccggaaacatcccgttcaacgcgacccagggcc
>GQ303260.1_tRNA6
cggggtgtagtgaaaaggcatcatgctggttttgggtaccagtggttccg
gttcgagtccgggctccccgac
>GQ303260.1_tRNA7
aggggtagagccagctgggacggcagcggattccaaacccgccattgacg
gagttcgattctccgtacccctgcca
>GQ303260.1_tRNA8
ccgggtaagccatgttggttatggcaggcagactgtaaatctgtcgtctt
cggacttcgggggttcgattccctctacccggacca
>GQ303260.1_tRNA9
gcaccatttgctcaatggcagagcggcggcttctaaaaccgtgagtgccg
gttcgactccggcatggtgcacc
>GQ303260.1_tRNA10
agcggtgtagagcagctaggtagctcgccgggctcatgacccggaggacg
cgtgttcgattcacgccaccgccac
>GQ303260.1_tRNA11
gcgcctttggcggaatggctacgtgctcggctgcaacccgagttatcccg
gttcgactccgggagggcgctc
>GQ303260.1_tRNA12
ggtccgttggagtagatggatatctcgccaccctctcaaggtggagatca
cgggttcaagtcccgtacggactgc
>GQ303260.1_tRNA13
gtggccgtagttcagccggtagaacgctgggttgtgatcccagtcgtcga
gggttcgagtccctccggtcaccc
>GQ303260.1_tRNA14
gggcctatagctcatctggtagagcgcctgccttgcaagcaggaggcggc
aggttcaagtcctgttaggtccac
>GQ303260.1_tRNA15
gccgtcatagctcagttggtagagcaccggcctgaaaacccggtggccga
ggttcgagtcctcgtgtcggcac
>GQ303260.1_tRNA16
gtccgtttagctcagctggaagagcgctcggcccacacccgagaggccgc
aggttcgatccctgcaatggacac
>GQ303260.1_tRNA17
gccttcgtagctcagtggtagagctgtcgcctcttaagcgataggtcgtt
ggttcaaatccagccgggggcac
>GQ303260.1_tRNA18
ggtcgggtggtctgttggcaggccggtcgggttttcaccccggcgtcatc
gcgggttcgattcccgtcccgactgc
>GQ303260.1_tRNA19
gcgggtgtggccgaatggctcaggcaccagacttccactctggctacgca
ggttcgattcctgtcatccgctc
>GQ303260.1_tRNA20
gctgctgtagctcacctggcagagcgtcggcgtcgtatcccgaaggcatc
cggttcgagtccggacagcagctc
>GQ303260.1_tRNA21
gcccttgtagctcagtggcagagcaccgaccttgtaagtcgggttgtccc
gggttcgattcctggtaggggctc
>GQ303260.1_tRNA22
gctgatttagctcagtggtagagcgccgacttggtatgtcggaggccccg
ggttcgatccccggattcagctc
>GQ303260.1_tRNA23
gcggttatagctcagcctggccagagcatcacgttgccaacgtgaacgtc
gcgggttcaaatcccgctagccgctc
>GQ303260.1_tRNA24
ggccctgtagctcagaggaagagcgccggtctgtcgaatcggaggtcgcg
gtatcgtaatccgtcagggtcgc
>GQ303260.1_tRNA25
gcctcactagctcattggtagagccgctcgctcataacgtgcaggtacct
ggttcgattccagggtgaggtac
>GQ303260.1_tRNA26
gcctgttagcggactggtcgtccgatccaagctgataacttggcgtaagc
ggtgttcgattcaccgagcaggtac
>GQ303260.1_tRNA27
gcctctatggtccaacggatatgacgccggtctacggaaccggagatgcg
tgttcgattcgcgctaggggcac
>GQ303260.1_tRNA28
gtccgtgtagctcaggggtagagcgcctgctcgacacgcaggaggaccga
ggttcgaaacctcgcatggacac
>GQ303260.1_tRNA29
gcctctgtagctcaacggacagagcaacgcggtcctaacgcggtggctgg
aggttcgaatcctctcggaggcac
>GQ303260.1_tRNA30
tggggtatggtggcaatctggcagtcccgccggactttgactccggaggt
gcaggttcgagtcctgctaccccatc
>GQ303260.1_tRNA31
gcccttgtagctcagtggacagagcggcgagcttctacctcgcgggccgg
gagttcgaatctctccaggggcacca
>GQ303260.1_tRNA32
tgctcgttggtgtaactggcaacactacggactctggctccgtcattctt
ggttcgaatccagggcgagcaacca
>GQ303260.1_tRNA33
tggggtgtagttcaactggaagaacgctcgactgttaatcgagtagttga
aggttcgagtccttccactccagc
>EU877232.1_tRNA1
ctctgtttagctcagcttggtagagcgttccgtttggggcggtaaggccg
gaggttcaagtcctccaacagagacca
>EU877232.1_tRNA2
gttccagtagacaaaatggtaaagtcaccactctttcaaagtggatatct
gagggttcaaatcccttctggaacgcca
>EU877232.1_tRNA3
tgcgggtatagagaaagggcgtctcacatgtctcattagcatggtatcgg
caggttcgactcctgcacccgcctcca
>EU877232.1_tRNA4
ggtt.aggaagcacataaggtatgtgcggtcgcctgttaagcgaatggca
cagggttcgaatccctgactaaccgcca
>EU877232.1_tRNA5
gtgtcgttatcccgtagatggtagcggtggggactgtaaatcccttgtca
ttgagactcggtaggttcgactcctacacggcacacca
>EU877232.1_tRNA6
ggttatgtagtttaatctggttaaaatactcccctgtcacgggagatgat
gagggttcgaatcccttcgtaaccgcca
>EU877232.1_tRNA7
ggaagtgtagcagaatggtgatgcggcagacttttaatctgacaggcgat
gggttcgaatccctccacttctacca
>EU877232.1_tRNA8
ggttcagtcgcagataaggtaatgcaagggtctcataagccctatgaatg
tgggttcgattcccatctgaacctcca
>EU877232.1_tRNA9
gctggtatagttaagaaggttataacactcccctgataagggaacatcgg
tggttcgattccacctaccagtacca
>EU877232.1_tRNA10
aggggtgagctatggcagcaatagagtctccaaaattcttgattagagtt
cgaatctctacacccctgcca
>EU877232.1_tRNA11
ggtaggtagcggctaatggcagccaaacagtcttgaaaactgttgccact
gtagagatacggtgagggttcgactcctttacttaccgcc
>EU877232.1_tRNA12
gcacctatagcccaactggtagaggcagcagacttagaatctgctcagtg
tgagttcgaatctctctaggtgtacca
>EU877232.1_tRNA13
gcaggtgtagcaaaatggttatgcggctgactcttaatcagtaagacgat
gggttcaattccctccacctgtacca
>EU877232.1_tRNA14
ggggtcatagtttatatggttaaaattcgagttttgcaaacttgggaact
gagttcaattctcagtgactccacca
>EU877232.1_tRNA15
gcatccatagtttaaacgggaaaattacagtcttccaaactgaggttgag
ggttcgattccctctggatgctcca
>EU877232.1_tRNA16
gctcctatcgtataattggttattacggttgccttgtaagcaacttatca
gggttcgagtccttgtgggagcacca
>EU877232.1_tRNA17
actcgcttagtttatatggtaaaacatcacccttacaagatgaagaaaaa
ggttcaagtcctttagtgagtacca
>EU877232.1_tRNA18
gttccagtatcccaattggcagaggatgcaagctcaaaccttgtattagt
gacggttcgaatccgtcttggaacacca
>EU877232.1_tRNA19
gcaggattagttcaaatggaaagagcaacagtctacgaagctgttaatag
gggttcgaatcccttatcctgcgcca
>EU877232.1_tRNA20
aggggattagtttacaaggttaaaacctcggtctttgaaatcgaagaagt
tggttcaattccaacatcccccgcca
>EU877232.1_tRNA21
gctccattactccaattggcagagaggccagacttaaaatctgtgttatg
tatcggttcgaatccgatatggagtacca
>EU877232.1_tRNA22
agcggtatagcataactggcaatgcagcagtctctgaagctgtcctatta
aggttcaaatccttatgccgctgcca
>EU877232.1_tRNA23
gtggccttatcataaatggtaatgacccatgctgtgaacatggtctatac
gggttcaaatcccgtaggtcacccca
>EU877232.1_tRNA24
agtccaagtagcttatatggttaaagcgcgtgtctgaaaaacatgagaag
agggttcaaatcccactggactacca
>EU877232.1_tRNA25
ggaagattaaccctaaaaggtaagggagcagtttgctaaactgccagtag
ctgagaaatcggtgtaccagttcaagtctggtatcttcctcca
>EU877232.1_tRNA26
gaatccgtgacagaaacggctatgtgcctgtctgcaaaacaggtttataa
gggttcgagtcccttcggattctcca
>FM207411.1_tRNA1
gcggagttagttcagtggtagaacgctatccttccaagttagatgtcgtc
ggttcgaatccgatactccgct
>FM207411.1_tRNA2
tcggggtgtagctcagcttggtagagcgccgtctttgggaggcggatgcc
gtaggttcgaatcctatcaccccgat
>FM207411.1_tRNA3
ggagaggtggtcgagtggttgaaggctctagtcttgaaaactagcgaggt
gaaagcctccgtgggttcgaatcccaccctctccgc
>FM207411.1_tRNA4
gggcgattagcgcagcggtagcgcagttgctttacacgcaattggtcggg
ggttcgaatccctcatcgccca
>FM207411.1_tRNA5
gtcggtatggcggaattggtagacgcgctgggtttaggttccagtgtcct
tgcgacgtggaggttcaagtcctcttaccgaca
>FM207411.1_tRNA6
gactcaatagctcagctggatagagcaactgccttctaagcagtcggtcg
taggttcgaatcctacttgagtcgcca
>FM207411.1_tRNA7
gggtaggtgtccgagtggttaatggaggcggactgtaaatccgctggctc
tgcctacgggggttcaaatccctccctgccca
>FM207411.1_tRNA8
ttggcgtgtagctcaatggcagagcagggagctgttaactctctggttgc
aagttcgagtcttgccacgccagt
>FM207411.1_tRNA9
ggggaattagctcagttggtagagcacctgctttgcaagcaggctgtcag
gagttcgagtctcctattctcca
>FM207411.1_tRNA10
gccactatagctcagctggatagagcaacggttttgtaaaccgtaggtcg
tcggttcaagtccgacttgtggctcca
>FM207411.1_tRNA11
tggggttgtagctcagtcggttagagcgcctgcctgtcacgcaggaagtc
gagggttcaagtcccttcagtcccgt
>FM207411.1_tRNA12
gggacggtggtggaattggtagacacaccagacttaaaatctgttgattg
taaagatcgtgcgggttcaagtcccgctcgtccta
>GU295964.1_tRNA1
ggccccttagctcaataggtagagctaatcactcataatggttaggttcc
cggttcaagtcacgggaggggccacca
>HM452126.1_tRNA1
acgcgattagctcagtgggagagcgcctctgatcgcagagaagtatcggg
accggttcgaatccggtatagtgtg
>HM452126.1_tRNA2
ggccccgtaacataagggtaaatgtgctcgcctcataagcgaagaaaagc
ggttcgagtccgctcggggccacca
>HM452126.1_tRNA3
gcggatgtggcgaaattggcagacgcactagatttaggttctagcgccat
aggcgtgtcggttcgagtccgaccatccgcacca
>HM452126.1_tRNA4
ggagaaatgacagagaggccgaacgtagcggattgctaattcgtaggccc
gcaagggtccgtgggttcgaatcccactttctcctcca
>HM452126.1_tRNA5
ggaaggtcaacccgatagccggcgacgggagcggtcttgaaaaccgtcga
gggttaacagccccttgtgagttcgaccctcacaccttccgcca
>HM452126.1_tRNA6
aggggtatcgccaagttggaaaggcaacggattttgattccgtcattcgc
tggttcgagtccagctacccccgcca
>HM452126.1_tRNA7
ctcgggttaggcaagtggtatgtcgcctggtttgggaccaggtcgtcgag
tgttcgattcactcacccgagacca
>HM452126.1_tRNA8
gcgccgttagcttagttggtagagcatcggacttttaatccgagggtcga
tggttcgagtccatcacggcgcacca
>HM452126.1_tRNA9
aggggcgtagcaaatcggttatgcggcggattccaaatccgttgaggtgg
gttcgactcctaccgcccctgcca
>HM452126.1_tRNA10
gcgcaggtagccaagcggtaaggcaagtgattgcaaatcactttatcgtc
tgttcgatccagatcctgtgctcca
>HM452126.1_tRNA11
gccttcttagtttaatggtaaaaccactgccttccaagcagacgtcgtgg
gttcgattcccacaggaggctcca
>HM452126.1_tRNA12
ggggatatagctcagttgggagagcactagccttgcaagctgggggtcgt
gggttcgagtcccattgtctccacca
>HM452126.1_tRNA13
ggtgcattagtataatggctattattcgtgactgtctatcacaggatacg
ggttcgattcccgtatgtaccgcca
>HM452126.1_tRNA14
ggagacgctgcaatgacggtggtattgcaccagactgtaaatctggcccc
acagggtgaacattgtaggttcgaatcctaccggctccacca
>HM452126.1_tRNA15
agcgggatggagaagtctggaatctcgttagcctcataagctaaaggtcg
gtggttcaaatccacctcccgcttc
>HM452126.1_tRNA16
tctccgttcatctaacggctaggatatcgccctttcacggctaggatatc
gccctttcacggcgagtacacgggttcgaatcccgtacggagaacca
>HM452126.1_tRNA17
ggtgcattagctcagtggtagagctgcggtttcatacgccgtcggtcggt
agttcaaatctaccatgcaccacca
>HM452126.1_tRNA18
ggacctgtagctcagatggtagagcaccggattgaaaatccgggtgtcgt
cagttcgatcctgaccgggcccacca
>HM452126.1_tRNA19
gtgacggtagttcagttggtagaactccaggttgtgatcctggtagtcac
gggttcgaaacccgtccgtcacccca
>HM452126.1_tRNA20
gctcttatagttcagtggcagaacaagtgatttgtaaccattagacctca
gttcgattctgagttggagcacca
>HM452126.1_tRNA21
agtcccgtagctcagaggtagagcgccgtgctgataacgcggatgtggat
ggttcgataccattcgggactacca
>HM452126.1_tRNA22
ggaggtgtggctcaaaggttgagcggcagactgttaatctgcgggtaata
accctatgttggttcgagtccaacctcctccgc
>HM452126.1_tRNA23
gtgggtatggcgtaattggtagccgcaggagacttaaaatctcccgcttc
tggcgtgtgggttcgagtcccactacccgcacca
>HM452126.1_tRNA24
gggagattggcgtaattggcagccgcagtagattcaaaatctaccgacga
aagtcgtaccggttcgagtccggtatctcctacca
>HM452126.1_tRNA25
cggggcgtagctcagttggatagagcatgtgccttctaagcacacggtcg
ctggttcgagcccagtcgcctcggc
>GU911519.1_tRNA1
aggtcgctagtgtaatggtaccacgacgggctccaaccccgttaatcttc
gttcgaatcgaaggcgattct
>GU911519.1_tRNA2
gcacgagtaactcagttggtagagtggctgcctgaagagcagcaggtcac
atgttcgaatcatgtctcgtgcacca
>GU911519.1_tRNA3
cgcgatatggtgtaaaggttgcacatagggctcataacccaaaggttcca
gttcgagtctggatatcgctacca
>GU911519.1_tRNA4
tgtcgcatggtgtaatggtagcaccacagaatttgactctgttagtaaag
gttcgatcccttttgcgacttcca
>GU911519.1_tRNA5
ctctctatagggcagtctggtagcctacttcttttggaaagaagatgtcg
ttggttcaaatccaactagggagacca
>GU911519.1_tRNA6
cgtcgagtagctcagttggtagagcaacggaccgataatccgcaggtcac
atgttcgaatcatgtctcgacgacca
>GU911519.1_tRNA7
ggtgaagtggcagagtctggcttattgcagtagtcttgaaaactaccgtc
tcatagtgatatggggccctgggttcaaatcccagtttcacctcc
>GU911519.1_tRNA8
tcctcagtagctcagttggtagagcagcagactgttaatctgtgggtcac
acgttcgatccgtgtctggggagcca
>GU911519.1_tRNA9
tggaccatggtgtaatggttagcaccgcgatttgtgatgtcgttagtctc
agttcgaatctgtgtggtccaacca
>GU911519.1_tRNA10
gctcttatcgtctagtcggttaggacgtcagcctttcacgttgaaaactc
gggttcaagtcccgataagagtacca
>GU911519.1_tRNA11
ggggacgtaggaaaattggtaaccccatcggactgtaaatccgacgccaa
aagcatctgtgagttcaagtctcaccggccccacca
>GU911519.1_tRNA12
tctggcatcatatagtggtattatgctggttttgtactccagtcaccgag
tttcgattactcgtgccagaac
>GU911519.1_tRNA13
ggcgttgtggtagaatggttatacggcggattgcaaatccgcgtcgatgc
aggttcgagtcctgttgacgcctcca
>GU911519.1_tRNA14
gtctcgctggccgagttggattaggcatcgtagttctattgcgacttata
tgagttcgaatctcatgcggggctcca
>FJ373894.1_tRNA1
tggaggatgatggaaggggtagacattccctgaggggatggcggcagccg
ttgaaggttcgaatccttctcctccaacca
>FJ373894.1_tRNA2
gacgatgtagttcagtcggtagaacggcggtctgttaaaccgtatgtcgc
aggttcaagtcctgccatcgtcgcca
>FJ373894.1_tRNA3
gtgagtgtggcagagcggtcgaatgcaggagactgtaaatctccccgtaa
cagcgcggtggttcgaatccatccactcacacca
>FJ373894.1_tRNA4
ggaaggttgcccgagaggtttaagggactcgactgctaatcgagtggggc
ttttagcccccgaaggttcgaatccttcaccttccgcca
>GQ981382.1_tRNA1
cgaggcatagctcagaaggaagagcaaggaccttctaagtcctaggtcgt
aggttcgatccctactgtctcgacca
>GQ981382.1_tRNA2
ggatgcatagctcagtggtagagcagttgactgttaatcaattggtccat
ggttcgaatccatgtgtgtccgc
>GQ981382.1_tRNA3
ggccctttagctcaatgggagagctgtcagctcataactgataggtagct
ggatcgaaaccagcaagggccacca
>HM004124.1_tRNA1
gggtcgatagtgtagttggaaacactgcggattccaaatccgccatcctg
ggttcgagtcctagtcggcgcc
>HM004124.1_tRNA2
ggggatttagctgagacagattagcgcctgcctgaagagcaggattagat
tggtgcaattccaatagtccccgcca
>HM004124.1_tRNA3
ggtgcattagctcagtggtagagcagaggattcatattcctcgtgtcaca
tgttcgaatcatgtatgcacctcca
>HM004124.1_tRNA4
tgcgaagtattttcagtctggtagaaagagaggttcataacctcttatgc
gctcgttcgaatcgggccttcgcttcca
>HM004124.1_tRNA5
agactattagctcaatcgggagagcactggcctgtcacgccagaggtagc
gagatcgaaactcgtatagtctgcca
>HM004124.1_tRNA6
gctctaatcgtctagttggacaggacgctagcctttcacgttagaaaccg
gagttcgaatctccgttagagtacca
>HM004124.1_tRNA7
gcgtcattggccgagtggattaggcatcggaattctagtccgactcacat
gggttcgattcctatatggcgctcca
>HM004124.1_tRNA8
ggtgatggttgggttgttggtcaaacccatcggactgtaactccgacgct
aacgctatctaggttcgaatcctagcgtcaccacca
>HM004124.1_tRNA9
ccgtgtgtgactggagcttggttatcagtctcgctttggaggcgagaata
cgtaggttcaaatcctaccgcacggacca
>HM004124.1_tRNA10
cgtcgaatagctcagttggtagagcaacggaccgataatccgcaggtcgc
tggttcgaatccagcttcgacgacca
>HM004124.1_tRNA11
ggtagagtggcagagtctggcttattgctccggtcttgaaaaccggcgat
ccattgcaaaatgggtccgtgggttcaaatcccacctctatctcca
>HM004124.1_tRNA12
tcctcgatagctcagttggtagagcagcagactgttactctgtttgtccc
acgttcgaaccgtggtcggggagcca
>HM004124.1_tRNA13
tggacgttagctcagttggtagagcagaggatttttaatcctaaggtcaa
tggttcgaacccattacgtccaacca
>HM004124.1_tRNA14
gccatcatagctcagttggtagagcagcggttttgtaatccgaaggtcgt
aggttcgattcctactgatggcacca
>HM004124.1_tRNA15
gcggtattagctcagttggtaagagcgtcgtccttccaagtcgaaagcca
tcggttcgagtccgatatgccgctcca
>HM004124.1_tRNA16
agtgcgatggcagaatggtcatgcggtggattgcaaatccacgtcaatat
gggttcgagtcccattcgcacttcca
>HM004124.1_tRNA17
gggcctttagctcaattggcagagcagcccactcataatgggttggtttt
cggttcgagtccgggaaggcccacca
>HM004124.1_tRNA18
cgctcagtaggttagtggtagacttacagactctaaatctggatgcaacg
gttcgaatccgttctgagtgacc
>HM004124.1_tRNA19
cggtgatgagctagttggttaagcttatgatgatgtacacatcatgtaaa
acgggtactcctgttgtcatcagttcgaatctggtattatcgt
>HM071924.1_tRNA1
cgaggcatagctcagaaggaagagcaaggaccttctaagtcctgggtcgt
aggttcgatccctactgtctcggcca
>HM071924.1_tRNA2
ggatgtgtagctcagtggtagagcagttgactgttaatcaattggtccat
ggttcgaatccatgcatgtccgcca
>HM071924.1_tRNA3
ggccctgtagctggacggtcaagcgagcgactcataatcgctggatggtg
gttcgattccacccagggccacca
>HM134276.1_tRNA1
ggccctttagcttaattggttagagcgggtgactcataatcgcgcggttg
ctggttcgaatccagcaggggccacca
>HM134276.1_tRNA2
gcaggtgtagttcaattggtagaatatctggtttccatccagattgttga
gggttcgagtcccttcacctgctcca
>GU323318.1_tRNA1
tggggtatagccaagttggtaaggcagtagattttgattctacgattccc
tggttcgagtccaggtacactagc
>GU323318.1_tRNA2
tgcgggttaacttcagttggtagaatgacgggttcatatcccgttacgcg
atggttcgagtccatcacccgcctcca
>GU323318.1_tRNA3
ggacctatagtttcagcggtgaaaatactcgcctgtcacgtgagagtcac
gggttcgaatcccgttaggtccgcca
>GU323318.1_tRNA4
gggtcgttggctgagagggtaagcggcggactgttaatccgtgtcagaaa
tgactaggcaggttcgatacctgcacgacccgcca
>GU323318.1_tRNA5
tctccgttcgtctatcggttaggacgccggcctttcacgtcggaaagaag
agttcaattctcttacggagaacca
>GU323318.1_tRNA6
aggacgttagctcagttggttagagcatccgacttttaatcggaatgtcg
atgggttcaactccctcacgtcctacca
>GU323318.1_tRNA7
gggaatatagctcagttggtagagcaaacgaccgataatcgttaggtcac
tggttcgagtccagttattcccacca
>HM452125.1_tRNA1
gcaagtatggtggaattggtatacactggaggcttaaaacctcccgcctt
cgggattgtgggttcgagtcccactacttgcacca
>HM452125.1_tRNA2
ggaagattggcccgagttggtttaaggcaccggtcttgaaaaccggcgat
cgtaggaatacggtccatccgttcgaatcggatatcttcctcca
>HM452125.1_tRNA3
ggtgatgtagcataacggtcatgcggccggctgttaaccggtgaggaaac
tctacgttggttcgactccaaccatcaccgcca
>HM452125.1_tRNA4
ggaacgttcgggtaatggtatcccaagcggctgtaacccgctcgcctctg
gcattcttggttcgagtccaaggcgttccacca
>HM452125.1_tRNA5
gcatctctaactcaattggtagagtagcggacctttaatccgtcaagtct
gagttcgagtctcaggggatgcacca
>HM452125.1_tRNA6
gtgaccttagtagtaatggtagctatcctggatgtgacccagggagtacg
ggttcgaaccccgtaggtcacccca
>HM452125.1_tRNA7
gcgggtaaggtgtttatggatacatgctagccttccaagcttgagtagac
cggttcgataccggctacccgctcca
>HM452125.1_tRNA8
ctcagcgtaggcaagtggtatgtcgttccgtttgggacggaattttcggg
tgttcgattcaccccgctgagacca
>HM452125.1_tRNA9
gccggtttagctcatctggtagagcacagcctttgtaacgctggggtggt
ccgttcgagtcggacaatcggcacca
>HM452125.1_tRNA10
atgacattggtgttagcggtagcatgccggtctccaaaaccgtgcggcca
gggttcgaatccttgatgtcatgcca
>HM452125.1_tRNA11
agtggattagctcagtaggtagagcactcgaccgataatcgagagcgcat
tggttcgatcccaatatccactacca
>HM452125.1_tRNA12
ggagaagtggatgagcggctgaaatcgcttccctgctaaggaagtaaacc
gaaaggtttcgagagttcaaatctctccttctccgcca
>HM452125.1_tRNA13
ggagccatagtttatttggttaaaatagtcccctgtcacgggacagcacc
gagttcgatcctcggtggctccgc
>HM452125.1_tRNA14
tgcgatgtagaggagaggtcgtcctcgtcgggctcatatcccgaaaatca
gcggttcgaatccgctcatcgcttcca
>HM452125.1_tRNA15
ggccctgtagctagacggttcaagcaggcggctcataaccgctcgtagta
ggttcgattcctaccagggtcacca
>HM452125.1_tRNA16
ggtctcttagctcagttggatagagcagcggccttctaagccgcgggtca
ttggttcaaatccaatagggactgcca
>HM032710.1_tRNA1
tccgaattagctcagttggtagagcagtggttttgtaatccaaaggtcat
ccgttcgagtcggatattcggaacca
>HM032710.1_tRNA2
aggtcattggtgtaatggcagcacagcgggctccaaccccgttagtcaga
gttcaaatctttggtggcctgcca
>HM032710.1_tRNA3
gtgcatcgtcgggttgttggtcaaacccagcggactgtaactccgccacg
aaagttatctgtgttcgaatcacagggtgcacacca
>HM032710.1_tRNA4
ggaagagtaaaccaagtcggtctacgggtcgctgtcttgaaaacagttgg
gtgtcacagccgtgtgagttcaagtctcacctcttccgcca
>HM032710.1_tRNA5
ccgctagtagctcagatggatagagcatccgccttctaagtggatggtca
ctggttcgagtccagtttagcggacca
>HM032710.1_tRNA6
gggcctataactcaatagtagagtaccgatctcataaatcggaggattca
ggagcgtaacctgttgggcccacca
>HM563683.1_tRNA1
cggggtgtaactcaattgtatagagtagcggtcctctaaaccgcaggtta
aaggttagaatcctttcaccccgacca
>HM563683.1_tRNA2
ggccctttagctcaatgggagagctgtcagctcataactgataggtagct
ggatcgaaaccagcaagggccacca
>GU071095.1_tRNA1
tgggagcgtggcggaatcggtagacgcaccagacttaaaatctgttgaga
attatctcgtgggggttcaagtccccccgctcctat
>GU071095.1_tRNA2
gccaacttagctcagttggatagagcagggtttttgtaaagctcaggtca
tcggttcaagtccgatagttggct
>GU071095.1_tRNA3
ggggttatagctcaactggtagagcgcctgctttgcacgcaggaggtttg
gggttcgagtccccataactcca
>GU071095.1_tRNA4
gactcagtagctcagttggatagagcaactgccttctaagcagtcggtcg
taggttcgagtcctacctgggtcgcc
>GU071095.1_tRNA5
gcgggtgtggtgtagcggtaacatgcgagccttccaagctcttgtcacgg
gttcgatccccgtcacccgctc
>GU071095.1_tRNA6
ttcctcagtagctcagcggcagagccgacgactgttaatcgtctggtcgt
aggttcaaatcctacctggggagtc
>GU071095.1_tRNA7
tgcttgcttagctcagaggtagagcatctcgtttacaccgaggcggtcgg
cggttcgatcccgtcagcaagcat
>GU071095.1_tRNA8
ggaagagtggtcgagtggtttatggcactggtcttgaaaaccagcgaggg
tgcaagttctccgtgggttcaaatcccacctcttccg
>GU071095.1_tRNA9
cggggtgtagctcagtttggtagagcactcgctttgggagcgagtggccg
taggttcaaatcctatcaccccga
>GU071095.1_tRNA10
gggactgtcgcctaacggttaaggcccactgcttataacggtgtgacctg
ggttcaactcccagcagtcctacc
>GU071095.1_tRNA11
tggaggattagcaatctggtgaatgcagcaaactcataatttgcctaagg
tgagttcgatcctcacatcctctat
>GU071099.1_tRNA1
gggagtgtggcggaatcggtagacgcaccagacttaaaatctgttgggca
tgtgcccgtgagagttcaagtctctctactcctac
>GU071099.1_tRNA2
tgagggtgtagcaatctggtgaatgcaccgaactcataattcggctaagg
cgagttcgatcctcgccacccttat
>GU071099.1_tRNA3
tgggacagtagctcagcggaaagagcaactgccttctaagcagtcggtcg
taggttcaattcctacctgtctcgt
>GU071098.1_tRNA1
gcggatgtagtttaatggtaaaatacgaggtttccaacctcttgtcctca
gttcgattctgagtatccgct
>GU071098.1_tRNA2
gggactatcgcatattggttaatgccctctgcttataacggagtgaaccg
agttcaattctcggtagtcctac
>GU071098.1_tRNA3
gccactttagctcagttggatagagcaacgcatttgtaatgcgtaggtcg
tcggttcaagtccgacaagtggctcc
>GU071098.1_tRNA4
gactcaatagctcagttggatagagcaactgccttctaagcagtcggtcg
taggttcgagtcctacttgagtcgcc
>GU071098.1_tRNA5
tgggagtgtggtggaatcggtagacacaccagacttaaaatctgttgaca
gcaatgtcgtgggggttcaagtccccccactcccat
>FQ482083.1_tRNA1
ctccgtttagctcagtatggatagagtaggccgtttggggcggtcgggtc
gaaggttcgaatccttcaacggagacca
>FQ482083.1_tRNA2
gggtcagtagcttaattgggaaagcatctcacttgcaatgagaaggatga
gggttcaagtccctcctgtatcc
>FQ482083.1_tRNA3
agcgggatggagcagtggtagcttgccagtttcattatctggaggtcgta
ggttcgaatcctactcccgcttcca
>FQ482083.1_tRNA4
gggtttgaagcacatatggatgtgcggctggctgttaaccagatggtagt
gggttcgagtcccacctttcccgcca
>FQ482083.1_tRNA5
gcgcctatggcagagatggtcaatgcagcggtctgtaaaaccgccccgaa
aggttactggttcgagtccagttaggcgcacca
>FQ482083.1_tRNA6
tgcgaagtagtgaaatggcatcatactggtttcattatccggtgtaggca
gttcgaatctgcccttcgcatcca
>FQ482083.1_tRNA7
ggggatgtggcagacttggtaattgtaccgcactgtctatgcggaatatg
agggttcaaatcccttcatcctcgcca
>FQ482083.1_tRNA8
ggaagggcaaatcgactggcgacgaaaacggtcttgaaaaccgccgagcg
ttaatagcgccttgagggttcgactccctctccttccgcca
>FQ482083.1_tRNA9
ggtctaattagcttatatggtaaagcaacggtctgaaaagccgtggaaca
gggttcgaatcccgatagaccgcca
>FQ482083.1_tRNA10
cggtgtgtaactcaattggcagagtgggtggcttttaaccacagggttgc
aggttcgatgcctgtcacaccgacca
>FQ482083.1_tRNA11
ggactattaactcaactggtcagagtacccgactcttaatcgggaggttc
agggttcgactccctgatagtctacca
>FQ482083.1_tRNA12
agtggtatggcagagatggtcatgcacttccttcatacggaagcctacat
cggttcaagtccgattaccacttc
>FQ482083.1_tRNA13
tgtgggttagcataaatggtaatgcaaacgcctgataagcgttagaagag
ggttcgataccctcacctacgacca
>FQ482083.1_tRNA14
cggggtatggagtaattggcaactctacggtttttgaggccgtcagtttt
cggttcgaatccgaatgcccccgcca
>FQ482083.1_tRNA15
gcacccttagaacaaacggatagttcccctgtcttctaaacagttagtta
caggttcgaatcctgtagggtgtgcca
>FQ482083.1_tRNA16
ggcgtaatatcccaattggcagaggaagcaggttcaaaccctgttcagtg
tgggttcgactcccacttacgctacca
>FQ482083.1_tRNA17
gcaagtatgatgtcaactggtaacatggcgtccttccaagtcgctcttac
gggttcgaatcccgttacttgctcca
>FQ482083.1_tRNA18
taggggattagtttaactggcaaaatgtcggcctccaaaaccgcacgttg
agggttcgaatccctcatcccctgtc
>FQ482083.1_tRNA19
gcctccatcatataagggctattatgcctgttttgtaatcaggtcatcgc
ggttcgaatccgtgtgggggcacca
>FQ482083.1_tRNA20
actcgtatagctcagatggtagagcggcatctttacacgttgctggtcag
gcgttcgagtcgccttgcgagtacca
>FQ482083.1_tRNA21
ggctgtgtagcccaacttggcagaggcactacgctaagaacgtatacagt
gagagttcgaatctctccacagctacca
>FQ482083.1_tRNA22
agccctttatcttaaatggatagagactcaagctacgaacttgagaggtt
tgggttcgaatcccaaaagggcttcca
>FQ482083.1_tRNA23
aggatgttcgtatagttggcctattacaccggactctgaatccggttacg
atggttcgaatccatcacgtcctgcca
>FQ482083.1_tRNA24
aggtgattaccccaattggcagagggtaggagcttaaacctccgatgttg
agagttcgaatctctcatcacctacca
>FQ482083.1_tRNA25
gagttggtatcataaatggataatgaccctgactgtgaatcaggtctatg
cgggttcgaatcccgtccttctcccca
>FQ482083.1_tRNA26
ggaagattaaccctaaaaggtaagggaagtgtttgctaaacactcagtaa
ccgagaaatcggcgtaccagttcaagtctggtatcttcctcca
>FQ312032.1_tRNA1
ggccccgtagctcagtggttagagcagtcgactcataatcgattggtcgc
tggttcaagtccagccagggtcacca
>FQ312032.1_tRNA2
gacgatgtagttcagtcggtagaacggtggactgttaatccatatgtcgc
aggttcaagtcctgccatcgtcgcca
>FQ312032.1_tRNA3
aggagcatagccaagttggttaaggcagtgggttttgatcccatgatctc
aggttcaaatcctgatgttccttcca
>FQ312032.1_tRNA4
gtgagtgtggcagagcggtcgaatgcgcctgactgtaaatcaggtatccc
acgcggtggttcaaatccatccactcacacca
>FQ312032.1_tRNA5
ggaaggttgcccgagaggtttaagggactcgactgctaatcgagtggggc
ttttagcccccgaaggttcgaatccttcaccttccgcca
>AP011617.1_tRNA1
ggcctcgtagctcaacaggaagagcacccgccttgtaagcggggggttgt
gggttcaaatcccaccggggcctcca
>AP011617.1_tRNA2
ggggcgttagctcaagcggtgagagcggtcggctcataaccgattggttg
taggttcgagtcctacacgccccacca
>AP011617.1_tRNA3
gaggggttagctcaacaggatagagcaagggccttctaagccctaggttg
caggttcaagtcctgcacccctcgcca
>HM114315.1_tRNA1
gggtcgttagtgtagttggaaacactgcggattccaaatccgccatcgag
ggttcgagtccttcacggcgcc
>HM114315.1_tRNA2
ggtagtttagctcagtaggtagagcagcggaatcataatccgtaggtcgg
tggttcgagtccaccaattaccacca
>HM114315.1_tRNA3
tgcgaggtaacttcagcctggtagaatgagaggctcataacctcttacgc
gcacgttcaaatcgtgtcctcgcttcc
>HM114315.1_tRNA4
agattcgtagctcaatcggaagagcacccgcctgtcacgcgggaggtagc
gggatcgaaacccgtcgggtctgcca
>HM114315.1_tRNA5
tgtcgcatggtgtaacggtagcaccacagaatttgactctgttagtaaag
gttcgattccttttgcgacttcca
>HM114315.1_tRNA6
ctctcattagggcagtctggtagcctacttcttttggaaagaagatgtcg
ttggttcaaatccaacatgggagacca
>HM114315.1_tRNA7
cgtcgagtagctcagttggtagagcatcggaccgataatccggtggtcgc
tggttcgaatccagcctcgacgacca
>HM114315.1_tRNA8
ggtaaggtggcagagtctggcttattgcggtggtcttgaaaaccactgac
gctttcgggcgtccctgggttcgaatcccagtcttacctcca
>HM114315.1_tRNA9
tcctcagtagctcagttggtagagcgacgcactgttactgcgttggtcgt
acgttcgaaccgtacctggggagcca
>HM114315.1_tRNA10
gccgttatagctcagatggtagagcaggcgatttgtaatcgtcaggtcct
gggttcgaatcctagtgacggcacca
>HM114315.1_tRNA11
gttcatatcgtccagcggtctaggacgccagcctttcacgttggtaaccg
gggttcaaatccccgtatgaacacca
>HM114315.1_tRNA12
gagtgtgtaggaaaattggtaaccccagcggattgtaaatccgccgccgc
aagcactgaccgttcgactcggtccacactcgcca
>HM114315.1_tRNA13
ccctctctggccgaatggattaggcatcgtagttctattgcgatttatac
aggttcgagtcctgtgagggggtcca
>HM114315.1_tRNA14
ggtgtcatggtagaatggtcatacggcggattgcaaatccgcgtcgatac
tggttcgagtccagttgacacctcca
>HM114315.1_tRNA15
gcggttgtaactcagatggtagagtgctgtccttccaagtcagatgtcgc
gagttcgaatctcgtcaaccgctcca
>HM114315.1_tRNA16
gggcctatagctcaattggcagagcagcggactcataatccgttggtttc
aggttcgagtcctgctgggcccacca
>GU071096.1_tRNA1
gggtcagtagctcagtggatagagcatcgcacttctaatgcgttggtcgg
gggttcaaatccctcctgacccg
>GU071097.1_tRNA1
gggagaatagctcagcggtagagctactcgtttacaccgagtcggtcggg
ggttcgatcccctcttctccca
>GU071097.1_tRNA2
tgggagtgtggcggaatcggtagacgcaccagacttaaaatctgttgaga
attaatctcgtgggggttcaagtccccccactcctatc
>GU071097.1_tRNA3
gccactttagctcagctggatagagcaacggttttgtaaaccgtaggtcg
tcggttcaagtccgacatgtggct
>GU071097.1_tRNA4
tgggtcagtagctcagcggatagagcaactgccttctaagcagtcggtcg
taggttcgatccctacctgacccgt
>KC862297.1_tRNA1
tgccgcttcgttcaatggtaggacgccagactttgaatctggagatgatg
gttcgatcccatcagtggctgcca
>KC862297.1_tRNA2
gctcgtatagtgtaatggatgcacaacggtcttctaagccgtaaggtcta
ggttcgagtcctagtacgagcgcca
>KC862297.1_tRNA3
tggacggaagctaaagtggataggcatctggcttttaaccagactatagt
gagttcgagtctcacccgtccaacca
>KC862297.1_tRNA4
ggccctgtggtggaattggtatacacatcagtcttagaaactgacgccga
gaggattgagggttcaagtccctccggggccacca
>KC862297.1_tRNA5
agccgggtagctcaattggtagagcacccgaccgataatcgggtggttga
aggttcaagtccttctctggctacca
>KC862297.1_tRNA6
ggcccattagctcagtctggactagagcaagcccctgtctagggcaaggt
cgtcggttcgaatccgacatgggtcgcca
>KC862297.1_tRNA7
cccgcgttggccgagaggtttaggcggcggattgcaaatccgtctcacat
cggttcaaatccgatacgcggctcca
>KC862297.1_tRNA8
tgggatgtagctcagtggtagagcagggagctgttaactctcaggtcgca
ggttcgagccctgccgtcccagcca
>KC862297.1_tRNA9
ctcctcgtagctcagtctggttagagtgtctgatttggaatcagaaggtc
gaaggttcaaatccttccggggtgacca
>KC862297.1_tRNA10
gcgggtatagctcagttggtagagcgtctgccttccaagcagttcgtcgt
cggttcaagtccgtctatccgctcca
>KC862297.1_tRNA11
gcatttgaagctaactaggtagaagcgctgggttgaaattccagaggact
tggatcgttaccaagcagatgcacca
>KC862297.1_tRNA12
gcagttatagattaattggttaaatcgccagactttcaatctggtgttcc
gggttcgatccccggtaactgctcca
>KC862297.1_tRNA13
gtggagattgtgtagcccggatgctgcctttcggttgtgacccgattgtt
ggggttcgagtccccgcctccaacc
>KC862297.1_tRNA14
gccctttaagcatttatggtgatgcaccggctttgtaacccggcgaattc
tgttcaagtcaggaatggggcacca
>HM242243.1_tRNA1
tgccccggtaactcaaacggatagagtatcaaacttctaatttgaaagtt
acaggttcgagtcctgttcggggcat
>HM242243.1_tRNA2
gcctttgtagtttaacggataaaacagacccctcctaagggttagctaga
ggttcgattcctctcaagggca
>HM242243.1_tRNA3
agataaggtagctcaattagtagagcagggagccttttaagccccagata
taggtgcaaaccctatccttgtttt
>HM242243.1_tRNA4
ggacccttagctcagttggtagagccccctgctcataacagggtttgcgt
aggttcaagtcctacagggtcca
>HM242243.1_tRNA5
cgaggagtagagaagtggtcatctcaccagcctcataagctgggaatcga
gggttagagtccttcctcctcaa
>AB472900.2_tRNA1
tccgttcggtccctcaaggtgagggagcttgactgttaatcaagacgtgc
ctggttcgattccagggagcggagcca
>AB472900.2_tRNA2
ggaggggtggcagagcggtttaatgcaccggactgtaaatccggcgtccg
accgggcatcgctggttcaaatccagccccctccacca
>AB472900.2_tRNA3
aggcgtgtggcgaaaaggtttaacgcactggactttgactccagcatttg
tgggttcgaatcccaccacgtctgcca
>HM035025.1_tRNA1
cgaggcatagctcaattgtatagagcaacggacttctaatccgtgggttg
aaggttagaatccttctgtctcgacca
>HM035025.1_tRNA2
ggatgtgtagctcaatggcagagcgatcgcctgttaagcgattggttata
ggttcgaatcctatcacgtccgcca
>HM035025.1_tRNA3
ggggagttatcccgtagaggtagcggtgtggactgtaaatccattgtcat
tgcgactcgggtggttcgactccatcactccccacca
>HM035025.1_tRNA4
ggccctgtagctggaaggttcaagcaagcgactcataatcgccagatggt
ggttcaattccacccagggccacca
>HM035025.1_tRNA5
gctgatttagctcagtaggtagagcacctcacttgtaatgaggacgtcgg
cggttcgattccgtcaatcagcacca
>HM035025.1_tRNA6
tggaggcgtggcagagtggtttaatgcaccggtcttgaaaaccggcagtc
gctccggcgactcataggttcaaatcctatcgcctccgt
>HM035025.1_tRNA7
ctccgtgtagctcagtttggtagagcgtctgctttgggagcagaatgtcg
taggttcaaatcctgccacggagac
>HM035025.1_tRNA8
gcggatatcgtataatggcattacctcagacttccaatctgatgatgtga
gttcgattctcattatccgctcca
>HM035025.1_tRNA9
gcgagaatggccaaattggtaaaggcacagcacttaaaatgctgcggaat
gatttccttgtgggttcgagtcccacttctcgcacca
>HM035025.1_tRNA10
tgggaattagccaagttggtaaggcactggattttgattccaggatgcaa
aggttcgagtcctttattcccagc
>HQ615693.1_tRNA1
tgccggtgtagcccaatggtaggaggcagctgatttaagcccagcccagt
gcaagttcgagtcttgtcaccggtat
>HQ615693.1_tRNA2
tgctcgtttagctatctggtgaaagcagcgaactcataattcgcctcagg
tgggttcgatcccctcaacgagcat
>HQ615693.1_tRNA3
gcgatcgtagttcagcggtagaacgctatccttccaagttagatgtcgct
ggttcaaatccagtcggtcgctc
>HQ615693.1_tRNA4
gccctcgtagttcagcccggatagaacaccgcacttctaatgcgtttgtc
gtaggttcaaatcctaccgagggtgc
>HQ615693.1_tRNA5
tgggttcgtagcaatgtggccaactgcacccggcttttaaccggagtatg
tgggttcgattcccaccggacctat
>HQ615693.1_tRNA6
cggggtgtggctcagaggtagagcgcttgttttgggaacaagacgtcgca
ggttcgatccctgccatcccga
>HQ615693.1_tRNA7
gggtgtatggcaactattggtatgttgcggttgtctgtaaaacaactgtc
cctgactattggaggttcgattcctcttgcgcccac
>HQ615693.1_tRNA8
gcgaatgtaattcagtggtagaatgtctgcttgccaagtagattgtcgtc
ggttcaaatccgatcattcgctc
>HQ615693.1_tRNA9
ggtcctgtagcatagtggtctaatgcactaccctgtcacggtaggttacg
tcggttcaaatccgatcaggatcgc
>HQ615693.1_tRNA10
tgcctagttcgtctaatggtaagacaagagcttccaaacctcttgacgtg
ggttcgattcctacactgggtgt
>HQ615693.1_tRNA11
tggcatgtagttcagcggtagaacgcttggctgttaaccaagttgtcgca
ggttcgatccctgccgtgccag
>HQ615693.1_tRNA12
gctccagtagacaaattggtaaagtcgcctctctttcaaagaggacattt
tgcgagttcgaggctcgtctggagttc
>HQ615693.1_tRNA13
tacagtcatcgactagcggtctaggtcgctaccctctcaaggtggaaaca
ccagttcaaatctggttggctgtat
>HQ615693.1_tRNA14
ccgggtgtagctcagtttggccagagcattccgtttggggcggaggggtc
agaggttcaaatcctctcactcgga
>HQ615693.1_tRNA15
tctgcattgggcgagtctggaactccgccgggcctggcgcccggagacgt
tggttcaaatccaacatgcaggtc
>HQ615693.1_tRNA16
ggagatatagctcaacggcagagcaaccggccgattaccggatgatgaga
gttcgactctttctatctctac
>HQ615693.1_tRNA17
taggaacatagcatagtggcctaatgcacacggctgataaccgtgagatc
gtcagttcaaatctgactgttcctat
>HQ615693.1_tRNA18
gggaacttagctcagttgcgtagagcacttggttgaagcccaaggtgtcg
tcggttcgattccgtcagttccca
>HQ615693.1_tRNA19
tggggtcttagcacaactggtagtgcaattgctttgcaagcaataggtta
ggggttcgagtcccctagattccat
>HQ615693.1_tRNA20
taggtccataactcagcggcagagtgctacctcgacacggtagaagtcgt
cagttcaatcctgactggacctat
>HQ615693.1_tRNA21
ggaagtgtggcagagcggctaattgcagttgtttgctaaacaaccgggct
aataacccacacaggttcaaatcctgtcacttccgc
>HQ615693.1_tRNA22
tggtgagttgtccgagaggcttatggtgcgatcttggaaagatcgtgtgt
gagattgtatcaagcaccagaggttcaaatcctctactcaccgt
>HQ615693.1_tRNA23
ggctctatagttcaacggcagaacaggagattcataccctccatatggaa
gttcaattcttcctagagtca
>HQ615693.1_tRNA24
gtgtaggtagaataattggttaattcaccagcctgtgaagctggtttatg
cgagttcaagtctcgtcctacacccca
>HQ615693.1_tRNA25
agcccgcatagttcagaggcagaacgccaacttggtaagttggaagtcgt
gagttcaattctcactgtgggctt
>HQ615693.1_tRNA26
gctgatgtagctcaatctggcagagcaggtaccttgtaagtatcaggttg
cgggttcaattcctgtcatcagct
>HQ615693.1_tRNA27
tctggagtcgtctaatggcaggacacggcgctttgaacgcttcaatgtgg
gttcgatccctacctccagaa
>HQ615693.1_tRNA28
tgggtgtgtaactcaattaggcagagtagctggctcttacccagtaagtt
gcaggttcgattcctgtcacacccat
>HQ615693.1_tRNA29
gtctcagtcgccaagtggcctaaggctctggattgcaaacccagtattcg
tcggttcaaatccgacctgagact
>HQ615693.1_tRNA30
gcccgtgtagcgcaattggtaggaggcagcacattcaaaacgtgcacagt
gtgggttcaaatccctccacgggta
>HQ615693.1_tRNA31
gggggtatgatgtatggagcatcgtggggtttatattcccaagcgcaccc
gattagtgccgtgttagggttcgattccctatacccctac
>HQ615693.1_tRNA32
gcccgattagctcagaggacagagcacttggctacgaaccaaggttatgc
gtaggttcgactcctacatcgggtgc
>HQ615693.1_tRNA33
ggaaggccaagccgatgggtgacggcaactgtcttgaaaacagtcgagtg
taaaagccttgggagttcgactctcccgtcttccgc
>HQ615693.1_tRNA34
tgcgggatagagcagtctggtagctcatcagtctcataagctgaagatcg
gtggttcaaatccacctcccgcct
>HQ615693.1_tRNA35
gccgatgtaacccaactggcagaggtagatgtatgagatgcatctcagtg
caggttcaaatcctgtcatcggta
>HQ615693.1_tRNA36
tgggagcataactcagtggtagagttcctgttttacacgcaggcagtcgg
gggttcaaatccctctgctcctat
>HQ259103.1_tRNA1
ggccccgtagctcagtggttagagcagtcgactcataatcgattggtcgc
tggttcaagtccagccagggtcacca
>HQ259103.1_tRNA2
gacgatgtagttcagtcggtagaacggcggtctgttaaaccgtatgtcgc
aggttcaagtcctgccatcgtcgcca
>HQ259103.1_tRNA3
ggaaggttgcccgagaggtttaagggactcgactgctaatcgagtggggc
ttttagcccccgaaggttcgaatccttcaccttccgcca
>GU459069.1_tRNA1
gcttgtgtggtggaactggtatacacattagacttaaaatctaacgcctt
cgggattgggggttcgaatccccccacaagcacca
>GU459069.1_tRNA2
gcgctgttagctcagttggatagagcaacgttcttctaaagcgtgggtcg
ctggttcgaatccagcacggcgcacca
>GU459069.1_tRNA3
ggggatgtggtgaaattggcagacacaccagatttaggttctggcgctta
tagcgtgacggttcgagtccgtccatccccacca
>GU459069.1_tRNA4
gcgggtgtagctcagttggtagagcttctgatttccaatcagaatgtcgc
gtgttcgagtcacgttacccgctcca
>GU459069.1_tRNA5
ggcccccatagctcagttggttagagcgtccgactcataatcgggtggtc
actggttcgagtccagttggggccacca
>GU459069.1_tRNA6
tgcgagttggagaagtggtcatctcgacaggctcattacctgtaggtcgg
ttgttcgaatcaaccactcgcaacca
>GU459069.1_tRNA7
gggcgtgtagttccagcggtagaacgatggactgttaatccatgtgtcgg
gggttcgaatccctccacgcccgcca
>GU459069.1_tRNA8
ggaaggtcaacccgacggtaggcgacgggagcggtcttgaaaaccgccga
ggcgtaacagcgccttgtgagttcgatcctcacatcttccgcca
>GU459069.1_tRNA9
gcatcgttagctcagcaggtagagcatgggacttttaatctcagggtcgc
tggttcgaatccagcacgatgtacca
>GU459069.1_tRNA10
ggatgcataggcaaatggttaagccagcggtctgtaaaaccgtagccttc
gggcttcttggttcgaatccaagtgtatccacca
>GU459069.1_tRNA11
aggtctatggtgtagtggtaacatgccggattccaaatccgtgcgtctgg
ggttcaagtcctcatgggcctgcca
>GU459069.1_tRNA12
gggggattagctcagttggaatgagcgactggtttgcaaccagtaggtca
tcggttcgaccccgatatcctccacca
>GU459069.1_tRNA13
ccgtgtgtaggctaggcaggtcaagtcgtctgttttgggaccagaagatc
gaaggttcgaatccttccacacggacca
>GU459069.1_tRNA14
gccgaattagctcatctggtagagcacagcctttgtaacgctggggtggt
ccgttcgagtcggacattcggcacca
>GU459069.1_tRNA15
agtggattagctcagtaggtagagcactcgaccgataatcgagagcgcat
tggttcaaccccaatatccactacca
>GU459069.1_tRNA16
ggagaagtggatgagcggcttaaatcgctcccctgctaagggagtaaacc
ggaaggtttcgagagttcgaatctctccttctccgcca
>GU459069.1_tRNA17
gaggatgtagtatagtggtcaatatccctgcctgtcacgtaggagatcgc
gggttcgagtcccgtcatcctcgcca
>GU071094.1_tRNA1
tgggagattagctcagcggtagagctattcgtttacaccgaatcggtcac
tggttcgattccagtatctcccat
>GU071094.1_tRNA2
tgggagcgtggcggaatcggtagacgcaccagacttaaaatctgttgaga
attaatctcgtgggggttcaagtccccccgctcctat
>GU071094.1_tRNA3
gccactctagctcagctggatagagcaacggttttgtaaaccgtaggtca
acggttcaagtccgttgagtggctcca
>GU071094.1_tRNA4
ggggaattagctcaattggtagagcacctgctttgcacgcagggggttag
cggttcgagtccgctattctcca
>GU071094.1_tRNA5
ttcctctttagctcagcggtagagcggttgactgttaatcaatttgtccc
tggttcgatcccaggaaggggagt
>GU071094.1_tRNA6
gggttagttaaactaatggagaggttcgtgccgttaccaatggcaccata
aatttcattaaagttgtcattgatcttatcgccgccagcacg
>GU071094.1_tRNA7
tgggtcagtagctcagcggatagagcaactgccttctaagcagttggtcg
caggttcaaatcctgcctgactcgt
>GU071106.1_tRNA1
gggcgaatagctcagcggtagagctactcgtttacaccgagtcggtcggg
ggttcgatcccctcttcgcccac
>GU071106.1_tRNA2
tgggagtgtggcggaatcggtagacgcaccagacttaaaatctgttgaga
attaatctcgtgggggttcaagtccccccactcctat
>GU071106.1_tRNA3
gcccttatagctcagtggtagagcaacgcttttgtaaagcgtaggtcgtt
ggttcaaatccgactgggggct
>GU071106.1_tRNA4
ggggaattagctcagttggtagagcgcctgctttgcaagcaggatgtcag
gagttcgagtctcctattctccac
>GU071106.1_tRNA5
tcctctttagctcagcggtagagcggttgactgttaatcaattggtccct
ggttcgatcccaggaaggggag
>GU071106.1_tRNA6
tgggtcagtagttcagcggatagaacaacgctcttctaaagcgtgtgtcg
ggggttcgattccctcctgacccgt
>GU071103.1_tRNA1
gggactatcgcatattggttaatgcccactgcttataacggtgtgaaacg
ggttcaattcccgttagtccta
>GU071103.1_tRNA2
tgactcagtagctcaaaggatagagcaattgccttctaagcaattggttg
taggttcgagtcctacctgagtcgt
>GU071103.1_tRNA3
gggagtgtagtccaacggcagagacaggagacttaaaatctctacagtgt
gggttcgaatcccaccactccta
>GU071103.1_tRNA4
ttgtgaggtggcgaaacggtaaacgctctagtctgtttaactagtgtctc
tggcgggacttgtaggttcgactcctaccctcacagt
>FQ482085.1_tRNA1
ggaactctggcgtaggtggttcgcgcggatgtctgaaaaacctcaggaac
tggttcgattccagcgggttccacca
>GU296433.1_tRNA1
gtagaagtaggataattggtaatccaccagactgtaaatctggcgtcttt
tggcattgatggttcaagtccatccttctacacca
>GU296433.1_tRNA2
tgcagattagcacagcggtagtgcaatcgactgttaatcgatgagtcaga
ggttcgaatcctctatctgcagcca
>GU296433.1_tRNA3
gggcgagtagctcaatggtagagcaaccggctcataaccggttggttata
ggttcgattcctgtttcgcccacca
>GU070616.1_tRNA1
tgcgtggtagtgaaacggatatatagatcatgttggcctcataagccgaa
gattgcgggttcgactcccgctcacgcatcca
>GU070616.1_tRNA2
ggggttgtaactcagttggtagagtgcctgcctgaagagcagatggtcgg
tggttcgagtccacccggccccacca
>GU070616.1_tRNA3
gcttccttagttcaatggtagaacgttgtctttacacggcaagcgtcggt
ggttcgattccatcaggaagtacca
>GU070616.1_tRNA4
gggcgattgatggaattggtatacgtgccgtccttagaagtcggattttg
ggggttcgagtcccctgtcgcccacca
>GU070616.1_tRNA5
ggggaatgggtctgcttggagtggacacctcgcttgcaccgaggatatca
gaagagttcgaatctcttattctccacca
>GU070616.1_tRNA6
gcaggtatagttcaactggacagagcatcagcctacgaagctgagaatcg
gggttcgaatccctgtacttgcacca
>GU070616.1_tRNA7
cagtccgtagcgcagttggtagcgtgggagccttggatgcttcgggtcgc
aggttcgagtcctgccgggctgacca
>GU070616.1_tRNA8
ggggccgtggctgacaaggtaatggtgccgcactgtctatgcggaaaatg
agggttcgatccccttcggcctcgcca
>GU070616.1_tRNA9
gacgagttggcctagtggttgggcgacggcctgttaagccgtgagtgaaa
actcaaggaaggttcaaatccttcactcgtcgcca
>GU070616.1_tRNA10
gggtctgtagccaagtggtgacgcaagtcgaaggcatccgacttttaatc
ggaggatcgggggttcgaatccctccagacccacca
>GU070616.1_tRNA11
ggagagtgccgtccaacggtggacaagcaggtttgaaccctgtggtgctg
gaaacggtaggggttcgattcctccactctcctcca
>GU070616.1_tRNA12
ggaagattaaccctaatcaggtaagggatctctttgctaaagagacagta
gccccgaaaggggtgtgtcagttcaagtctgacatcttcctcca
>GU070616.1_tRNA13
ggagaagcaaatcgacaggtgacgaaaacaccttggaaaggtgctgactg
gtaaaacggcttgagagttcgattctctccttctccgcca
>GU070616.1_tRNA14
agggggttagcatagctggcctaatgcatcgggctttgaactcgacatcg
gaggttcgaatcctccaccccctgcca
>GU070616.1_tRNA15
gtcctgttagacaaactggtaaagtcaccaccctttcaaggtggggtttg
cgggttcgatccccgcacaggacgcca
>GU070616.1_tRNA16
gcgtcattagtgttagcggtccagcatcccgtccttccaagtcggtggca
tcggttcgaatccgatatgacgct
>GU070616.1_tRNA17
gggagtatagctcagttagtagagcgctcgaccgataatcgagaggtcgc
aggagcaaagcctgctactcccacca
>GU070616.1_tRNA18
ggctcattggcagaacggtgattgcagcggattgtaaatccgtgcccttc
ggggttcctggttcgaatccagggtgggccacca
>GU070616.1_tRNA19
gcactgttgctggagtggtaacagcttcgtctgcaaaacgaatgtcgtgg
gttcgattccctcacagtgctcca
>GU070616.1_tRNA20
cggggcatagtctagcggataggcaggagtcttctaaactcctttacgcg
ggttcgaatcctgctgcctcgacca
>GU070616.1_tRNA21
gcaggtgtggtggaaatggagatacacaggagacttaaaatctcccgctt
aaatgattacgagttcgagtctcgtcacctgcacca
>GU070616.1_tRNA22
tcctcgttagctcaagttggtagagcagtcccaagattcgggataagcac
aggttcgattcctgtacgaggagcca
>GU070616.1_tRNA23
gctcctaaagcataagtggcgatgcagcggccttgtaagccgaagaagtg
ggttcgattcctactgggagcacca
>GU070616.1_tRNA24
ggggtattaacacagcggttagtgtagcggcctcttaagccgaaggtcga
aggttcgaatccttcatgccccacca
>GU070616.1_tRNA25
ggttctgtagcttagttggttagagcgcttccctcataaggaagaggtcg
caggttcaattcctgccagaactacca
>JQ691612.1_tRNA1
gctggattagctcagtaggtagagcgcctcacttgtaatgaggatgtcgc
gggttcgattcctgcatccagcacca
>JQ691612.1_tRNA2
gcaacgttgccggagtctggtaacggctctcgctgcaaacgagatgagca
ctggttcgaatccagtacgttgctcca
>JQ691612.1_tRNA3
gcgtctttggtccaattggtagaggcactacattcaaaatgtaggggttc
ccagttcgaatctgggaaggcgcacca
>JQ691612.1_tRNA4
agtaggatggctgagtggcttaaagcagcatcttggaaaggtgtcggatc
aggtaacccctggtcccgggagttcaaatctccctcctactgcca
>JQ691612.1_tRNA5
ggatcgttagctcaattggttagagcaagggacttttaatcccgaggttc
ggggttcgagtccctgacggtccacca
>JQ691612.1_tRNA6
tgacggtgagcatatatggacatgcggggacctgttaagtccaggataac
tggttcgaatccagtaccgtcagcca
>JQ691612.1_tRNA7
gtcctggtagacaaactggataaagtcaccaccctttcaaggtggagttt
gagggttcgatcccctctcaggacgcca
>JQ691612.1_tRNA8
tacccggtgcgacaagcggtaagtcgtccaccgctcgaatgaacgtggag
acacaggttcgatccctgtccgggtaacca
>JQ691612.1_tRNA9
ggtcctatggtattagcggtaaacatactcgcctgtcacgcgagagtcac
gggttcgaatcccgttaggaccgcca
>JQ691612.1_tRNA10
tggggattagctcaggggtagagcgcacaactgataattgtgaggtcggt
ggttcgaaaccaccatccccaacca
>JQ691612.1_tRNA11
cggtgtatagcgcagcctggtagcgcatctggtttgggaccagagggtcg
ctggttcgagtccagctacaccgacca
>JQ691612.1_tRNA12
tgcgaggtagttcagcggtagaacaggggtttcatacgcctcatgtcggc
agttcgattctgcccttcgcaacca
>JQ691612.1_tRNA13
gctccagtagcccaattggtagaggcacttgatttaggatcatgtcaatg
atgagttcgaatctctcctggagtacca
>JQ691612.1_tRNA14
gcgggcatggtatagtggttgtgccttagccttccaagctaatgagtccg
gttcgatcccggatgtccgctcca
>JQ691612.1_tRNA15
aggggattagtttaattggtaaaacatcgggttttgatcccgacatcgtg
aggttcgaatcctccatcccccgcca
>JQ691612.1_tRNA16
gtggccttaattcagcaggtagaatccccggttgtgaaccgggcagtcgt
gggttcaagtcccacaggtcacccca
>JQ691612.1_tRNA17
ggaagatagggcgtagtggtacgcacccggatttgaaccccggcccgctg
tggcgaccccacggtgatagttcgactctattatcttccgcca
>JQ691612.1_tRNA18
agaagagtggcgaaatcggtagccgcaccggactgctaatccggggtccc
tcggggcctgagagttcaagtctctcctcttctgcca
>JQ691612.1_tRNA19
ggaactgtagctcagttggtagagcggttgcctgaagagcagcgcgtcag
cggttcaaatccgttcagttccacca
>JN132397.1_tRNA1
gtaagcatatgggtaattggtaacccaccagactgtaaatctggcgtctc
ttggcactgcaggttcgagtcctgctgcttacacca
>JN132397.1_tRNA2
ctccatgtagctcagctggatagagcaagaatcttctaagttctaggtcg
ggtgttcaaatcactccatggaggcca
>JN132397.1_tRNA3
tgcggattagcacagtggtagtgcaatcgactgttaatcgatggggtcat
aggttcgaatcctatatccgtagcca
>JN132397.1_tRNA4
agcagagtgacgcagtagtagcgtgctgggctcataacccagatgtcgta
ggtgcaaatcctacctctgtaacca
>JN132397.1_tRNA5
tggacatgtagcgctcaagtggtagagcagccgacttaaaatctgcagat
tgatggttcgatcccatccatgtccaac
>JN132397.1_tRNA6
gggcgagtagctcaatggtagagcaaccggctcataaccggttggttata
ggttcgattcctatttcgcccacca
>JN593240.1_tRNA1
ggtcctgtagctcagtggtagagcagccccctcataagggattggtcgct
ggttcaagtccagccagggtcacca
>JN593240.1_tRNA2
gacgatgtagttcagtcggtagaacggcggtctgttaaatcgtatgtcgc
aggttcaagtcctgccgtcgtcgcca
>JN593240.1_tRNA3
gcgggagccataggggttggccagtagccgactgatcatcggcgacgatc
actggacaggttcgaatcctgttctcccgctcca
>JN593240.1_tRNA4
ggaaggttgcccgagaggtttaagggactcgactgctaatcgagtggggc
ttttagcccccgaaggttcgaatccttcaccttccgcca
>AJ972879.2_tRNA1
cggggtgtagcataataggataatgcaccgaccttctaagtcggcttacg
tgggttcgactccctccgtcccgacca
>AJ972879.2_tRNA2
tgcgaatgtggcgaaattggtagacgccccagatttaggttctggtatcg
aaaggtgtgtgggttcgactccctccattcgcaa
>AJ972879.2_tRNA3
gtctgcttgtccaaattggtaaaggaaggagacttaaaatctcccggctg
taacagccttatgggttcgactcccttagcagatacca
>AJ972879.2_tRNA4
gactcgctagctcagttggttagtagcggatgactgttaatcatcaggtc
gcaggttcaagccctgcgcgagtcgcca
>JN022534.1_tRNA1
ggccgattagcaagtgggacacgcggcggactgttaatccgtgaattacc
tggttcgactccaggattggccgcca
>JN022534.1_tRNA2
ggcgggttgtcagagcggcttattgaagttgactgctaatcaaccggggc
gcaagtcccgcagaggttcgaatcctctacccgccgcca
>JN022534.1_tRNA3
aggcccgtagtgtaggcggttaacatactcccctgtcacgggagagatcg
cgggttcaaaccccgtcgggcctgcca
>JN022534.1_tRNA4
gattgtatcggctggcgtgtcgctgttgctggcgtcgatagttccgatgt
gtactgtcacattgttcacggttccacccgctacagttg
>HM144387.1_tRNA1
gtgcttgtagctcagtaggtagagcgtcagattgttaatctgggggtcgc
aggttcaatccctgcctagcacgcca
>HM144387.1_tRNA2
gtcgcattggtgaaattggctaacacactcggctttctaccgaggattta
ggggttcgagccccctatgcgattcca
>HM144387.1_tRNA3
tggggatatagtgtagtggtgaacacgcacggctgtctaccgtgaagcac
gagttcgagtctcgttatcctcgt
>JN627160.1_tRNA1
ggccccgtagctcagacggttagagcaggtgactcataatcgcttggtcg
cgtgttcaagtcacgccggggccacca
>JN627160.1_tRNA2
gcgctcttagctcagtggatagagcagtagccttctaagctattggtcac
aggttcgaatcctgtagggcgcgcca
>JN627160.1_tRNA3
agagagttggatgagttggtttaagtcacctccctgctaaggaggcagtc
cttcggggctcatgggttcgaatcccatactctctgcca
>JN627160.1_tRNA4
gctcgtgtagttcagtcggtagaacggcggactgttaatccgtatgtcac
aggttcgagccctgtcacgagcgcca
>JN882285.1_tRNA1
ggtgagttgggggagtcggtttaacccagcaccctgctaaggtgtcggcc
tcgcaagaggcccgtgggttcaaatcccacactcaccgcca
>JN882285.1_tRNA2
aggagtatagtataacggctattatgtgtggctccaaaccacaagatcag
ggttcgattccttgtgctcctgc
>JN882285.1_tRNA3
gctgccttcccataattggtattggaccgcacttgtaatgcggcggggaa
acccattctcggttcgagtccgaggggtagcac
>JN882285.1_tRNA4
ggggatgtggtgaaattggcagacacgccagatttaggttctggttcttc
ggagtgcgagttcgagtctcgccatccccacca
>JN882285.1_tRNA5
ctcctgttagttcaaacggaagaacatcgaccttctaagtcgcaggttac
tggttcgagtccagtacgggagac
>JN882285.1_tRNA6
gcccttgtagttcagcggtagaacgggagtctctaaaactccttgtcgca
ggttcgaatcctgtcaagggcac
>JN882285.1_tRNA7
gcgggtatggtgaaattggtaaacacaggggatttaagttcccccgctga
ggcttgacggttcgagtccgtctacccgcacca
>JN882285.1_tRNA8
gggactgtagcttaaagttaaagcagtggcctcataagccaacgagtggg
agttagagtctccccggtcccacca
>JN882285.1_tRNA9
gcgggtgtggcggtattggcagtacgcacaagacttaaaatcttgtaggg
gtttccccttgtgagttcgaatctcatcacccgtacca
>JN882285.1_tRNA10
ggggatatggcgaaattggtagcacgcaggagactcaaaatctcccgcca
gagatggcgtgtcggttcgagtccgactatccccacca
>JN882285.1_tRNA11
gttcccatcgtctagcggctaggacgcttccctttcaaggaggaaaccgg
agttcgattctccgtgggaacgc
>JN882285.1_tRNA12
ggggagttggcagagcggtcgaatgcacctgactgtaaatcaggcacacc
acaccctggttcgaatccaggacgccccacca
>JN882285.1_tRNA13
ggaagattggcagagtctggtttattgcaccgcacttgaaatgcggcgaa
ctagtaaccctagttcctacggttcaaatccgtaatcttcctcca
>JN882285.1_tRNA14
gggaatatagcacaattggtcagtgcactcgcccgataagcgagatgtta
cgtgttcgagtcacgttattcccac
>JN882285.1_tRNA15
ggttacgtagctcagcggttagagcgttcgcctgttaagcgaagggtcgc
tggttcaaatccagccgtgatcgc
>JN882285.1_tRNA16
aggggattagccaagttggtaaggcacatggttttgatccatgtatgcgg
aggttcgagtcctccatcccctgc
>JN882285.1_tRNA17
gcatccatcgtatatcggctattataattggcttccacccaatagaacgg
agttcgaccctccgtggatgctc
>JN882285.1_tRNA18
ggagccatcgttcaacggttaggatacggcactgtcactgctgagatggg
gtttcgattacccctggttccgc
>JN882285.1_tRNA19
gttcgtgtagctcaactggaattagagcgttcgtctacgaagcgaaaggt
tataggttcgatccctatcatgaacac
>JN882285.1_tRNA20
cggagtgtgggctaattggttagccgcctagtttgggactaggagtttat
gcaggttcgagtcctgtctctccgac
>JN882285.1_tRNA21
gggtcggtaactcagttggtcagagtgatacactgaaaatgtattggtcg
cgagttcgaatctcgcccgtcccac
>JN882285.1_tRNA22
acctcgttaactcagttggtagagtaacggtcttttaaaccgtgagtcgc
tggttcgaacccagcacgaggtac
>JN882285.1_tRNA23
gcagggatgcctgagatggcttaaaggagcggattgcaaatccgatgttc
gggggttcgaatccccctccctgctcca
>JN882285.1_tRNA24
ggtcagttagttcagttggtagaacgtttcactcataatggagaggcttc
actggttcaagtccagtactgaccac
>JN882285.1_tRNA25
tgcggagtagagcagtctggtagcttgcaaggctcataaccttgaggtcg
tgtttggttcgaatcccacctccgcatcca
>JN882285.1_tRNA26
ggggctatagctcagttgggagagcgtctgccttgcacgtagaaggtcaa
cggttcgaacccgtttagctccac
>HQ698922.4_tRNA1
gggtcgttagtgtagttggaaacacggtggattccaaatccgcaatccag
ggttcgagtccttggcgacgcc
>HQ698922.4_tRNA2
ctccgtatagctcagtctggtagagcactgcgtttgggacgcaggtgtcg
aatgttcaaatcattctacggagacca
>HQ698922.4_tRNA3
ggaaggtcaagccgaaagctggcgacggcagctgacttgaaatcagtcga
gcgtggtgacacgccttgagggttcgaccccctcaccttccgcca
>HQ698922.4_tRNA4
gccgtcatagctcagttggtagagcgtctgttttgtaatcagagggtccg
gggttcaaatcctcgtgtcggcacca
>HQ698922.4_tRNA5
gacgtcgtggcagaattggttatgcggcggattgcaaatccgcgtcgatg
agggttcgaatccatccggcgtctcca
>HQ698922.4_tRNA6
gggcctttagctcaattggttagagcagcggactcataatccgttggttc
ccagttcaagtctggggaggcccacca
>HQ698922.4_tRNA7
ccgtctgtggccgaatggattaggcatcgtagttctattgcgactcacac
aggttcgaatcctgtcaggcggacca
>HQ698922.4_tRNA8
cgttcagtaggttaacggtagaccaggagtccctaaaactctgtgtgacg
gttcgaatccgtcctgaacgacca
>JN797797.1_tRNA1
agggttatagctcagtggtagtagcgtgggtctcataagcccaaggtcgt
aggttcgactcctactagcccta
>JN797797.1_tRNA2
tgccgaagtaatccaatggcagagatagcggttttagaaaccgtacagtg
tgggttcgagtcccaccttcggtat
>JN797797.1_tRNA3
ggcggagtgttggaattggtagacatatggcacttaaaatgctatgtccg
tatgggcgtggtgggttcgagtcccccctccgctacca
>JN797797.1_tRNA4
gctagggtagctcagtcaggtagagcagtgtcttgataaggcattggtcg
taggttcaaatcctacccctagtacca
>JN797797.1_tRNA5
gggcgagtatgcaaattggtgaagcaagcggtctgtaaaaccgtgacgta
agatacattgcaggttcgagtcctgcctttcccacca
>JN797797.1_tRNA6
ggacggatagctcagttggtagagcagagggctgaaaatcctcgtgtcgt
aggttcgatccctactccgtccacca
>JN797797.1_tRNA7
tgtaggtgtagctcagattggctagagcgcttgctttgggagcaagaagt
cgcaggttcaagtcctgccacccgcat
>JN797797.1_tRNA8
cggggtgtggcgtaacggttaacgcaagtgactgtggatcactgaatagg
ggttcgattcccctcatcctga
>JN797797.1_tRNA9
tttcggagtagccaagtggtaaggcaatagactttgactctatgatcggt
ggttcgagaccatcctccgaagt
>JN797797.1_tRNA10
ggaagggtactcaagtggataaaagaggtcggtcttgaaaaccgctaggc
gtgtaaaagcgtgcgtgggttcgaatcccactccttccgcca
>JN797797.1_tRNA11
tatcccattagccaagttggatcaaggcaacgggcttctatcccgttaat
cgtgggttcgagtcctacatgggatgt
>JN797797.1_tRNA12
gcccctttagccaagcggttcaaggcagtgggattatgtcctgcgaatcg
gaagttcgaatcttccaaggggagc
>JN797797.1_tRNA13
ggggtattggtgaagtggtcaaacacatccgactttctatcggagatacg
agggttcgaatcccttataccctt
>JN797797.1_tRNA14
tggggtattagtttagtggtaaaatactgcactgtctatgcagagtcagg
ggttcaactcccctatacctcgt
>JN797797.1_tRNA15
ggggcattagtatatcggttcattattcctggcttccaaccaggggaggt
cggttcgattccgacatgtccctcca
>JN797797.1_tRNA16
ggagagttgtcagagtggcttatcgtgcctgtttgctaaataggtgtacg
tccttaacgtaccacaggttcaaatcctgtactctccgcca
>JN797797.1_tRNA17
gctcctgtagcgtagcggtagcgcagcagcctgttaagctgttggtcggt
ggttcgaatccacccaggagcgcca
>JN797797.1_tRNA18
gaaggtgtaccgaagtggcttaacgggctagattgcaaccctagttttcg
tgggttcgaatcccaccactttct
>JX569801.1_tRNA1
gtaagcatatgggtaattggtaacccaccagactgtaaatctggcgtctt
ttggcattgatggttcaaatccatcctcctacacca
>JX569801.1_tRNA2
ctccatgtagctcagctggatagagcaagaatcttctaagttctaggtcg
ggtgttcaaatcactccatggaggcca
>JX569801.1_tRNA3
tgcggattagcacagtggtagtgcaatcgactgttaatcgatgggtcata
ggttcgaatcctatatccgcagcca
>JX569801.1_tRNA4
gggcgagtagctcaatggtagagcaaccggctcataaccggttggttata
ggttcgattcctatttcgcccacca
>JF966203.1_tRNA1
tgtgcttgtagctcagtcggtagagcgccagattgttaatctgatggtcg
caggttcgattcctgcttggcacgt
>JF966203.1_tRNA2
gggagtttagtttagtggtaaaacctcggtctccaaaaccgaagtcatat
gttcgattcgtatagctcctgcca
>JF966203.1_tRNA3
ggagggttggcagagtggattattgcagcggtcttgaaaaccgccgaggg
taaaacctccgtgagttcaaatctcacaccctcctcca
>JF966203.1_tRNA4
tggggatatagtgtagaggtaaacacgtacggctgtctaccgtgaagcac
gagttcgaatctcgttatcctcgt
>JF966203.1_tRNA5
tgccgaagtaatccaatcaggtagagatagcggttttagaaaccgtccag
tgtgggttcgaccccctccttcggtatc
>JF966203.1_tRNA6
tggcagaatagtcaagcggcaacgacaggtgactgtaaatcacccctcat
tcgagttcgtaggttcgagtcctgcttctgctat
>JF966203.1_tRNA7
ggaggggtactcaagcggtgaagaggttagtttgctaaactaataggtcg
agtaatcggcgcgagggttcgaatccctccccctccac
>JN986846.1_tRNA1
cggggcatagctcagaaggaagagcaaggaccttctaagtcctgggtcgt
aggttcgatccctactgcctcgacca
>JN986846.1_tRNA2
gtggccgtagttcagttggtagaactcgagattgtgattctcgtagtcat
gggttcgactcccatcggtcacccca
>JN986846.1_tRNA3
ggatgtgtagctcaatggcagagcgatcgcctgttaagcgattggttata
ggttcgaatcctatcacgtccgcca
>JN986846.1_tRNA4
ggggagttatcccgtagaggtagcggtgtggactgtaaattcattgtcat
tgcgactcgggtggttcgactccatcactccccacca
>JN986846.1_tRNA5
ggccctgtagctggaaggttcaagcaagcgactcataatcgccagatggt
ggttcaattccacccagggccacca
>JN986846.1_tRNA6
gctgatttagctcagtaggtagagcaactcacttgtaatgagaaggtcgg
cggttcgattccgtcaatcagcacca
>JN986846.1_tRNA7
ggaggtgtggcagagtggtttaatgcaccggtcttgaaaaccggcagtcg
ctccggcgactcataggttcaaatcctatcgcctccgcca
>JN986846.1_tRNA8
ctccgtgtagctcagtttggtagagcgcctgatttgggatcaggaggtcc
aaggttcaaatccttgtatggagac
>JN986846.1_tRNA9
gcggatatcgtataatggcattacctcagacttccaatctgatgatgtga
gttcgattctcattatccgctcca
>JN986846.1_tRNA10
gcgagaatggtcaaattggtaaaggcacagcacttaaaatgctgcggaat
gatttccttgtgggttcgagtcccacttctcgcacca
>JN882284.1_tRNA1
ggttctgtagcttagttggttagagcgcttccctcataaggaagaggtcg
caggttcaatccctgccagaactacca
>JN882284.1_tRNA2
ggggtattaactcagcggttagagtagcggcctcttaagccgaaggtcga
aggttcgaatccttcatgccccacca
>JN882284.1_tRNA3
gctcctaaagcataagtggcgatgcagcggccttgtaagccgaggaagtg
ggttcgattcctactgggagcacca
>JN882284.1_tRNA4
tcgttgatagccttagcggtaaaggccccctctgcgcaaggggttcagtg
gttcgaatccacttcagcgagcca
>JN882284.1_tRNA5
gcgctcttggtccaatctggtagaggcatgggtgttaagctcccagggtt
cccggttcgagtccgggagggcgcacca
>JN882284.1_tRNA6
cggggtatagtctagaggataggcaggagtcttctaaactcctttacgtg
ggttcgaatcctactacctcgacca
>JN882284.1_tRNA7
gcgcggttgctggagtggcaacagcttcggctgcaaaccgaatgtcaggt
gttcgattcacctaccgtgctcca
>JN882284.1_tRNA8
ggggcggttcccggagcggcaaacgggcgggattgtaaatcccttggcat
cgcgtccttcgtaggttcgagtcctactcgccccacca
>JN882284.1_tRNA9
gggagtatagctcagtggtagagcaaacggtcgataaccgttaggtcgct
ggttcaagcccagctactcccacca
>JN882284.1_tRNA10
gcgttattagtgcagtggtccagcatcccgtccttccaagtcggtgacat
cggttcgaatccgatataacgctcca
>JN882284.1_tRNA11
gctcctatcggctaaacggtcaggccgccagactttcaatctggaaatcc
gagttcgattctcggtgggagtgcca
>JN882284.1_tRNA12
agggacttagcacaattggctagtgcagcggattccaaatccgcaggttc
tgggttcgaatcccagggtccctgcca
>JN882284.1_tRNA13
aggaggatggtgtaattggttagcacacggggctttgatctccggagtta
gggttcgagtccttatcttcctgcca
>JN882284.1_tRNA14
ggtggaatggtcgagcggtttaagacaacaccttggaaaggtgtcggccc
cttcaaacggggtccgtaggttcgaatcctacttccaccgcca
>JN882284.1_tRNA15
ggaagattaaccctaacggtaagggatctctttgctaaagagacagtagc
ccccaaaaggggtgtgtcagttcgagtctgacatcttcctcc
>JN882284.1_tRNA16
ggagagcaggctgcatggtgcagactccggtttgaacccggtcccatcgt
agcgatacggtgacagttcgattctgttgctctcctcca
>JN882284.1_tRNA17
ggttctttgaccgagaggccgatggtagcaggctgttaacctgccgggag
caatccccgacgaaggttcgaatccttcaggaaccgcca
>JN882284.1_tRNA18
ggagatatagtttaaacggataaaatacacccctgtcacgggtatgttcc
gggttcgatgcccggtatctccgcca
>JN882284.1_tRNA19
cggagcgtagcgcagtctggtcagcgtgggtgccttggatgcactgggtc
gcaggttcgaatcctgccgctccgacca
>JN882284.1_tRNA20
gcaggtatagttcaacggatagagcatcagtttacgaagctgagaatcgg
ggttcgaatccctgtatctgcacca
>JN882284.1_tRNA21
ggggctgtagtttatttggataaaatcgcaggcttgcaccttgcagaact
gagttcgattctcagtggctccacca
>JN882284.1_tRNA22
gggcgattgatggaattggtatacgtgtcggatttagattccgaattttg
ggggttcgagtcccctgtcgcccacca
>JN882284.1_tRNA23
gcttccttagtttaatggtagaaccctgtctttacacggcagttgcggta
gttcgattctaccaggaagtacca
>JN882284.1_tRNA24
ggggttgtaactcagttggtagagtgcctgcctgaagagcagatggtcgg
tggttcgagtccacccggccccacca
>HM997020.1_tRNA1
cggggcatagctcagaaggaagagcaaggaccttctaagtcctaggtcgt
aggttcgatccctactgcctcgacca
>HM997020.1_tRNA2
gtgaccgtagttcagttggtagaactcgagattgtgattctcgtagtcat
gggttcgactcccatcggtcacccca
>HM997020.1_tRNA3
ggatgtgtagctcaatggcagagcgatcgcctgttaagcgattggttata
ggttcgaatcctatcacgtccgcca
>HM997020.1_tRNA4
ggggagttatcccgtagaggtagcggtgtggactgtaaattcattgtcat
tgcgactcgggtggttcgactccaccactccccacca
>HM997020.1_tRNA5
ggccctgtagctggaaggttcaagcaagcgactcataatcgccagatggt
ggttcaattccacccagggccacca
>HM997020.1_tRNA6
gctgatttagctcagtaggtagagcaactcacttgtaatgagaaggtcgg
cggttcgattccgtcaatcagcacca
>HM997020.1_tRNA7
ggaggtgtggcagagtggttgaatgcaccggtcttgaaaaccggcagtcg
ctccggcgattcataggttcgaatcctatcacctccgcca
>HM997020.1_tRNA8
ctccgtgtagctcagtttggtagagcgcctgatttgggatcaggaggtcc
aaggttcaaatccttgtatggagac
>HM997020.1_tRNA9
gcggatatcgtataatggtattacctcagacttccaatctgatgatgtga
gttcgattctcattatccgctcca
>HM997020.1_tRNA10
gcgagaatggtcaaattggtaaaggcacagcacttaaaatgctgcggaat
gatttccttgtgggttcgagtcccacttctcgcacca
>HM997020.1_tRNA11
tgggaattagccaagttggtaaggcatagcactttgactgctagatgcaa
aggttcgagtcctttattcccagc
>JN126049.1_tRNA1
ggtcctgtagctcagtggttagagcagtcgactcataatcgattggtcat
tggttcaaacccaatcaggatcacca
>JN126049.1_tRNA2
gacgatgtagttcagtcggtagaacggtggactgttaatccatatgtcgc
aggttcaagtcctgccatcgtcgcca
>JN126049.1_tRNA3
gtgagtgtggcagagcggtcgaatgcaggagactgtaaatctccccgtaa
cagcgcggtggttcaaatccatccactcacacca
>JN126049.1_tRNA4
ggaaggttgcccgagaggtttaagggactcgactgctaatcgagtggggc
ttttagcccccgaaggttcgaatccttcaccttccgcca
>JX536493.1_tRNA1
ggccctgtagctcaatgggagagctgtcagctcataactgataggtagct
ggatcgaaaccagccagggtcacca
>JX536493.1_tRNA2
cgaggcatagctcaattgtatagagcaacggacttctaatccgtaggttg
aaggttagaatccttctgtctcgacca
>JN882287.1_tRNA1
ggccctttagcttaattggttagagcgggtgactcataatcgcgcggttg
ctggttcaagtccagcaggggccacca
>JN882287.1_tRNA2
gcaggtgtagttcaattggtagaatatctggtttccatccagattgttga
gggttcgagtcccttcacctgctcca
>JQ686190.1_tRNA1
ggactcttagcttaaaggtaaagccaaccgctcataacggtttgactgta
ggttcgaatcctgcagagtcca
>JQ686190.1_tRNA2
acacccttagtataattagtagtacaagggtctccaaaacccttagtctt
tgtgcaaatcaaagagggtgtg
>JQ686190.1_tRNA3
ggtttcttagctcagatggtagagcactagattgaagctctaggtgtcat
tggttcaaatccaatagaaacca
>JQ686190.1_tRNA4
tggctcattggtgtaactggttaacacactgccctgtcacggcagagagt
acgagttcgagtctcgtatgagtcgt
>JN371769.1_tRNA1
gggagtgtggcggaataggtagacgcaccagacttaaaatctgttgagca
tgtgctcgtgggagttcaagtctccctactcctac
>JN371769.1_tRNA2
tgggtcagtagcacagcggatagtgcaactgccttctaagcagtcggtcg
caggttcaaatcctgcctgacccgt
>JN377894.1_tRNA1
ggtctcttagctcagtcggatagagcagcggccttctaagccgcgggtca
ttggttcgaatccaatagggactgcca
>JN377894.1_tRNA2
ggccctctgcacagtctgtgaatgtgtccagctcataactggggtaagcc
gggttagattcccgggagggccacca
>JN377894.1_tRNA3
tgcgatgtagaggagaggtcgtcctcgtcgggctcatatcccgaaaatca
gcggttcgaatccgttcatcgcctcca
>JN377894.1_tRNA4
ggagccatagtttatttggttaaaatagtcccctgtcacgggtcagcacc
gagttcgatcctcggtggctccgc
>JN377894.1_tRNA5
gccggtttagctcatctggtagagcacagcctttgtaacgctggggtggt
ccgttcgagtcggacaatcggcacca
>JN377894.1_tRNA6
ctcagcgtaggcaagtggtatgtcgttccgtttggggcggaattttcggg
tgttcgattcaccccgctgagacca
>JN377894.1_tRNA7
gcgatattagctcagttggtagagcttctgatttccaatcagaatgtcat
cggttcgagaccgatatatcgctcca
>JN377894.1_tRNA8
gtgaccttagtagtaatggtagctatcctggatgtgacccagggagtacg
ggttcgaaccccgtaggtcacccca
>JN377894.1_tRNA9
ggatactcggctacgatggcggtgtagcggcagactgtaaatctgttccc
tcagggcaaacaagatggttcgaatccatcagtatccacca
>JN377894.1_tRNA10
ggtgatgtagcataacggccatgcggccggctgttaaccggtgaggaaac
tctacgttggttcgactccaaccatcaccgcca
>JN377894.1_tRNA11
ggaagattggcccgagttggtttaaggcaccggtcttgaaaaccggcgat
cgtaggaatacggtccatccgttcgaatcggatatcttcctcca
>JN377894.1_tRNA12
gcaagtatggtggaatttggtatacactggagacttaaaatcttccgcct
tcgggattgtgggttcgagtcccactacttgcacca
>GU988610.2_tRNA1
tgccgcttcgttcaatggtaggacgccagactttgaatctggagatgatg
gttcgatcccatcagtggctgcca
>GU988610.2_tRNA2
gctcgtatagtgtaatggatgcacaacggccttctaagccgtaaggtcta
ggttcgagtcctagtatgagcgcca
>GU988610.2_tRNA3
tggacggaagctaaagtggatcagcatctggcttttaaccagacttatag
tgagttcgagtctcacccgttcaacca
>GU988610.2_tRNA4
ggccctgtggtggaattggtatacacatcagtcttagaaactgacgccga
gaggattgagggttcaagtccctccggggccacca
>GU988610.2_tRNA5
ggccagatagctcaattggtagagcccccgaccgataatcgggtggttga
aggttcaagtccttctctggccacca
>GU988610.2_tRNA6
ggcccattagctcagtctggactagagcaagcccctgtctagggcaaggt
cgccggttcgaatccggcatgggtcgcca
>GU988610.2_tRNA7
agcgttaagactggctggcgctgtcactcggctcataaccgaatacaagt
ggttcgattccacctctcgcttcca
>GU988610.2_tRNA8
cccgcgttggccgagaggtttaggcggcggattgcaaatccgtctcacat
cggttcaaatccgatacgcggctcca
>GU988610.2_tRNA9
tgggatgtagctcagttggtagagcagggagctgttaactctcaggtcgc
aggttcgagccctgccgtcccagcca
>GU988610.2_tRNA10
ctcctcgtagctcagtctggttagagtgtcggatttggaatccgaaggtc
gaaggttcaaatccttccggggtgacca
>GU988610.2_tRNA11
gcgggtatagctcagttggtagagcgtctgccttccaagcagttcgtcgt
cggttcgagtccgtctatccgctcca
>GU988610.2_tRNA12
gggactgtagctcagaaggttagagcggtggattgaaatcccacaggtcg
ggcgttcgattcgccccggtcccacca
>GU988610.2_tRNA13
gcagttatagattaattggttaaatcgccagactttcaatctggtgttcc
gggttcgatccccggtaactgctcca
>GU988610.2_tRNA14
gtggagattgtgtagcccggatgctgcctttcggttgtgacccgattgtt
ggggttcgagtccccgcctccaacc
>GU988610.2_tRNA15
gccctttaagcatttatggtgatgcaccggctttgtaacccggcgaattc
tgttcaagtcaggaatggggcacca
>JN371768.1_tRNA1
tgggagtgtggcggaatcggtagacgcaccagacttaaaatctgttgaga
attaatctcgtgggagttcaagtctccctactcccat
>JN371768.1_tRNA2
gcctccgtagctcagtggtagagcagggcttttgtaaagctcaggtcgca
agttcaaatcttgtcagaggctc
>JN371768.1_tRNA3
tcctctatagctcagttggtagagcaggtgactgttaatcaccctgtccc
tggttcgagtccaggtggaggag
>JN371768.1_tRNA4
tgggtcagtagctcagcggatagagccacgcacttctaatgcgttggtcg
caggttcgattcctgcctgactcgt
>JN673056.1_tRNA1
gggtctgtagtttaataggttagaacaacggactcataatccgtcaggtc
tcagttcaaatctgggtggacccacca
>JN673056.1_tRNA2
gacgatgtagttcagtcggtagaacggtggactgttaatccatatgtcgc
aggttcaagtcctgccatcgtcgcca
>JN673056.1_tRNA3
ggaaggttgcccgagaggtttaagggactcgactgctaatcgagtggggc
ttttagcccccgaaggttcgaatccttcaccttccgcca
>JQ362498.1_tRNA1
tatcttgtagctcagctggttagagcaagtgactgttaatcactaggtcg
atggttcgaatccatccaaggtagc
>JQ362498.1_tRNA2
agggatatagctcagctggtagagcaatggtctccaaaaccatcggtcgg
tagttcgaatctatctgtccctgc
>JQ362498.1_tRNA3
gcacatatggctgagtcaggtcaaaagcaacggtctgcaaaaccgtacaa
ccattggttcgaatccaattatgtgctc
>JQ362498.1_tRNA4
tgcggggtagagcagatggagtgctcgcgggtctcataagcccgaggtca
tgggttcgagtcccatccctgctac
>JQ362498.1_tRNA5
gctcctttagctcagttggtcagagcaacagactcataatctgaaggtca
taggttcaagtcctgtagggagcac
>JQ362498.1_tRNA6
agctcttctagctcaattggtagagtgatagattcattatctattggata
tgggttcgaatcccatgagagcgc
>JN202312.1_tRNA1
cgaggcatagctcagaaggaagagcaaggaccttctaagtcctaggtcgt
aggttcgatccctactgcctcgacca
>JN202312.1_tRNA2
ggatgtgtagctcaatggcagagcgatcgcctgttaagcgattggttata
ggttcgaatcctatcacgtccgcca
>JN202312.1_tRNA3
ggggagttatcccgtagaggtagcggtgtggactgtaaatccattgtcat
tgcgactcgggtggttcgactccatcactccccacca
>JN202312.1_tRNA4
ggccctgtagctggaaggttcaagcaagcgactcataatcgccagatggt
ggttcaattccacccagggccacca
>JN202312.1_tRNA5
gctgatttagctcagtaggtagagcaactcacttgtaatgagaaggtcgg
cggttcgattccgtcaatcagcacca
>JN202312.1_tRNA6
ggaggcgtggcagagtggtttaatgcaccggtcttgaaaaccggcagtcg
ctccggcgactcataggttcaaatcctatcgcctccgcca
>JN202312.1_tRNA7
ctccgtgtagctcagtttggtagagcgcctgatttgggatcaggaggtcc
aaggttcaaatccttgtatggagac
>JN202312.1_tRNA8
gcggatatcgtataatggtattacctcagacttccaatctgatgatgtga
gttcgattctcattatccgctcca
>JN202312.1_tRNA9
gcgagaatggccaaattggtaaaggcacagcacttaaaatgctgcggaat
gatttccttgtgggttcgagtcccacttctcgcacca
>JN202312.1_tRNA10
tgggaattagccaagttggtaaggcactggattttgattccaggatgcaa
aggttcgagtcctttattcccagc
>JQ245707.1_tRNA1
cgggaattagcgcagtttggtagcgcgcctgctttgggagcaggatgcca
caggttcaaatcctgtattcccgac
>JQ245707.1_tRNA2
tggttcagtagctcagttggatagagcaactgccttctaagcagtcggtc
gctggttcgagtccagcctgaatcgt
>JQ245707.1_tRNA3
gggactgtcgcctaaaggtaaaggccctctgcttataacggagtgatctg
ggttcaagtcccagcagtccta
>JQ245707.1_tRNA4
gctcctttagcaatctggtgaatgcagcgaactcataattcgcctaaggt
gtgttcgatccacacaaggagcacc
>JQ245707.1_tRNA5
gcgagtatggcggaatcggtagacgcaccagacttaaaatctgttgggca
ttagcccgtgggagttcaagtctccctactcgca
>JQ245707.1_tRNA6
tcccaagtagctcagtggcagagccgccgactgttaatcggctggtcgct
ggttcaaatccagccttgggag
>JQ245707.1_tRNA7
gcctacctagctcagctggtagagcagggcttttgtaaagctcaggtcgt
cggttcaagtccgtcggtaggct
>JQ245707.1_tRNA8
tgcgcaagtggcggaattggtagacgcccaggttttaggtacctgtgccc
tagtggcgtgaaggttcaagtcctttcttgcgcatc
>JQ245707.1_tRNA9
gcggagttagttcagcggtagaacgctatccttccaagttagatgtcgtc
ggttcgattccgatactccgctc
>JQ245707.1_tRNA10
tgcaagattagctcagcggtagagcatctcgtttacaccgaggcggtcgg
cggttcaatcccgtcatcttgcat
>HE815464.1_tRNA1
gcctgattagctcaactggtagagcattcgccttgtaagcgaaaggttga
gagttcgagtctctcattaggctcca
>HE815464.1_tRNA2
cggggtgtagcgcagtctggttagcgcacttggtttgggaccaaggggcc
gaaggttcgaatcctttcaccccgacca
>HE983845.1_tRNA1
tgccgcttcgttcaatggtaggacgccagactttgaatctggagatgatg
gttcgatcccatcagtggctgcca
>HE983845.1_tRNA2
gctcatatagtgtaatggacagcacaacggtcttctaagccgtaaggtct
aggttcgaatcctagtatgagcgcca
>HE983845.1_tRNA3
tggacggaagctaaagtggatcagcatctggcttttaaccagacttatag
tgagttcgagtctcacccgttcaacca
>HE983845.1_tRNA4
ggccctgtggtggaattggtatacacatcagtcttagaaactgacgccga
gaggattgagggttcaagtccctccggggccacca
>HE983845.1_tRNA5
agccggatagctcaattggtagagcacccgaccgataatcggatggttga
aggttcaagtccttctctggctacca
>HE983845.1_tRNA6
ggcccattagctcagtctggactagagcaagcccctgtctagggcaaggt
cgtcggttcgaatccgacatgggtcgcca
>HE983845.1_tRNA7
agcgttaagactagctggagctgtcactcggctcataaccgaatacaagt
ggttcgattccacctctcgcttcca
>HE983845.1_tRNA8
ccctcgttggccgagaggatcaggcagcagattgcaaatctgccatacat
cggttcaaatccgatacgaggctcca
>HE983845.1_tRNA9
tccgtacggcccatcaaggcgatggggctcggctgttaaccgaaacgcgc
taggttcgattcctaggtacggagcca
>HE983845.1_tRNA10
ctcctcgtagctcagtctggttagagtgtcggatttggaatccgaaggtc
gaaggttcaaatccttccggggtgacca
>HE983845.1_tRNA11
gcgggtttcgtatagtctggttattattcttggcttccacccaagagact
agggttcgaatccctaagcccgcacca
>HE983845.1_tRNA12
gcgtctgaagctaactaggtagaagcaccgggttgaaattccggaggact
tggatcgttaccaagcgggcgcacca
>HE983845.1_tRNA13
gcagttatagattaaatggataaatcgccagactttcaatctggtgttcc
gggttcgatccccggtaactgctcca
>HE983845.1_tRNA14
gtggagattgtgtagcccggatgctgcctttcggttgtgacccgattgtt
ggggttcgagtccccgcctccaacc
>HE983845.1_tRNA15
gccctttaagcatttatggtgatgcaccggctttgtaacccggcgaattc
tgttcaagtcaggaatggggcacca
>HE600015.1_tRNA1
gatggtgtagttcagttggttagaacgtgcgactcataatcgctttgtca
ctggttcaagtcctgccgccatcgcca
>JQ177062.1_tRNA1
cggggattggagaagtttggagttctcgcgtgttttgggaacatgagatc
acaggttcaaatcctgtatccccgac
>JQ031132.1_tRNA1
ctccgcgtagctcagcttggtagagcgcctgatttgggatcaggaggtcg
agtgttcgaatcactccgtggagacca
>JQ031132.1_tRNA2
ggccctgtagctggaaggttcaagcaagcgactcataatcgccagacggt
ggttcaattccacccagggccacca
>JQ031132.1_tRNA3
gctgatgtagcacaattggtagtgcaattgatttgtaatcaataggttgc
aggttcgagtcctgctatcagcacca
>JQ031132.1_tRNA4
tgagggtagggagcaatggtgctcaagcggtcttgaaaaccgtcccgttg
aggatgactcgatgatggttcgattccattaccctcagcca
>JQ031132.1_tRNA5
ggggagttatcccgtagaggtagcggtgtagactgtaaatctattgtcat
tgcgactcgggtggttcgactccaccactccccacca
>JQ031132.1_tRNA6
gccctgttagcttagtggataaagcagcggccttctaagccgttgacact
ggttcgagtccagtacggggtgcca
>JQ513383.1_tRNA1
ggccgtatgtccaaattggtaaaggagacagacttaaaatctgttggtga
tattcaccttctcgattcgagttcgagtgcggctacca
>JQ513383.1_tRNA2
gcggttatcgtataaaggctattacctcggttttccaaaccgatgatgag
ggttcgacgtccctctaaccgctcca
>JQ513383.1_tRNA3
gtccccttagttcagttggatagaacaactgccttctaagcagtaggtca
ctggttcgagtccagtaggggata
>JQ513383.1_tRNA4
tagtgagttggatgagtggttgaaatcaccaccctgctaaggtggcatat
gcgaaagcgtatcgtgggttcgaatcccacactcactgt
>JQ513383.1_tRNA5
ggaaggatggccgagtggtttaaggcactggtcttgaaaaccagcaatcc
gaaagggttctagagttcaaatctctatccttccacca
>JQ513383.1_tRNA6
ggccctttactctcaagtggttagagaatccgactcataatcggtaggct
ctgagttcgaatctcagaagggccacca
>JQ513383.1_tRNA7
gactctgtagcacaatcggtggtgcgattgactgttaatcaattggttgg
ggattcgagttcctccagagtcgc
>JQ513383.1_tRNA8
accgccttagaacaattggtagtgtaacttgatttgtaatcagtaggtta
tatgttcgagtcagataggtggcac
>JX123262.1_tRNA1
gcgtgagtggcgaagttggttgaaacgcatcggacttaaaatccgatact
gcataatggcacatcgtgggttcgattcccacctcacgcacca
>JX123262.1_tRNA2
gcgctgttagctcagttggatagagcaacgttcttctaaagcgtgggtca
ctggttcgaatccagtacggcgcacca
>JX123262.1_tRNA3
cgggatgtggtgaaattggcagacacactagatttaggttctagcgccat
aggcgtgacggttcgagtccgtccatcccgacca
>JX123262.1_tRNA4
gcgggtaaggtgtttatggatacatgcaagccttccaagtttgagtagac
cggatcgttaccggctacccgctcca
>JX123262.1_tRNA5
ggccccttagctcagttggttagagcagccgactcataatcggttggtca
ctggttcgagtccagtaggggccacca
>JX123262.1_tRNA6
agcggggtggagaagtcaggagttctcaccagactcattatctggaaatc
ggtggttcaaatccacctcccgcttcca
>JX123262.1_tRNA7
tggcgtgtaactcagtaggttagagtggcggactgttaatccgtatgtcg
tgggttcgaatcccacctcgccagcca
>JX123262.1_tRNA8
ggatgttcggctacgatggcggtgtagcggcggactgtaaatccgttccc
tctgggtaaacaagttggttcgaatccaacagcatccacca
>JX123262.1_tRNA9
cggtgattagcgcagttggtagcgcgtctggtttgggaccagagggtcac
aggttcgagtcctgtatcaccgacca
>JX123262.1_tRNA10
gccgggttagctcagttgatagagcgacggtcttgtaatccgtaggtcgt
gggtttgagtcccacactcggctcca
>JX123262.1_tRNA11
agggtgttagtatagtggtattatgccggattccaaatccgtgcgactgg
ggttcgaatcctcaacgccctgcca
>JX878671.1_tRNA1
tggctcattggtgtaactggttaacacactgccctgtcacggcagagagt
acgagttcgagtctcgtatgggtcgt
>JX878671.1_tRNA2
ggtttcttagctcagatggtagagcactagattgaagctctaggtgtcat
tggttcaaatccaatagaaacca
>JX878671.1_tRNA3
acacccttagtataattagtagtacaagggtctccaaaacccttagtctt
tgtgcaaatcaaagagggtgtg
>JX878671.1_tRNA4
ggactcttagcttaaaggtaaagccaaccgctcataacggtttgactgta
ggttcgagtcctgcagagtcca
>HQ832595.1_tRNA1
tgccgcttcgttcaatggtaggacgccagactttgaatctggagatgatg
gttcgatcccatcagcggctgcca
>HQ832595.1_tRNA2
gctcgtatagtgtaacggatgcacaacggtcttctaagccgtaaggtcta
ggttcgaatcctagtatgagcgcca
>HQ832595.1_tRNA3
tggacggaagctaaagtggatcagcatctggcttttaaccagacttatag
tgagttcgagtctcacccgttcaacca
>HQ832595.1_tRNA4
ggccctgtggtggaattggtatacacatcagtcttagaaactgacgccga
gaggattgagggttcaagtccctccggggccacca
>HQ832595.1_tRNA5
agccggatagctcaattggtagagcacccgaccgataatcggatggttga
aggttcaagtccttctctggctacca
>HQ832595.1_tRNA6
ggcccattagctcagtctggactagagcaagcccctgtctagggcaaggt
cgtcggttcgaatccgacatgggtcgcca
>HQ832595.1_tRNA7
agcgttaagactggctggcgctgtcactcggctcataaccgaatacaagt
ggttcgattccacctctcgcttcca
>HQ832595.1_tRNA8
cccgcgttggccgagaggtttaggcggcggattgcaaatccgtctcatat
cggttcaaatccgatacgcggctcca
>HQ832595.1_tRNA9
tgggatgtagctcagttggtagagcagggagctgttaactctcaggtcgc
aggttcgagccctgccgtcccagcca
>HQ832595.1_tRNA10
ctcctcgtagctcagtctggttagagtgtctgatttggaatcagaaggtc
gaaggttcaaatccttccggggtgacca
>HQ832595.1_tRNA11
gcgggtatagctcagttggtagagcgtctgccttccaagcagttcgtcgt
cggttcgagtccgtctatccgctcca
>HQ832595.1_tRNA12
gggactgtagctcagaaggttagagcggtggattgaaatcccacaggtcg
ggcgttcgattcgccccggtcccacca
>HQ832595.1_tRNA13
gcagttatagattaaatggttaaatcgccagactttcaatctggtgttcc
gggttcgatccccggtaactgctcca
>HQ832595.1_tRNA14
gtggagattgtgtagcccggatgctgcctttcggttgtgacccgattgtt
ggggttcgagtccccgcctccaacc
>HQ832595.1_tRNA15
gccctttaagcatttatggtgatgcaccggctttgtaacccggcgaattc
tgttcaagtcaggaatggggcacca
>JF974288.1_tRNA1
gcggatgtaattcagtggtagaatgtcagccttccaagctgaacgtcagg
ggttcgagtccccttatccgctcca
>JF974288.1_tRNA2
gggcgattaactcagcggtagagtgcctcgtttacaccgagtatgtcggg
ggttcgaatccctcatcgccca
>JF974288.1_tRNA3
tgggacggtggcggaatcggtagacgcaccagacttaaaatctgttgggc
aatagcccgtgagagttcaagtctctctcgtcctat
>JF974288.1_tRNA4
gcctccgtagctcagctggatagagcaacggttttgtaaaccgtaggtcg
tcggttcaagtccgaccgtgggctcca
>JF974288.1_tRNA5
ggggaattagctcagttggtagagcgcctgctttgcaagcaggatgtcag
cggttcgagtccgctattctcca
>JF974288.1_tRNA6
ttcctctatagctcagtcggtagagcgtttgactgttaatcaaaatgtcc
ctggttcgagcccaggtggaggagt
>JF974288.1_tRNA7
tgggtcagtagctcagttggatagagcaactgccttctaagcagtcggtc
acaggttcgagtcctgtctgacccgt
>JF974288.1_tRNA8
cggggtgtagcgcagcttggtagcgcggttgctttgggagcaataggtcg
caggttcgaatcctgtcaccccgac
>HE956709.1_tRNA1
gcagagttcgtatagtggcttaatactattggtttccgcccagtaaacat
cggttcgaatccgatactctgctcca
>HE956709.1_tRNA2
aggtctttagtatagtggcgattatgctaggctccaaacctagtgacggg
tgttcgattcacccaaggcctgcca
>HE956709.1_tRNA3
gtcctcatagctcaacaggacagagcaacggtcttctaaaccgtaggttg
ctggttcgattccagctggggacacca
>HE956709.1_tRNA4
ggccctttagctcagatggttagagcagtcgactcataatcgattggtca
ctggttcaaatccagtaagggccacca
>JX181829.1_tRNA1
ggaaggttgcccgagaggtttaagggactcgactgctaatcgagtggggc
ttttagcccccgaaggttcgaatccttcaccttccgcca
>JX181829.1_tRNA2
gatggtgtagttcagtcggtagaacggcggtctgttaaatcgtatgtcgc
aggttcaaatcctgacaccatcgcca
>JX181829.1_tRNA3
tgtttccctagctcaattggatagagcataggatttctaatccttgtgtt
gcaggttcgaatcctgcgggaaacgt
>JX181829.1_tRNA4
ggtcctgtagctcagtcggttagagcagtcgactcataatcgattggtca
ttggttcaaacccaatcaggatcacca
>HQ918180.1_tRNA1
ggccccttagctcaataggtagagctaatcactcataatggttaggttcc
cggttcaagtcacgggaggggccacca
>JX238501.3_tRNA1
tgggtctctagcttagtggtaaagctgccagctcataactggtaagagag
ggggttcgaatcccttgggacccatc
>JX238501.3_tRNA2
gtggtcttagtttaatgatagaacagtctgttttcgccagacaggtacgg
gttcaactcccttagaccaacc
>JX238501.3_tRNA3
tggactggtagctcagtcggtagagcagggggctgaaaatccctgtgtcg
gaggttcgaacccttctcagtccat
>JX238501.3_tRNA4
ttgtcgtataactcaatggtagagtgcttgactgttaatcaagaagttgt
aggttcgagtcctactacgacagt
>JX878496.1_tRNA1
cgggaagtagtttagcggtaaaacgcaagcacagggtgcttgagtcctag
gttcgaatcctagactcccggcca
>JX878496.1_tRNA2
agtcccttagctcagtggttagagcatgcgactcataatcgcttggtcgt
tggttcaaagccaacagggactacca
>JX878496.1_tRNA3
tggccgggtagctcaattggtagagtggcgcgcgtacagcctgaggcgac
attagcgcgatgttgtggcttcgagaaccaccccggccaccc
>JQ015307.1_tRNA1
gcaacgttgccggagtatggtaacggctctcgctgcaaacgagatgttca
ctggttcaaatccagtacgttgctc
>JQ015307.1_tRNA2
gcccctctggcccaacaaaaggtagaggctctgctttcaaacggcaggag
ttcccggttcgaccccggggaggggcacca
>JQ015307.1_tRNA3
ggggacgtggcagagcggtcgaatgcatctgactgtaaatcgggtatccc
acacggtggttcgaatccacccggctccacca
>HQ331142.1_tRNA1
cgaggcatagcttaatagtatagagcaacggtcttctaaaccgtaggttg
aaggttagaatccttctgtctcgacca
>HQ331142.1_tRNA2
tgggaattagccaagttggtaaggcaccggattttgattccgggatgcac
tggttcgagcccagtattcccagcca
>HQ331142.1_tRNA3
ggccctttagctcaatgggagagctgtcagctcataactgataggtagct
ggatcgaaaccagcaagggccacca
>KC465899.1_tRNA1
gcgggtgtggtatagaagtattacgccagtttaccaaactggaaatgcag
gagcgttacctgccatccgctcca
>HQ634157.1_tRNA1
gggttgttgggtgaattggttaaaccagcagactgtaaatctgccgcctc
tggcatccaagttcgagtcttgggcaacccacca
>HQ634157.1_tRNA2
ctccgtatagctcagtttggtagagcgcatcatttgggatgatgaggtct
gatgttcaaatcatcatgcggagacca
>HQ316583.1_tRNA1
gggagattagctcagcggtagagctattcgtttacaccgaatcggtcatt
ggttcaagtccaatatctccca
>HQ316583.1_tRNA2
gggagcatggcggaatcggtagacgcatcggacttaaaatccgctgaggt
aactcgtgggggttcaagtccccctgctccta
>HQ316583.1_tRNA3
tggtccagtagctcagcggaaagagcaactgccttctaagcagttggcca
taggttcaaatcctatctggatcgt
>JQ797329.1_tRNA1
ttgtcccgtagctagaaggtcgagcaaggagctcataactcctcggtttg
ggttcgattcccaacggggcaatc
>JQ797329.1_tRNA2
cagggtgtagctcagtttggttagagtacccgctttggagacgggaagtc
gtaggttcgaatcctaccaccttga
>JQ797329.1_tRNA3
gtccttatggtgtagcggatgcacaagggatttctactcccttagcgcgg
gttcgaatcctgctgaggact
>JQ797329.1_tRNA4
gcgggtatagtataagggtagtacccaaggtttccaaccatgtagtgggg
gttcgaatccccctacccgct
>JQ797329.1_tRNA5
gtgtccttaactcagaggtcagagtgccgtcctgttaagtcggaagtcgc
tggttcaaatccagcaggatacgc
>JQ797329.1_tRNA6
ggaaggttggtagagcttggtaatacgctagtcttgaaaactagtttacc
cttggaatacagggtacaagggttcgaatcccttaccttcct
>JQ797329.1_tRNA7
gtagtcctagctgagatggattagcgcttgcttgaaaagcaagcgaggca
ggttcgatacctgcggactcca
>JQ797329.1_tRNA8
ggagttatggtgaaatggctatcactgcgggtttttaccccgttattcta
ggttcgaatcctagtggctcca
>JQ797329.1_tRNA9
taggggtgtagtttatctggtaaaatattggtttccaactccaatgaggt
gggttcaagtcctactatccctgt
>JQ797329.1_tRNA10
tggtctgtaaccaagcggtaaggcaacggattttgattccgtgatacgtt
ggttcgagtccaactagaccagc
>JQ797329.1_tRNA11
gcttgtatagttcaattggtagaacagtggttttgtaagcctcagacgtg
ggttcaagtcctactacaagca
>JQ797329.1_tRNA12
gtgccattcgcatagtggcaattgcaggggactgtaactcccctcccttc
ggggttccaaggttcgagtccttgatggcaca
>JQ797329.1_tRNA13
tgccgagatggtggaactggtatacacggtagacttagaatctattgtcc
caaggatatgtgggttcgaatcccactctcggtat
>JQ797329.1_tRNA14
gtgcgtatgatataatggctattatactcgactgtctatcgagaaatagg
ggttcaattccccttacgtgcgc
>JQ797329.1_tRNA15
gccagcatagcttagtaggcaaagcaaccgaccgataatcggtagtcctt
ggttcaattccaagtgttggtac
>JQ797329.1_tRNA16
ggagagttgtcagagaggcttaatgatacgggttgctaactcgttgtact
agtaatagtaccaagggttcgaatcccttactctcct
>JQ797329.1_tRNA17
gcgggtataaccaactggaaaggtagtagactgcaaatctacgtatatgg
gttcaattcccattacccgct
>HQ634193.1_tRNA1
tgggagtgtagcccaatcggcagaggcagcagacttaaaatctgcacagt
gtgggttcgaatcccaccactcctat
>HQ634193.1_tRNA2
tgactcagtagctcagtggacaagagcatcgctcttctaaagcgttggtc
gtaggttcgaatcctacctgagtcgt
>HQ634193.1_tRNA3
gggactatcgcctattggttaaggctcactgcttataacggtgcgaactg
ggttcgattcccagtagtcctacc
>JX094431.1_tRNA1
taggattatagctcagtggtagagcgtgggtctcataagcccgaggtcga
tggttcgatcccatctattcctatc
>JX094431.1_tRNA2
tgtcgaagtgttggaactggtatacatgcggcacttaggatgccgtgcct
tcgggattgtgggttcgactcccaccttcgacatc
>JX094431.1_tRNA3
actagtgtagctcagtcaggtagagcagtgtcttgataaggcattggtca
caggttcgaatcctgtcactagtacca
>JX094431.1_tRNA4
atcggagtgttggaattggtagacatatggcacttaaaatgctatgtccg
tatggacgtaagggttcgagtcccttctccgatacca
>JX094431.1_tRNA5
gggcgtgcaatcattggagagataagctgactgtaaatcagtggtcattg
actgtggaggttcgaatcctcccattcccacca
>JX094431.1_tRNA6
ggacagatagctgagacggattagcgattggctgaaaaccaatagaggtt
ggatcgttaccaactctgtccacca
>JX094431.1_tRNA7
acgggtgtaggctagaggtcagtcactgcgtttggggcgcagatcacgtt
ggttcgatcccaaccactcgtac
>JX094431.1_tRNA8
cagtgtgtggtgaagtggcttaacacggacgactgtggatcgtctattcg
ctggttcgaatccagtcatgctga
>JX094431.1_tRNA9
tttcggagtggacaaactggtaaagtcgcttggctttgacccaagagcgt
gaaggttcgaccccttcctccgaagtc
>JX094431.1_tRNA10
cggggaatactcaagtggataaaagaggttagtcttgaaaactaataggc
gtgtgaaagcgtgcgggggttcgaatccctcttcctcggc
>JX094431.1_tRNA11
tacccctttagccaagtggactaaggcaacgggcttctatcccgtggatc
gtgggttcgattcctacagggggtgt
>JX094431.1_tRNA12
atccctttagccaagcggttaaggcagtaggattatgtcctacgtatcgg
gagttcgaacctcccaaggggcgc
>JX094431.1_tRNA13
tggggatatagtgtagtggttaacacgcacggctgtctaccgtgaagcac
gggttcgaatcccgttatcctcgt
>JX094431.1_tRNA14
gtcgcattggtgaaattggctaacacactcggctttctaccgagcattca
ggggttcgaatcccctatgcgatacca
>JX094431.1_tRNA15
ggcttgttagtatatgggttaacacacttgcctgtcacgcaagagaaacg
ggttcgagtcccgtacaggccgcca
>JX094431.1_tRNA16
gccttcttagctcagttggttagagcgactgccttgtaagcagtaggtcg
tgggttcgattcctacagtcggcacca
>JX094431.1_tRNA17
ggggcattagtatatcggttaattattcctggcttccaaccaggggaggt
cggttcgattccgacatgtccctcca
>JX094431.1_tRNA18
gaggacgtaccgaaatggttaacgggctaggttgcaaccctagtattcgc
tggttcgaatccagtcgttctct
>JX094431.1_tRNA19
ggaagggtactcaagttggtgaagaggtcaacctgctaagttgatagtac
ctattgtaggtagcgagggttcgaatccctttccttcct
>JX561091.1_tRNA1
ggccctgtagctcaatgggagagctgtcggctcataaccgataggtagct
ggatcgaaaccagccagggccacca
>JX561091.1_tRNA2
gtctttatggtgtaatggatagcacaggagtcttctaaactcttagtcaa
ggttcgattccttgtaaagacacca
>JX561091.1_tRNA3
ggtagattggtgaaatggtagccacgacagtttgctaaactgtagtcgga
aacggcgtgtaggttcgagtcctacatctaccgcca
>JX561091.1_tRNA4
gtgagattggcagagtggtcgattgcgggggactgtaaatcccttctgaa
aggcgcggtggttcgaatccatcatctcacacca
>JX561091.1_tRNA5
gatgagttggctgaatggtttaagcggcggactgttaatccgtgttcgaa
agaacgatataggttcaaatcctatactcatcgcca
>JX561091.1_tRNA6
gctcctatagtataatggctattacaacggttttgtaatccgtggatctc
tgttcgattcagagtgggagcacca
>JX561091.1_tRNA7
gcgttcttggtgtagcggtagcattccgtccttccaagtcggcggcacga
gttcgatcctcgtagaacgctcca
>JX561091.1_tRNA8
tggtttgtagtgtagtccggtagcacacgacactttgactgtcgtaggtt
tggttcaaatccagacagaccagcca
>JX561091.1_tRNA9
cggaatttagctcagtttggtagagtgtacgctttgggagcgtattgtcg
caggttcgaatcctgcaattccgacca
>JX561091.1_tRNA10
tgtttcgtagttcaatggtagaacccacgactgataatcgtgagatacaa
gttcgattcttgtcgaaacaacca
>JX561091.1_tRNA11
agcgggatagaggagtctggtcgtcctcgccagtttcatatgctggagat
cattggttcaaatccaattcccgcctcca
>HQ634177.1_tRNA1
ttcctctatagctcaatcaggcagagcggttgactgttaatcaataggtt
cctggttcgattccaggtggaggagt
>HQ634177.1_tRNA2
ggggaattagctcagctggtagagcgcctgctttgcaagcaggatgtcag
gagttcgagtctcctattctccac
>HQ634177.1_tRNA3
gtcgatgtggcggaattggtagacgcgctgggtttaggttccagtggatt
tatccgtggaggttcaagtcctctcatcgaca
>HQ634177.1_tRNA4
gcctgtttagctcagctggtagagcaacgcttttgtaaagcgtaggtcgt
cagttcaagtctgtcaacaggctc
>HQ634177.1_tRNA5
ggggcagtggtggaatcggtagacacaccagacttaaaatctgttgacct
taaggtcgtgcgagttcaattctcgcttgcccta
>HQ634177.1_tRNA6
gcgggattagtttagaggcaaaactaaaggtttccaacctttcgtcacca
gttcgattctggtatcccgct
>HQ634177.1_tRNA7
gggcgattagcgcagcggtagcgcacctcctttacacggagagggtcggg
ggttcgattccctcatcgccca
>HQ634177.1_tRNA8
gggcacgtagcataatggataatgcatcactcttctaaagtgccgattgc
tggttcgagtccagccgtgcctgcca
>HQ317292.1_tRNA1
gcccgaatagctcagcggtagagcacctcgtttacaccgagattgtcggg
ggttcgatcccctcttcgggca
>HQ317292.1_tRNA2
tgggagtatggcggaatcggtagacgcaccagacttaaaatttgttgagg
gttaacctcgtgagagttcaagtctctctactcctat
>HQ317292.1_tRNA3
gcccccgtagctcagtggtagagcagggcttttgtaaagctcaggtcgca
agttcaaatcttgtcaggggctc
>HQ317292.1_tRNA4
ggggaattagctcagttggtagagcgcctgctttgcaagcaggatgtcag
cggttcgagtccgctattctcca
>HQ317292.1_tRNA5
ttcctcagtagctcagcggcagagccatcgactgttaatcgattggtcgt
aggttcaaatcctacctggggagt
>HQ317292.1_tRNA6
tgggtcagtagctcagcggatagagcaaccgccttctaagcggttggtcg
caggttcaaatcctgcctgacccgt
>JX846613.1_tRNA1
ggagtattactcaagtggcttaagaggttgggttgctaactcaataggtg
atttatttcactcataggttcaaatcctatatgctccg
>JN377895.1_tRNA1
ggtctcttagctcagtcggatagagtggcggccttctaagccgcgggtca
ttggttcgaatccaatagggactgcca
>JN377895.1_tRNA2
ggccctctgcacagtctgtgaatgtgtccagctcataactggggtaagcc
gggttagattcccgggagggccacca
>JN377895.1_tRNA3
tgcaccgtagaggagaggccgtcctcgccagtctcataagctggagatcg
tgagttcgaatctcaccggagcatcca
>JN377895.1_tRNA4
ggagccatagtttatttggttaaaatagtcccctgtcacgggacagcacc
gagttcgatcctcggtggctccgc
>JN377895.1_tRNA5
aggggtgtagtgtaatggtagcacgccggcctccaaagccgtgtagtctg
gattcgaattctagcatccctgcca
>JN377895.1_tRNA6
gccggtttagctcatttggtagagcacttcacttgtaatgatggggtggt
ccgttcgaatcggacaaccggcacca
>JN377895.1_tRNA7
ctcagcgtaggcaagtggtatgtcgttccgtttgggacggaattttcggg
tgttcgattcaccccgctgagacca
>JN377895.1_tRNA8
gcgggtaaggtgtttatggatacacgctagccttccaagcttgagtagac
cggttcgataccggctacccgctcca
>JN377895.1_tRNA9
gtgacggtagctcaattggtagagccccggattgtgattccggccgttgc
gagatcatccctcgtccgtcacccca
>JN377895.1_tRNA10
gcgtcggtagctaagcggtaaagcacctgacttttaatcaggatactcga
tggttcgaatccatcccggcgcacca
>JN377895.1_tRNA11
ggttgattagctcagttggttagagcggcggactgttaacccgcgggtct
cccgttcgagtcgggaatcaaccgcca
>JN377895.1_tRNA12
ggtgctgtgagccaagcggcttaaggcggtcctaatgcaggacatacgaa
agcgtatcgtaggttcgaatcctaccagcaccc
>JN377895.1_tRNA13
ggagacttgggtgagaggcttaaaccaccagtcttgaaaactggcgatcg
taggaatacggtccatccgttcaaatcggatagtctccgcca
>JN377895.1_tRNA14
gcaagtatggtggaattggtatacactggaggcttaaaacctcccgcctt
cgggattgtgggttcgagtcccactacttgcacca
>KC748970.1_tRNA1
ggagggtgagcatcaggtgatgcagcgagattgctaatcccgtacggtaa
ccaccccgtgaggttcgaatcctcctccctccgc
>KC748970.1_tRNA2
gctcccgtagcccaattggcaggaggcaccagattcaggatctgggcagt
gtgagttcgaatctcaccgggagtac
>KC748970.1_tRNA3
gtctctgtaggcaaatcggaaaagccgccatcttgagggggtggtgcgtg
cgggttcgactcccgccagagacac
>KC748970.1_tRNA4
gccgtggtaggccatctggcgagccgccgagttcaagtttcggtgtttgc
gggttcgaatcccgcccacggtac
>KC748970.1_tRNA5
attctggcactggtgggcgagcccaccggcggcagcttcaagctgtcgct
ggccggagaaccgaccggaaacatcccgttcaacgcgacccagggcc
>KC748970.1_tRNA6
cggggtgtagtgaaaaggcatcatgctggttttgggtaccagtggttccg
gttcgagtccgggctccccgac
>KC748970.1_tRNA7
tggggtgaagccgatctggaaggcagcggtctccaaagccgtctcatagc
gggttcgaatcccgtcacccctgcca
>KC748970.1_tRNA8
gccgcacatgcccaactggtgtttgggagcaggctgtaaccctgtggcct
tcgggacggtgaggttcgattcctcagtgcggtacca
>KC748970.1_tRNA9
gcaccatttgctcaatggcagagcggcggcttctaaaaccgtgagtgccg
gttcgactccggcatggtgcacc
>KC748970.1_tRNA10
agcggtgtagagcagctaggtagctcgccgggctcataacccggaggacg
cgtgttcgaatcacgccaccgccac
>KC748970.1_tRNA11
gcgcctttggcggaatggctacgtgctcggctgcaacccgagttatcccg
gttcgactccgggagggcgctc
>KC748970.1_tRNA12
ggtccgttggagtagatggatatctcgccaccctctcaaggtggagatca
cgggttcaagtcccgtacggactgc
>KC748970.1_tRNA13
gtggccgtagttcagccggtagaacgctgggttgtgatcccagtcgtcga
gggttcgagtccctccggtcaccc
>KC748970.1_tRNA14
gggcctatagctcatctggtagagcgcctgccttgcaagcaggaggcggc
aggttcaagtcctgttaggtccac
>KC748970.1_tRNA15
gccgtcatagctcagttggtagagcactggcctgaaaacccagtggccga
ggttcgattcctcgtgtcggcac
>KC748970.1_tRNA16
gtccgtttagctcagctggaagagcgctcggtccacacccgagaggccgc
aggttcgatccctgcaatggacac
>KC748970.1_tRNA17
gccttcgtagctcagtggtagagctgtcgcctcttaagcgataggtcgtt
ggttcgaatccagccgggggcac
>KC748970.1_tRNA18
ggtcgggtcggtctgctggtatggccagtcggattttcactccggacatt
cgcgggttcaattcccgtcccgatcgc
>KC748970.1_tRNA19
gcgggtgtggccgaatggctcaggcaccagatttccactctggctacgca
ggttcgattcctgtcatccgctc
>KC748970.1_tRNA20
gctgctgtagctcacctggcagagcgtcggcgtcgtatcccgaaggcatc
cggttcgagtccggacagcagcccc
>KC748970.1_tRNA21
gcctctgtggtccagcggcacggacatccgccttgtaagcggaggacccc
cgttcgatccggggtagaggctc
>KC748970.1_tRNA22
gctgggttagctcagtggtagagcgttcctctggtatgggaaaggcccgg
ggttcaatcccccgattcagctc
>KC748970.1_tRNA23
gcgaaggtagctcagctggtagagcgccaccttgccaaggtggaggtcgc
gggatcgtaacccgttcttcgctc
>KC748970.1_tRNA24
ggccctgtagctcagaggaagagcgccggtctgtcgaatcggaggtcgcg
gtatcgtaatccgtcagggtcgc
>KC748970.1_tRNA25
gcctcactagctcattggtagagccgctcgctcataacgtgcaggtacct
ggttcgattccagggtgaggtac
>KC748970.1_tRNA26
gcctgttagcggactggtcgtccgatccaagctgataacttggcgtaagc
ggtgttcgattcaccgagcaggtac
>KC748970.1_tRNA27
gcctctatggtccaacggatatgacgccggtctacggaaccggagatgcg
tgttcgattcgcgctaggggcac
>KC748970.1_tRNA28
gtccgtgtagctcaggggtagagcgcctgctcgacacgcaggaggaccga
ggttcgaaacctcgcatggacac
>KC748970.1_tRNA29
gcctctgtagctcaacggacagagcaacgcggtcctaacgcggtggctgg
aggttcgaatcctctcggaggcac
>KC748970.1_tRNA30
tggggtatggtggcaatctggcagtcccgccggactttgactccggaggt
gcaggttcgagtcctgctaccccatc
>KC748970.1_tRNA31
gcccttgtagctcagtggacagagcggcgagcttctacctcgcgggccgg
gagttcgaatctctccaggggcacca
>KC748970.1_tRNA32
tgctcgttggtgtaactggcaacactacggactctgactccgtcatttta
ggttcgaatcctaagcgagcagcca
>KC748970.1_tRNA33
tggggtgtccgttaatcaggcaaacgagcggactgttaatccgcccctgc
aggttcgaatcctgccaccccagcca
>KC801932.2_tRNA1
ggccccttagctcaattggttagagcgaacccctcataagggtgtggttt
ccggttcaagtcacggaaggggccacca
>HQ634178.1_tRNA1
gcccgaatagctcagcggtagagcagcacctttacacggtgaatgtcggg
ggttcgatcccctctttgggca
>HQ634178.1_tRNA2
tgggagtgtggcggaatcggtagacgcaccagacttaaaatctgttgacc
aataaggtcgtgggagttcaagtctccctactcctat
>HQ634178.1_tRNA3
gcctccgtagctcagtggtagagcagggcttttgtaaagctcaggtcgca
agttcaaatcttgtcagaggctc
>HQ634178.1_tRNA4
tcctccttagctcagcggtagagcggttgactgttaatcaatttgtccct
ggttcgatcccaggagggggag
>HQ634178.1_tRNA5
tgggtcagtagctcagatggatagagcaactgccttctaagcagtcggcc
acaggttcgagtcctgtctgacccgt
>AP013029.1_tRNA1
tggataggtacccaagcggtaaaggggtctggttgctaaccagatagtag
gctgaggtctagcggaggttcgaatcctctcctatccgt
>AP013029.1_tRNA2
ttgtcccatagctcaatggtagagcgcccgactgttaatcggaaggttgc
tggttcgagcccagctgggacagt
>AP013029.1_tRNA3
tggctccatagtgcagcggttaacacgcccgcctgtcacgtgggtagcac
gggttcgaatcccgttggagccgt
>AP013029.1_tRNA4
gggtgagcggtaacgttggagagttacggcagactgtaaatctgttccct
tcggggttagagtgttcgaatcactccttgccca
>HQ634175.1_tRNA1
gggagtgtggcggaatcggtagacgcaccagacttaaaatctgttgacct
tgagtcgtgggggttcaagtccccccactcctac
>HQ634175.1_tRNA2
tgggtcagtagcacagcggatagtgcaactgccttctaagcagtcggtcg
caggttcaaatcctgcctgacccgt
>KC691257.1_tRNA1
ggagggtgagcatctggtgatgcaggggtcctgctaaggccctacggatt
cacacccgtgagtttcgattactcctccctccgc
>KC691257.1_tRNA2
gccctgctgagcaaactggcaaagctgccgcattcagagtgcgggtcatt
tccgggttcgactcccgggcagggtac
>KC691257.1_tRNA3
gtctctgtaggcaaatcggaaaagccgccatcttgagggggtggtgcgtg
cgggttcgactcccgccagagacac
>KC691257.1_tRNA4
gccgtggtaggccatctggcgagccgccgagttcaagtttcggtgtttgc
gggttcgaatcccgcccacggtac
>KC691257.1_tRNA5
attctggcactggtgggcgagcccaccggcggcagcttcaagctgtcgct
ggccggagaaccgaccggaaacatcccgttcaacgcgacccagggcc
>KC691257.1_tRNA6
cggggtgtagttcagtttggaagagcgcttggtttgggaccaagttgtcg
caggttcgaatcctgtcaccccgac
>KC691257.1_tRNA7
gggtctgtgcacagggtgcccgacggtctccaaagccgaaggcgggggtt
cgattccctccaggcctgcca
>KC691257.1_tRNA8
gcaccatttgctcaatggcagagcggcggcttctaaaaccgtgagtgccg
gttcgactccggcatggtgcacc
>KC691257.1_tRNA9
agcggtgtagagcagctaggtagctcgccgggctcataacccggaggacg
cgtgttcgaatcacgccaccgccac
>KC691257.1_tRNA10
gcgcctttggcggaatggctacgtgctcggctgcaacccgagttatcccg
gttcgactccgggagggcgctc
>KC691257.1_tRNA11
gctcccatggggtagtggtaaccctcctggttctcagccaggcgtcccga
gttcgatcctcggtgggagtgc
>KC691257.1_tRNA12
gtggtagtagttcagatggaagaacgtcgccttgtgacggcgaaggtcgg
gggttcgaagcccctctatcaccc
>KC691257.1_tRNA13
gggcctgtagctccaattggtagagcagcatccttgcaagatgacggctg
tcggttcgaatccgacctggtccac
>KC691257.1_tRNA14
gccgtcatagctcagttggtagagcactggcctgaaaacccagtggccga
ggttcgattcctcgtgtcggcac
>KC691257.1_tRNA15
gtccgtttagctcagctggaagagcgctcggtccacacccgagaggccgc
aggttcgatccctgcaatggacac
>KC691257.1_tRNA16
gccttcgtagctcagtggtagagctgtcgcctcttaagcgataggtcgtt
ggttcgaatccagccgggggcac
>KC691257.1_tRNA17
ggtcgggtcggtctgctggtatggccagtcggattttcactccggacatt
cgcgggttcaattcccgtcccgatcgc
>KC691257.1_tRNA18
gcgggtgtggccgaatggctcaggcaccagatttccactctggctacgca
ggttcgattcctgtcatccgctc
>KC691257.1_tRNA19
gctgctgtagctcacctggcagagcgtcggcgtcgtatcccgaaggcatc
cggttcgagtccggacagcagcccc
>KC691257.1_tRNA20
gcctctgtggtccagcggcacggacatccgccttgtaagcggaggacccc
cgttcgatccggggtagaggctc
>KC691257.1_tRNA21
gctgggttagctcagtggtagagcgttcctctggtatgggaaaggcccgg
ggttcaatcccccgactcagctc
>KC691257.1_tRNA22
gcgaaggtagctcagctggcagagcgccaccttgccaaggtggaggtcgc
gggatcgtaacccgttcttcgctc
>KC691257.1_tRNA23
ggccctgtagctcagaggaagagcgccggtctgtcgaatcggaggtcgcg
gtatcgtaatccgtcagggtcgc
>KC691257.1_tRNA24
gcctcactagctcattggtagagccgctcgctcataacgtgcaggtacct
ggttcgattccagggtgaggtac
>KC691257.1_tRNA25
gcctgttagcggactggtcgtccgatccaagctgataacttggcgtaagc
ggtgttcgattcaccgagcaggtac
>KC691257.1_tRNA26
gcctctatggtccaacggatatgacgccggtctacggaaccggagatgcg
tgttcgattcgcgctaggggcac
>KC691257.1_tRNA27
gtccgtgtagctcaggggtagagcgcctgctcgacacgcaggaggaccga
ggttcgaaacctcgcatggacac
>KC691257.1_tRNA28
gcctctgtagctcaacggacagagcaacgcggtcctaacgcggtggctgg
aggttcgaatcctctcggaggcac
>KC691257.1_tRNA29
tggggtatggtggcaatctggcagtcccgccggactttgactccggaggt
gcaggttcgagtcctgctaccccatc
>KC691257.1_tRNA30
gcccttgtagctcagtggacagagcggcgagcttctacctcgcgggccgg
gagttcgaatctctccaggggcacca
>KC691257.1_tRNA31
tgctcgttggtgtaactggcaacactacggactctgactccgtcatttta
ggttcgaatcctaagcgagcagcca
>KC691257.1_tRNA32
tggggtgtccgttaatcaggcaaacgagcggactgttaatccgcccctgc
aggttcgaatcctgccaccccagcca
>HQ317383.1_tRNA1
tgggcgaatagctcagcggtagagctactcgtttacaccgagtcggtcgg
gggttcgatcccctcttcgcccat
>HQ317383.1_tRNA2
tgggagcgtggcggaatcggtagacgcaccagacttaaaatctgttgggc
aatagcccgtgagagttcaagtctctccgttcctat
>HQ317383.1_tRNA3
gcccccgtagctcagtggtagagcagggcttttgtaaagctcaggtcgca
agttcaaatcttgtcaggggctcc
>HQ317383.1_tRNA4
tggggaattagctcagttggtagagcgcctgctttgcaagcaggatgtca
gcggttcgagtccgctattctccatc
>HQ317383.1_tRNA5
tcccaagtagctcagtggcagagcaggtgactgttaatcactcggtcgca
ggttcaaatcctgccttgggag
>HQ317383.1_tRNA6
tgggtcagtagctcagcggatagagcaactgccttctaagcagttggtcg
caggttcaaatcctgcctgactcgt
>HQ317383.1_tRNA7
cggggtgtagcttagcttggtagagcgcccgctttgggagcgggaggtcg
caggttcaaatcctgccaccccga
>JX126918.2_tRNA1
ttgtcccgtagctagaaggtcgagcaaggagctcataactcctcggtttg
ggttcgattcccaacggggcaatc
>JX126918.2_tRNA2
cagggtgtagctcagtttggttagagtacccgctttggagacgggaagtc
gtaggttcgagtcctaccaccttga
>JX126918.2_tRNA3
gtccttatggtgtagtggatgcacaagggatttctactcccttagcgcgg
gttcgaatcctgctgaggact
>JX126918.2_tRNA4
gcgggtatagtataagggtagtacccaaggtttccaaccatgtagtgggg
gttcgaatccccctacccgct
>JX126918.2_tRNA5
gtgtccttaactcagaggtcagagtgccgtcctgttaagtcggaagtcgc
tggttcaaatccagcaggatacgc
>JX126918.2_tRNA6
ggaaggttggtagagcttggtaatacgctagtcttgaaaactagtttgcc
cttggaatacagggtacaagggttcaaatcccttaccttcct
>JX126918.2_tRNA7
gtagtcctagctgagatggattagcgcttgcttgaaaagcaagagaggca
ggttcgatacctgcggactcca
>JX126918.2_tRNA8
ggagttatggtgaaatggctatcactgcgggtttttaccccgttattcta
ggttcgaatcctagtggctcca
>JX126918.2_tRNA9
taggggtatagtttatctggtaaaatattggtttccaactccaatgaggt
gggttcaagtcctactatccctgt
>JX126918.2_tRNA10
tggtctgtagccaagcggtaaggcaacggattttgattccgtgatacgtt
ggttcgaatccaactagaccagc
>JX126918.2_tRNA11
gcttgtatagttcaattggtagaacagtggttttgtaagcctcagacgtg
ggttcaagtcctactacaagca
>JX126918.2_tRNA12
gtgccattcgcatagaggcaattgcaggggactgtaactcccctcccttc
ggggttccaaggttcgagtccttgatggcgca
>JX126918.2_tRNA13
tgccgagatggtggaactggtatacacggtagacttagaatctgctgtcc
taaggatatgtgggttcgaatcccactctcggtat
>JX126918.2_tRNA14
gtgcgtatgatataatggctattatactcggctgtctatcgagaaatagg
ggttcgattccccttacgtgcgc
>JX126918.2_tRNA15
gccagcatagcttagtaggcaaagcaaccgaccgataatcggtagtcctt
ggttcaattccaagtgttggtac
>JX126918.2_tRNA16
ggagagttgtcagagaggcttaatgatacgggttgctaactcgttgtact
agtaatagtaccaagggttcgaatcccttactctcct
>JX126918.2_tRNA17
gcgggtataaccaactggaaaggtagtagactgcaaatctacgtatatgg
gttcaattcccattacccgct
>KC748968.1_tRNA1
ggagggtgagcatctggtgatgcaggggtcctgctaaggccctacggatt
cacacccgtgagtttcgattactcctccctccgc
>KC748968.1_tRNA2
gccctgctgagcaaactggcaaagctgccgcattcagagtgcgggtcatt
tccgggttcgactcccgggcagggtac
>KC748968.1_tRNA3
gtctctgtaggcaaatcggaaaagccgccatcttgagggggtggtgcgtg
cgggttcgactcccgccagagacac
>KC748968.1_tRNA4
gccgtggtaggccatctggcgagccgccgagttcaagtttcggtgtttgc
gggttcgaatcccgcccacggtac
>KC748968.1_tRNA5
attctggcactggtgggcgagcccaccggcggcagcttcaagctgtcgct
ggccggagaaccgaccggaaacatcccgttcaacgcgacccagggcc
>KC748968.1_tRNA6
cggggtgtagttcagtttggaagagcgcttggtttgggaccaagttgtcg
caggttcgaatcctgtcaccccgac
>KC748968.1_tRNA7
gggtctgtgcacagggtgcccgacggtctccaaagccgaaggcgggggtt
cgattccctccaggcctgcca
>KC748968.1_tRNA8
gcaccatttgctcaatggcagagcggcggcttctaaaaccgtgagtgccg
gttcgactccggcatggtgcacc
>KC748968.1_tRNA9
agcggtgtagagcagctaggtagctcgccgggctcataacccggaggacg
cgtgttcgaatcacgccaccgccac
>KC748968.1_tRNA10
gcgcctttggcggaatggctacgtgctcggctgcaacccgagttatcccg
gttcgactccgggagggcgctc
>KC748968.1_tRNA11
ggtccgttggagtagatggatatctcgccaccctctcaaggtggagatca
cgggttcaagtcccgtacggactgc
>KC748968.1_tRNA12
gtggccgtagttcagccggtagaacgctgggttgtgatcccagtcgtcga
gggttcgagtccctccggtcaccc
>KC748968.1_tRNA13
gggcctgtagctccaattggtagagcagcatccttgcaagatgacggctg
tcggttcgaatccgacctggtccac
>KC748968.1_tRNA14
gccgtcatagctcagttggtagagcactggcctgaaaacccagtggccga
ggttcgattcctcgtgtcggcac
>KC748968.1_tRNA15
gtccgtttagctcagctggaagagcgctcggtccacacccgagaggccgc
aggttcgatccctgcaatggacac
>KC748968.1_tRNA16
gccttcgtagctcagtggtagagctgtcgcctcttaagcgataggtcgtt
ggttcgaatccagccgggggcac
>KC748968.1_tRNA17
ggtcgggtcggtctgctggtatggccagtcggattttcactccggacatt
cgcgggttcaattcccgtcccgatcgc
>KC748968.1_tRNA18
gcgggtgtggccgaatggctcaggcaccagatttccactctggctacgca
ggttcgattcctgtcatccgctc
>KC748968.1_tRNA19
gctgctgtagctcacctggcagagcgtcggcgtcgtatcccgaaggtatc
cggttcgagtccggacagcagcccc
>KC748968.1_tRNA20
gcctctgtggtccagcggcacggacatccgccttgtaagcggaggacccc
cgttcgatccggggtagaggctc
>KC748968.1_tRNA21
gctgggttagctcagtggtagagcgttcctctggtatgggaaaggcccgg
ggttcaatcccccgactcagctc
>KC748968.1_tRNA22
gcggttatagctcagcctggccagagcatcacgttgccaacgtgaacgtc
gcgggttcaaatcccgctagccgctc
>KC748968.1_tRNA23
ggccctgtagctcagaggaagagcacccgcctgtcgagcgggaggtcgcg
gtatcgtaatccgtcagggtcgc
>KC748968.1_tRNA24
gcctcactagctcattggtagagccgctcgctcataacgtgcaggtacct
ggttcgattccagggtgaggtac
>KC748968.1_tRNA25
gcctgttagcggactggtcgtccgatccaagctgataacttggcgtaagc
ggtgttcgattcaccgagcaggtac
>KC748968.1_tRNA26
gcctctatggtccaacggatatgacgccggtctacggaaccggagatgcg
tgttcgattcgcgctaggggcac
>KC748968.1_tRNA27
gtccgtgtagctcaggggtagagcgcctgctcgacacgcaggaggaccga
ggttcgaaacctcgcatggacac
>KC748968.1_tRNA28
gcctctgtagctcaacggacagagcaacgcggtcctaacgcggtggctgg
aggttcgaatcctctcggaggcac
>KC748968.1_tRNA29
tggggtatggtggcaatctggcagtcccgccggactttgactccggaggt
gcaggttcgagtcctgctaccccatc
>KC748968.1_tRNA30
gcccttgtagctcagtggacagagcggcgagcttctacctcgcgggccgg
gagttcgaatctctccaggggcac
>KC748968.1_tRNA31
gggccggtatcttagtctggtcaaagaagtggacttttaatccgcgcgcc
gtgggttcgaatcccacccggcccacc
>KC748968.1_tRNA32
tgctcgttggtgtaactggcaacactacggactctgactccgtcatttta
ggttcgaatcctaagcgagcagcca
>KC748968.1_tRNA33
tggggtgtccgttaatcaggcaaacgagcggactgttaatccgcccctgc
aggttcgaatcctgccaccccagcca
>HQ317393.2_tRNA1
ggagatatggtctaatggtatgacagcaccctgctaaggtgtcggacgtt
aatagcgttctctgggttcgactcccagtatctccgcca
>HQ317393.2_tRNA2
gcccaactagtccaattggcagaggcgctagtttcaaacactagatgatc
cgagttcgaatctcgggttgggcacca
>HQ317393.2_tRNA3
gcgcatgtggtccaattggcagaggcatgaggtttaaattctcagggatg
gcggttcgaatccgcccatgcgtacca
>HQ317393.2_tRNA4
gcccgaatcgtataatggaagtatgagggattgcaaatcccgcggtcaga
gttcgattctctgttcgggctcca
>HQ317393.2_tRNA5
gtggctgtggcagagtggtaatgcccctgattgtgattcaggaactcgcg
ggttcgattcccgtcggtcacccca
>HQ317393.2_tRNA6
agccccttagtataatgggagtacgcttctcttacacagaagtagagtcg
gctcgaatccgacaggggctacca
>HQ317393.2_tRNA7
gcgggtatgatgtaattggtagcatgatgtccttccaagtcgttcgtctc
ggttcgagtccgtgtacccgctcca
>HQ317393.2_tRNA8
ggagatgtagctcaagtggtagagcggcgctttcatacggcgttagatcc
gatttcgagtatcggtgtctccacca
>HQ317393.2_tRNA9
gtcctcatagctcaattggaagagcacgtcccttctaaggatgtggttct
aggttcgaatcctagtggggatgcca
>HQ317393.2_tRNA10
ggggatgtagctcaattgggagagcacctgccttgcaagtaggaggttgc
gagttcgagtctcgtcatttccacca
>HQ317393.2_tRNA11
gccctgatagcacaactggcagtgcagctcacttgtaatgagcaggttcg
cggttcaaatccgtgtcagggcacca
>HQ317393.2_tRNA12
tgggatatggtgtaatggtagcactacggattttgattccgtcagttaga
gttcgaatctctatatcccagcca
>HQ317393.2_tRNA13
ggagccgaggtgtaactgggtgcatattcccctgtcacgggaaaggaagc
gggttcgagccccgtcggttccgcca
>HQ317393.2_tRNA14
gcttcattaactcagtcggtagagtgacggactgttaatccgtgagtcgt
tggttcgagcccaacatgaagcgcca
>HQ317393.2_tRNA15
gacggagtagctcagaggcagagcagcgggctgttaacccgcaggtcgag
atttcgaaattctccttcgtcgcca
>HQ317393.2_tRNA16
agggacatgatgtaacggcagcatgacggattccaaacccgttcgttaga
gttcgaatctctatgtccctgcca
>HQ317393.2_tRNA17
agctccatagtttaacggtaaaacacgcgaccgataatcgcacgttgaca
gttcgagtctgtctggggctacca
>HQ317393.2_tRNA18
gaaagattcggggtagcggcaacggtcttgaaaaccgtcggggcatggga
atgcctgttagggttcgaatccctagtcttccgcca
>HQ317393.2_tRNA19
tgcggagtagagcagtggtcagctcaccagtctcataagctggaggtcgt
tggttcgaatccaacctcacgc
>HQ317393.2_tRNA20
ggttcgttagactaatggtaagtcaggggattgtaaatccctcgccctta
atcgggcttctaggttcgagtcctaggcggaccacca
>HQ317393.2_tRNA21
tcacccgtagactaatggtaggtcacttccctttcaaggaagtatgcgcg
agttcgaatctcgtcgggtgaacca
>HQ317393.2_tRNA22
gggtctatgatgtaatggtagcatatgggacttttaatccttcagtcaga
gttcgaatctctgtggacccacca
>HQ317393.2_tRNA23
gcacccttagctcagttggtagagcggcggattgaagtcccgcaggtcac
ggtctcgatagccgtagggtgcacca
>HQ317393.2_tRNA24
gcgcatgtagcccaatctggcagaggcactggtcttagaaaccagaagtt
aagagttcgaatctcttcatgcgtacca
>HQ317393.2_tRNA25
gcccgattagctcaattggaagagcagcgccctacgaaggcgaaggttac
aagttcgaatcttgtattgggtgcca
>HQ317393.2_tRNA26
ccgtgactagctcaatctggtagagtactccgtttggggcggagaagtta
agcgttcgaatcgcttgtcacggacca
>HQ317393.2_tRNA27
cggtgtgtggtgtttaatgggagcatggtcgctttgggagcgagcggaaa
gagttcgaatctcttcacaccgacca
>HQ317393.2_tRNA28
ggtcctatagctcaactcggttagagcaaccgactcataatcggtaggtt
acaggttcgagtcctgttggggtcacca
>JF974314.1_tRNA1
gtcggagtagggaagaggtcatcccgcgtggctcataaccacgagatcgc
gagttcgaatctcgcctccgcaacca
>JX846612.1_tRNA1
ggagtattactcaagtggcttaagaggttgggttgctaactcaataggtg
atttatttcactcataggttcaaatcctatatgctccg
>KF669649.1_tRNA1
tcctctatagctcaatggtagagcacatgactgttaatcatggggttgta
ggttcgaatcctactggaggagcca
>KF669649.1_tRNA2
tggaatgttacccaagcggttaaggggtctggttgctaaccagatagcgg
gcttgatgtccggcataggttcgaatcctatacattccgt
>KF669649.1_tRNA3
tgcccatgtagctcagtggatagagcacgtccctcctaaggacggtgtcg
ggagttcaaatctctccatgggcgt
>KF669654.1_tRNA1
ggaaggttgcccgagaggtttaagggactcgactgctaatcgagtggggc
ttttagcccccgaaggttcgaatccttcaccttccgcca
>KF669654.1_tRNA2
gcgggagccataggggttggccagtagccgactgatcatcggcgacgatc
actggacaggttcgaatcctgttctcccgctcca
>KF669654.1_tRNA3
ggtgctttagctaaatggtgaagcggcggactgttaatccgtgatagcaa
ggttcgagtccttgaggcaccgcca
>KF669654.1_tRNA4
gtgcccttgatctagcggctatgaggtcggtctccaaaaccgtacaaccc
aggttcgagtcctggagggcatgcca
>KF669654.1_tRNA5
ggtcctgtagctcagtcggttagagcagtgaactcataattcattggtcg
ttggttcaaacccaaccaggatcacca
>AB853331.1_tRNA1
acacccttagtataattagtagtacaagggtctccaaaacccttagtctt
tgtgcaaatcaaagagggtgtg
>AB853331.1_tRNA2
ggtttcttagctcagatggtagagcactagattgaagctctaggtgtcat
tggttcaaatccaatagaaacca
>AB853331.1_tRNA3
tggctcattggtgtaactggttaacacactgccctgtcacggcagagagt
acgagttcgagtctcgtatgagtcgt
>KF147891.1_tRNA1
gccggtatagctcagctggtagagcaactgacttgtaatcagtaggtctc
gggttcgatccctgatgccggcacca
>KF147891.1_tRNA2
gacccagtagctcagttggtagagcgcgtgaacgcctgcgccgatagcgg
gagtaacgtcatagaggtcgagagttcaaatctctcctgggtct
>KF147891.1_tRNA3
gggtcgttagctcagttggtagagcatggcgcttttaacgccgtggtcgt
tggttcgagtccaacacgacccacca
>KF147891.1_tRNA4
ggccccatagtcgagcggttaagacgcttgcctgtcacgcaagaaatcgc
gggttcgattcccgctggggtcgcca
>KF147891.1_tRNA5
aggacgttagctcagttggttagagcatctgacttttaatcagagggtcc
tgggttcgagtcccagacgtcctacca
>AB797215.1_tRNA1
aggagcatagccaagcggtaaggcaatgggctttgatcccatgatctcag
gttcgaatcctggtgctccttcca
>AB797215.1_tRNA2
gatggtgtagttcagtcggtagaacggtggactgttaatccatatgtcgc
aggttcaagtcctgccaccatcgcca
>AB797215.1_tRNA3
atctccttggtctagcggctatgatgccggtctccaaaaccgtgcgaccc
aggttcgagtcctggaggggatgcca
>AB797215.1_tRNA4
ggtcctgtagctcagtggttagagcagtcgactcataatcgattggtcat
tggttcaaaaccaatcaggatcacca
>AB797215.1_tRNA5
cacttcaatggattgggaaatttcgcctttggtggaggcgatatcttcgc
cgcgcaggacgaatttattgttcagaacggcgtggaaatgg
>KF669653.1_tRNA1
ggaaggttgcccgagaggtttaagggactcgactgctaatcgagtggggc
ttttagcccccgaaggttcgaatccttcaccttccgcca
>KF669653.1_tRNA2
gcgggagccataggggttggccagtagccgactgatcatcggcgacgatc
actggacaggttcgaatcctgttctcccgctcca
>KF669653.1_tRNA3
ggtgctttagctaaatggtgaagcggcggactgttaatccgtgatagcaa
ggttcgagtccttgaggcaccgcca
>KF669653.1_tRNA4
gtgcccttgatctagcggctatgaggtcggtctccaaaaccgtacaaccc
aggttcgagtcctggagggcatgcca
>KF669653.1_tRNA5
ggtcctgtagctcagtcggttagagcagtgaactcataattcattggtcg
ttggttcaaacccaaccaggatcacca
>KF669652.1_tRNA1
tggataggtatccaagcggtaaaggggtctggttgctaaccagatagtag
gctgaggtctagcggaggttcgaatcctctcctatccgt
>KF669652.1_tRNA2
ttgtcccatagctcaatggtagagcgcccgactgttaatcggaaggttgc
tggttcgagcccagctgggacagt
>KF669652.1_tRNA3
ttgccgagtagccaagtggtaaggcagcgggctttgaactcgctatcgtt
ggttcgatcccagcctcggcagt
>KF669652.1_tRNA4
tggctccatagtgcagcggttaacacgcccgcctgtcacgtgggtagcat
gggttcgaatcccgttggagccgt
>KF669652.1_tRNA5
gggtgagcggtaacgttggagagttacggcagactgtaaatctgctccct
tcggggttagagtgttcgaatcactccttaccca
>AB853330.1_tRNA1
ggactcttagcttaaaggtaaagccaaccgctcataacggtttgactgta
ggttcgagtcctgcagagtcca
>AB853330.1_tRNA2
acacccttagtataattagtagtacaagggtctccaaaacccttagtctt
tgtgcaaatcaaagagggtgtg
>AB853330.1_tRNA3
ggtttcttagctcagatggtagagcactagattgaagctctaggtgtcat
tggttcaaatccaatagaaacca
>AB853330.1_tRNA4
tggctcattggtgtaactggttaacacactgccctgtcacggcagagagt
acgagttcgagtctcgtatgagtcgt
>KC862299.1_tRNA1
tccgttcggtccctcaaggtgagggagcttgactgttaatcaagacgtgc
ctggttcgattccagggagcggagcca
>KC862299.1_tRNA2
ggaggggtggcagagcggtttaatgcaccggactgtaaatccggcgtccg
accgggcatcgctggttcaaatccagccccctccacca
>KC862299.1_tRNA3
aggcgtgtggcgaaaaggtttaacgcactggactttgactccagcatttg
tgggttcgaatcccaccacgtctgcca
>KC862298.1_tRNA1
tgccgcttcgttcaatggtaggacgccagactttgaatctggagatgatg
gttcgatcccatcagcggctgcca
>KC862298.1_tRNA2
tggacggaagctaaagtggatcagcatctggcttttaaccagacttatag
tgagttcgagtctcacccgttcaacca
>KC862298.1_tRNA3
ggccctgtggtggaattggtatacacatcagtcttagaaactgacgccga
gaggattgagggttcaagtccctccggggccacca
>KC862298.1_tRNA4
agccgggtagctcaattggtagagcacccgaccgataatcgggtggttga
aggttcaagtccttctctggctacca
>KC862298.1_tRNA5
ggcccattagctcagtctggactagagcaagcccctgtctagggcaaggt
cgtcggttcgaatccgacatgggtcgcca
>KC862298.1_tRNA6
agcgttaagactggctggcgctgtcactcggctcataaccgaatacaagt
ggttcgattccacctctcgcttcca
>KC862298.1_tRNA7
cccgcgttggccgagaggtttaggcggcggattgcaaatccgtctcacat
cggttcaaatccgatacgcggctcca
>KC862298.1_tRNA8
tgggatgtagctcagttggtagagcagggagctgttaactctcaggtcgc
aggttcgaaccctgccgtcccagcca
>KC862298.1_tRNA9
ctcctcgtagctcagtctggttagagtgtcggatttggaatccgaaggtc
gaaggttcaaatccttccggggtgacca
>KC862298.1_tRNA10
gcgggtttcgtatagtctggttattattcttggcttccacccaagagact
agggttcgaatccctaagcccgcacca
>KC862298.1_tRNA11
gcgcttgaagctaactaggtagaagcaccgggttgaaattccggaggact
tggatcgttaccaagcgggcgcacca
>KC862298.1_tRNA12
gcagttatagattaaatggataaatcgccagactttcaatctggtgttcc
gggttcgatccccggtaactgctcca
>KC862298.1_tRNA13
gtggagattgtgtagcccggatgctgcctttcggttgtgacccgattgtt
ggggttcgagtccccgcctccaacc
>KC862298.1_tRNA14
gccctttaagcatttatggtgatgcaccggctttgtaacccggcgaattc
tgttcaagtcaggaatggggcacca
>KC690136.1_tRNA1
ctccgcgtagctcagcttggtagagcgcctgatttgggatcaggaggtcg
agtgttcgaatcactccgtggagacca
>KC690136.1_tRNA2
ggccctgtagctggaaggttcaagcaagcgactcataatcgccagacggt
ggttcaattccacccagggccacca
>KC690136.1_tRNA3
gctgatgtagcacaattggtagtgcaattgatttgtaatcaataggttgc
aggttcaagtcctgccatcagcacca
>KC690136.1_tRNA4
gccctgttagcttagtggataaagcagcggccttctaagccgttgacact
ggttcgagtccagtacggggtgcca
>KC862300.1_tRNA1
tgccgcttcgttcaatggtaggacgccagactttgaatctggagatgatg
gttcgaccccctcagcggctgcca
>KC862300.1_tRNA2
gctcgtatagtgtaacggatgcacaacggtcttctaagccgtaaggtcta
ggttcgaatcctagtatgagcgcca
>KC862300.1_tRNA3
ggccctgtggtggaattggtatacacatcagtcttagaaactgacgccga
gaggattgagggttcaagtccctccggggccacca
>KC862300.1_tRNA4
ggccagatagctcaattggtagagcacccgaccgataatcgggtggttga
aggttcaagtccttctctggccacca
>KC862300.1_tRNA5
ggcccattagctcagtctggactagagcaagcccctgtctagggcaaggt
cgccggttcgaatccggcatgggtcgcca
>KC862300.1_tRNA6
agcgttaagactggctggagctgtcactcggctcataaccgagcacaagt
ggttcgattccacctctcgctacca
>KC862300.1_tRNA7
cccgcgttggccgagaggtttaggcggcggattgcaaatccgtctcacat
cggttcaaatccgatacgcggctcca
>KC862300.1_tRNA8
tgggatgtagctcagttggtagagcagggagctgttaactctcaggtcgc
aggttcgagccctgccgtcccagcca
>KC862300.1_tRNA9
ctcctcgtagctcagtctggttagagtgtctgatttggaatcagaaggtc
gaaggttcaaatccttccggggtgacca
>KC862300.1_tRNA10
gcgggtatagctcagttggtagagcgtctgccttccaagcagttcgtcgt
cggttcaagtccgtctatccgctcca
>KC862300.1_tRNA11
gggactgtagctcataaggttagagcggtggattgaaatcccacaggtcg
ggcgttcgattcgccccggtcccacca
>KC862300.1_tRNA12
gcagttatagattaaacggttaaatcgccagactttcaatctggtgttcc
gggttcgatccccggtaactgctcca
>KC862300.1_tRNA13
gtggagattgtgtagcccggatgctgcctttcggttgtgacccgattgtt
ggggttcgagtccccgcctccaacc
>KC862300.1_tRNA14
gccctttaagcatttatggtgatgcaccggctttgtaacccggcgaattc
tgttcaagtcaggaatggggcacca
>HQ163896.1_tRNA1
ggactcttagcttaaaggtaaagccaaccgctcataacggtttgactgta
ggttcgaatcctgcagagtcca
>HQ163896.1_tRNA2
acacccttagtataattagtagtacaagggtctccaaaacccttagtctt
tgtgcaaatcaaagagggtgtg
>HQ163896.1_tRNA3
ggtttcttagctcagatggtagagcactagattgaagctctaggtgtcat
tggttcaaatccaatagaaacca
>HQ163896.1_tRNA4
tggctcattggtgtaactggttaacacactgccctgtcacggcagagagt
acgagttcgagtctcgtatgggtcgt
>KC131129.1_tRNA1
ggaagcatggtctaaaggtatgacagcaccctgctaaggtgtcggacgtt
aatagcgttctctgggttcgattcccagtgcttccgcca
>KC131129.1_tRNA2
gcccaactagtccaattggcagaggcactagtttcaaacactaggagttc
cgagttcgaatctcgggttgggcacca
>KC131129.1_tRNA3
gcgcacgtggtccaattggcagaggcatgaggcttaaaatctcagggatg
gcggttcgaatccgcccgtgcgtacca
>KC131129.1_tRNA4
gctcgaatcgtataatggaagtatgacggattgcaaatccgcaggtcagg
gttcgattccctgttcgagctcca
>KC131129.1_tRNA5
gtggcagtgggtgaagtggaaatacccccgggttgtgattccggaagatg
cgggttcgatccccgtctgtcacccca
>KC131129.1_tRNA6
ggtcccttagtataatggaagtacgtctcttttacacagagaaagaagtg
gctcgattccactagggactacca
>KC131129.1_tRNA7
gcgggtatgatgtaatggtagcatgacgtccttccaagtcgttcgtctcg
gttcgagtccgtgtacccgctcca
>KC131129.1_tRNA8
ggtgatgtagctcaagtggcagagcaacgctttcatacggcgtaagatcc
gatttcgagtatcggtgtcacctcca
>KC131129.1_tRNA9
gcgctgttagctcaattggaagagcacgtcccttctaaggatggggttat
gagttcgaatctcatacggcgtgcca
>KC131129.1_tRNA10
gccctgatagcacaactggcagtgcagctcacttgtaatgagcaggttcg
cggttcgaatccgtgtcagggcacca
>KC131129.1_tRNA11
tggggattggtgtaaaggcagcataacgtactttgaatgcgttggtatca
gttcgaatctgttatccccagcca
>KC131129.1_tRNA12
ggagccgaggtgtaagtggttgcatgtctccctgtcacggagaaggtagc
gggttcgaaacccgtcggttccgcca
>KC131129.1_tRNA13
ggatcgctaactcaatggttagagtgctcgcctgttaagcgaggagttcc
gagttcgagtctcgggcggtccgcca
>KC131129.1_tRNA14
aggggcatgatgtaaaggcagcatgacggattccaaacccgttcgttaga
gttcgaatctctatgcccctgcca
>KC131129.1_tRNA15
agtcccttagctcaacggtagagcgtgcgaccgataatcgcttggtaaga
gttcgattctcttagggactacca
>KC131129.1_tRNA16
gaaagattctgggtagcggcaacggtcttgaaaaccgtcggtcaccggga
ggtgatgttagggttcgaatccctagtcttccgcca
>KC131129.1_tRNA17
ttgcggggtagagaagtggtcatctcgtcggtctcataagccggagaacg
ctggttcgaatccagccccacgca
>KC131129.1_tRNA18
ggagcgtacgtctcaaggtgagacaggggactgtaaatccctgaccctta
acgggtagagaggttcgattcctctacgctccacca
>KC131129.1_tRNA19
tctcccgtggactaacggtaggtcatcaccctttcaaggtgaagtgcgcg
agttcgaatctcgtcgggagaacca
>KC131129.1_tRNA20
gcgtcggtagctcatcatggaagagcagggagcttttaactctcaggtgt
ctggttcgagtccagagcggcgtacca
>KC131129.1_tRNA21
gggtctatgatgtaatggtagcatatgggacttttaatccttcagtcaga
gttcgaatctctgtggacccacca
>KC131129.1_tRNA22
gcacccttagcttatcaggaaaagcggcggattgaagtcccgcagtgctc
ggttcgattccgagggggtgcacca
>KC131129.1_tRNA23
gcgcaagtagcccaattggcagaggcactggtcttagaaaccagaagtta
agagttcgaatctcttcttgcgtacca
>KC131129.1_tRNA24
gcccgattagctcaattggaagagcagcgccctacgaaggcgaaggttac
aagttcgaatcttgtattgggtgcca
>KC131129.1_tRNA25
ccgtgactagctcaatctggtagagtactccgtttggggcggagaagtta
agcgttcgaatcgcttgtcacggacca
>KC131129.1_tRNA26
cgggacgtggcgtaaaggtagcgttcatgctttgggagcatgtggtaaga
gttcgagtctcttcgtcccgacca
>KC131129.1_tRNA27
ggccctatagctcaacacggttagagcaaccgactcataatcggtaggtt
acaggttcgagtcctgttggggtcacca
>KF806589.1_tRNA1
tggtctatagttcagtcggtagaacagcggactgttaatccgtaggtcgc
tggttcgaatccagctagaccagcca
>FR775895.2_tRNA1
ggttccatagctcactgacgagagcgcacacctcataagtgtcgagggca
gggattgtaaccctggggaaccacca
>FR775895.2_tRNA2
gcaagtgtggtggaattggtgatacacattgtgcttaaaacgcaacgctt
aaatgcttgagggttcgaatccctccacttgcacca
>FR775895.2_tRNA3
ggaaggtagggcgcagcggtgcgcaaccaggtttgaaccctggcccattg
tagcgatacggtgatggttcgactccattatcttcctcca
>FR775895.2_tRNA4
ggtagattggtgaaatggtagccacaacagtttgctaaactgtcgtcgga
aacggcgtgtaggttcaagtcctacatctaccgcca
>FR775895.2_tRNA5
acatcgttagcttagttggtagagcaagggtcttttaactccaaggtcga
aggttcgaatccttcacgatgtacca
>FR775895.2_tRNA6
gtaggtatcgcatagcggcaattgctggagactgtaaatctcttgccctt
cggggcttcgttggttcgagtccaactacctgcacca
>FR775895.2_tRNA7
gatggattggcctagtggttgggcgacggactgttaatccgtgaacgaaa
gttctagcaaggttcaaatccttgatccatcgcca
>FR775895.2_tRNA8
gctcctatcgtataacggctattacggttgccttgtaagcaacttatcag
ggttcgagtccttgtgggagcacca
>FR775895.2_tRNA9
gcgggtatagtgttaatggtagcatatgaggtttccaccctccaggtgca
ggttcaagtcctgttactcgctcca
>FR775895.2_tRNA10
tggagattggcctagtgggaaggcaacggcctttgaagtcgtgatgacta
ggttcgattcctagatctccagcca
>FR775895.2_tRNA11
cagtgcgtagcgcagttggtagcgtgggagccttggacgcttcaggtcgc
aggttcgagtcctgccgcactgacca
>FR775895.2_tRNA12
gcagagatagctgagacggattagtgctaccctgaaaaggtagaaaggat
ggatcgttaccatctctctgcacca
>FR775895.2_tRNA13
ggctaagtggtggaatggtatacacgatacgcttagaacgtattgcccca
agggattgtgagttcgagtctcaccttagctacca
>FR775895.2_tRNA14
cgcgggatagaggagtctggtcgtcctcgccagtttcatatgctggagat
cgtaggttcaaatcctactcccgttacca
>FR775895.2_tRNA15
tgtggtatcgtacagatggttagtacactcgaccgataatcgagaaacaa
cggttcgactccgtttaccacgacca
>KF550303.1_tRNA1
gggattgtaactcagttggtagagtgcctgcctgaagagcagatggtcgg
tggttcgagtccacccggtcccacca
>KF550303.1_tRNA2
gcttccttagtttaatggtagaaccctgtctttacacggcagttgcggta
gttcgattctaccaggaagtacca
>KF550303.1_tRNA3
gggcgattgatggaattggtatacgtgtcggatttagattccgaattttg
ggggttcgagtcccctgtcgcccacca
>KF550303.1_tRNA4
ggggctgtagtttatttggataaaatcacaggcttgcaccttgtagaact
gagttcgattctcagtggctccacca
>KF550303.1_tRNA5
gcaggtatagttcaactggacagagcatcagtttacgaagctgagaatcg
gggttcgaatccctgtacttgcacca
>KF550303.1_tRNA6
cggagcgtagcgcagtctggtcagcgtgggtgccttggatgcactgggtc
gcaggttcgaatcctgccgctccgacca
>KF550303.1_tRNA7
gggaatttagttaaggggcataatggccgcttgtgctgcggttgtctcct
gttcgagtcaggaagttcccgcca
>KF550303.1_tRNA8
ggagatatagtttaaacggataaaatacacccctgtcacgggtatgttcc
gggttcgatgcccggtatctccgcca
>KF550303.1_tRNA9
ggttctttgaccgagaggccgatggtagcaggctgttaacctgcctggag
caatccacaacgaaggttcgaatccttcaggaaccgcca
>KF550303.1_tRNA10
ggagagcaggctgcatggtgcagactccggtttgaacccggtcccatcgt
agcgatacggtgacagttcgattctgttgctctcctcca
>KF550303.1_tRNA11
ggaagattaaccctaatcaggtaagggatctctttgctaaagagacagta
gccccgaaacgggtgtgtcagttcgagtctgacatcttcctcc
>KF550303.1_tRNA12
ggtggaatggtcgagcggtttaagacagcaccttggaaaggtgtcggccc
cttcaaacggggtccgtaggttcgaatcctacttccaccgcca
>KF550303.1_tRNA13
aggaggatggtgtaattggttagcacacggggctttgatctccggagtta
gggttcgagtccttatcttcctgcca
>KF550303.1_tRNA14
agggacttagcacaattggctagtgcagcggattccaaatccgcaggttc
tgggttcgaatcccagggtccctgcca
>KF550303.1_tRNA15
gctgtcatcgtctaattggactaggacatcagactttcaatctgagaaat
acgggttcgaatcccgttgacagtacca
>KF550303.1_tRNA16
gggagtatagctcagatggatagagcgctcgcccgataagcgagaggtcg
ctggttcaatcccagctactcccacca
>KF550303.1_tRNA17
ggggcggttcccggagcggcaaacgggcgggattgtaaatcccttggcat
cgcgtccttcgtaggttcgagtcctactcgccccacca
>KF550303.1_tRNA18
gcgcggttgccggaattggttaacggtcctgtctgcaaaataggtatttg
tcagttcgagtctgacaccgtgctcca
>KF550303.1_tRNA19
cggggcatagtctagaggataggcaggagtcttctaaactcctttacgtg
ggttcgaatcctactgcctcgacca
>KF550303.1_tRNA20
gcgctcttggtccaatctggtagaggcatgaggcttaagacttcagggtt
cccagttcgagtctgggagggcgcacca
>KF550303.1_tRNA21
tcgttgatagccttagcggtaaaggccccctctgcgcaaggggttcagtg
gttcgaatccacttcagcgagcca
>KF550303.1_tRNA22
gctcctaaagcataagtggcgatgcagcggccttgtaagccgaagaagtg
ggttcgattcctactgggagcacca
>KF550303.1_tRNA23
ggggtattaactcagcggttagagtagcggcctcttaagccgaaggtcga
aggttcgaatccttcatgccccacca
>KF550303.1_tRNA24
ggttctgtagcttagttggttagagcgcttccctcataaggaagaggtcg
caggttcaatccctgccagaactacca
>KC862301.1_tRNA1
tccgttcggtccctcaaggtgagggagcttgactgttaatcaagacgtgc
ctggttcgattccagggagcggagcca
>KC862301.1_tRNA2
ggaggggtggcagagcggtttaatgcaccggactgtaaatccggcgtccg
accgggcatcgctggttcaaatccagccccctccacca
>KC862301.1_tRNA3
aggcgtgtggcgaaaaggtttaacgcactggactttgactccagcatttg
tgggttcgaatcccaccacgtctgcca
>AB775548.1_tRNA1
ggccccgtagctcagctggatagagcattcgccttctaagcgaacggtca
caggttcgaatcctgtcggggtcgcca
>KC862295.1_tRNA1
tccgttcggtccctcaaggtgagggagcttgactgttaatcaagacgtgc
ctggttcgattccagggagcggagcca
>KC862295.1_tRNA2
ggaggggtggcagagcggtttaatgcaccggactgtaaatccggcgtccg
accgggcatcgctggttcaaatccagccccctccacca
>KC862295.1_tRNA3
aggcgtgtggcgaaaaggtttaacgcactggactttgactccagcatttg
tgggttcgaatcccaccacgtctgcca
>KJ409772.1_tRNA1
tggacgttggccgaccggcgcgaggcaacaggcttttaacctgtattaac
tgagttcgattctcaggcgttcaacca
>KJ409772.1_tRNA2
ggcgggtagtgatcatggcgatcaagctgtttagaaagcagtaccattgg
ctagtacccggtgagagttcgattcccttacccgcctcca
>KJ409772.1_tRNA3
cggcagttgaagcaactggtaatcttcgtcagctcaaacctgatgtattc
tgagttcgaatctcagactgccgacca
>KJ409772.1_tRNA4
gcttctttagtttaatggtagaacgccatccttacacggtggctgcggtg
gttcgattccatcaagaagcacca
>KJ409772.1_tRNA5
tggggattagaatagatggcctaattcatcggtctttgacaccgacagca
ctggttcgaatccagtatcccctgcca
>KJ409772.1_tRNA6
aggggtgaagtgtaatggctatgcacgcgggattccaaatccttgcagac
tgggttcgattcctagcacgcctgcca
>KJ409772.1_tRNA7
ggccttatagtgtaagggaattagcacatcatccttctaagttgatagat
aaggttcgaatccttatagggctacca
>KJ409772.1_tRNA8
gctcttgtcgtctaaaggtataggatggctgactttcaatcagttgatgt
tgggttcgagtcccaccaagagtacca
>KJ409772.1_tRNA9
ggcttatgtttcctctgggaaggaaggcacactgtctatgtgtcagttga
gggttcgaatcccttataggtcgcca
>KJ409772.1_tRNA10
gcccttgtcatataaaggctattatgcctgttttgtaatcaggttattgc
ggttcgaatccgtactggggcacca
>KJ409772.1_tRNA11
tgccggatagtatagtggtctgtacactcgcctgataagcgataggtgaa
agttcgattctttctctggcaacca
>KJ409772.1_tRNA12
atagctgtggcccgaactggactaggcaccatcctacgaagttggtaaat
gcaggttcgaatcctgtcagctatgcca
>KJ409772.1_tRNA13
tggtaatagtctcccacggcgggggtctgcggctgttaaccgcaagttgc
ttggttcgattccaagattaccagcca
>KJ409772.1_tRNA14
ttccgtgtgtaggggaactggtagacccacctgactgttaatcaggcgct
aacgcaactgtaggttcgaagcctaccaccggagcca
>KJ409772.1_tRNA15
ctctcggaagcgttacggtagcgtactttgtttggaacgaagtggcggtg
gttcgactccaccccgagtgacca
>KJ409772.1_tRNA16
gggctgtaagaattatgatagttcgctacgcttgcaccgtagaagccggg
gtttgactccccgacggtccacca
>KJ409772.1_tRNA17
gctcctgtaggccaactggtagagtcagtgcgcttagaacgcataaagtc
tcggttcgaatccgagtgggagtacca
>KJ409772.1_tRNA18
gtgtctttgtccgagcggctgaggtagcggattgcaaacccgtttaggtt
ggttcaactccaacaagatactcca
>KJ409772.1_tRNA19
gcgtgattcgtatagaggtctaatactctcggcttccacccgaggaacca
cggttcgactccgtgatcccgcacca
>KJ409772.1_tRNA20
gcactctaagctgactcggtagtagcgacggcctgaaaagtcgtaggact
tggttcgactccaagagattgcacca
>KJ101592.1_tRNA1
gccggtttagctcagttggtagagcagctcatttgtaatgagagggtcag
cggttcgaatccgttaaccggcacca
>KJ101592.1_tRNA2
gcatcaatggtggaactggtatacacaggagacttaaaatctcccgccga
aaggattgagggttcgaatccctcttgatgcacca
>KJ101592.1_tRNA3
gctagggttgctgagtggccaaaggcagcggattgcaaatccgccgggta
tcccttcgtgagttcgaatctcactcctagctcca
>KJ101592.1_tRNA4
cggggtatagctcagctggatagagcagtggacttctaatccacaggtcg
acgggttcgaatccctctacctcgacca
>KJ101592.1_tRNA5
ggccctatagctcaattggttagagcacgcgactcataatcgctaggttg
caggttcgagtcctgctggggtcacca
>KJ101592.1_tRNA6
gggaagttagctgagatggattagcgcgtgcctgaagagcatgagaggtt
ggttcgattccaacacttcccacca
>KJ101592.1_tRNA7
ctccgtgtagctcagtttggtagagcatccggtttgggaccggagggtcc
gaggttcaaatcctcgcatggagacca
>KJ101592.1_tRNA8
gcatccatcgtatagcggctattatgactggcttccacccagtagatgag
agttcgattctctctggatgctcca
>KJ101592.1_tRNA9
acggaacgttcggatatggtagaggcatggccttcataagataaattgtg
acgtcaatcgcaatttaacctggttcgaatccaggcgttccgtac
>KJ101592.1_tRNA10
aggtctctcgtatagtggtattatcctgagctccaacctcagtgacgtgg
gttcgattcctacggggcctgcca
>KJ101592.1_tRNA11
ggaagcgtggtagagcggcttattacaccggtcttgaaaaccggaggccg
tagtgatacggtccgtgggttcgaatcccaccgcttcctcca
>KJ101592.1_tRNA12
gtggccgtagttcagttggtagaactcgagattgtgattctcgtagccat
gggttcaactcccatcggtcacccca
>KJ101592.1_tRNA13
tggggtatagccaagttggtaaggcagtagattttgattctacgattccc
tggttcgagtccaggtaccccagcca
>KJ101592.1_tRNA14
tgcgggttaacttcagttggtagaatgacgggttcatatcccgttacgcg
atggttcgagtccatcacccgcctcca
>KJ101592.1_tRNA15
ggacctatagtttcagcggtgaaaatactcgcctgtcacgcgagagtcac
gggttcgaatcccgttaggtccgcca
>KJ101592.1_tRNA16
gggtcgttggctgagagggtaagctgcggactgttaatccgtgtcagaaa
tgactaggcaggttcgatacctgcacgacccgcca
>KJ101592.1_tRNA17
tctccgttcgtctatcggttaggacgccggcctttcacgtcggaaagaag
agttcaattctcttacggagaacca
>KJ101592.1_tRNA18
aggacgttagctcagttggttagagcatccgacttttaatcggaatgtcg
atgggttcaactccctcacgtcctacca
>KJ101592.1_tRNA19
gggaatatagctcagttggtagagcaaacgaccgataatcgttaggccac
tggttcgagtccagttattcccacca
>AB903967.1_tRNA1
ggactcttagcttaaaggtaaagccaaccgctcataacggtttgactgta
ggttcgagtcctgcagagtcca
>AB903967.1_tRNA2
ggtttcttagctcagatggtagagcactagattgaagctctaggtgtcat
tggttcaaatccaatagaaacca
>AB903967.1_tRNA3
tggctcattggtgtaactggttaacacactgccctgtcacggcagagagt
acgagttcgagtctcgtatgggtcgt
>KF156340.1_tRNA1
gggcgaataactcagcggtagagtgcctcctttacacggagattgtcggg
ggttcgatcccctcttcgccca
>KF156340.1_tRNA2
tgggagtgtggcggaatcggtagacgcaccagacttaaaatctgttgaga
attaatctcgtgggggttcaagtcccccttctcccat
>KF156340.1_tRNA3
gcctccgtagctcagtggtagagcagggcttttgtaaagctcaggtcgca
agttcaaatcttgtcagaggctc
>KF156340.1_tRNA4
tcctctatagctcagttggtagagcaggtgactgttaatcaccctgtccc
tggttcgagtccaggtggaggag
>KF156340.1_tRNA5
tgggtcagtagctcagatggatagagcaactgccttctaagcagtcggcc
acaggttcgagtcctgtctgacccgt
>JN624850.1_tRNA1
ggagggtgagcatctggtgatgcaggggtcctgctaaggccctacggatt
cacacccgtgagtttcgattactcctccctccgc
>JN624850.1_tRNA2
gccctgctgagcaaactggcaaagctgccgcattcagagtgcgggtcatt
tccgggttcgactcccgggcagggtac
>JN624850.1_tRNA3
gtctctgtaggcaaatcggaaaagccgccatcttgagggggtggtgcgtg
cgggttcgactcccgccagagacac
>JN624850.1_tRNA4
gccgtggtaggccatctggcgagccgccgagttcaagtttcggtgtttgc
gggttcgaatcccgcccacggtac
>JN624850.1_tRNA5
attctggcactggtgggcgagcccaccggcggcagcttcaagctgtcgct
ggccggagaaccgaccggaaacatcccgttcaacgcgacccagggcc
>JN624850.1_tRNA6
cggggtgtagttcagtttggaagagcgcttggtttgggaccaagttgtcg
caggttcgaatcctgtcaccccgac
>JN624850.1_tRNA7
gggtctgtgcacagggtgcccgacggtctccaaagccgaaggcgggggtt
cgattccctccaggcctgcca
>JN624850.1_tRNA8
gcaccatttgctcaatggcagagcggcggcttctaaaaccgtgagtgccg
gttcgactccggcatggtgcacc
>JN624850.1_tRNA9
agcggtgtagagcagctaggtagctcgccgggctcataacccggaggacg
cgtgttcgaatcacgccaccgccac
>JN624850.1_tRNA10
gcgcctttggcggaatggctacgtgctcggctgcaacccgagttatcccg
gttcgactccgggagggcgctc
>JN624850.1_tRNA11
ggtccgttggagtagatggatatctcgccaccctctcaaggtggagatca
cgggttcaagtcccgtacggactgc
>JN624850.1_tRNA12
gtggccgtagttcagccggtagaacgctgggttgtgatcccagtcgtcga
gggttcgagtccctccggtcaccc
>JN624850.1_tRNA13
gggcctgtagctccaattggtagagcagcatccttgcaagatgacggctg
tcggttcgaatccgacctggtccac
>JN624850.1_tRNA14
gccgtcatagctcagttggtagagcactggcctgaaaacccagtggccga
ggttcgattcctcgtgtcggcac
>JN624850.1_tRNA15
gtccgtttagctcagctggaagagcgctcggtccacacccgagaggccgc
aggttcgatccctgcaatggacac
>JN624850.1_tRNA16
gccttcgtagctcagtggtagagctgtcgcctcttaagcgataggtcgtt
ggttcgaatccagccgggggcac
>JN624850.1_tRNA17
ggtcgggtcggtctgctggtatggccagtcggattttcactccggacatt
cgcgggttcaattcccgtcccgatcgc
>JN624850.1_tRNA18
gcgggtgtggccgaatggctcaggcaccagatttccactctggctacgca
ggttcgattcctgtcatccgctc
>JN624850.1_tRNA19
gctgctgtagctcacctggcagagcgtcggcgtcgtatcccgaaggcatc
cggttcgagtccggacagcagcccc
>JN624850.1_tRNA20
gcctctgtggtccagcggcacggacatccgccttgtaagcggaggacccc
cgttcgatccggggtagaggctc
>JN624850.1_tRNA21
gctgggttagctcagtggtagagcgttcctctggtatgggaaaggcccgg
ggttcaatcccccgattcagctc
>JN624850.1_tRNA22
gcgaaggtagctcagctggcagagcgccaccttgccaaggtggaggtcgc
gggatcgtaacccgttcttcgctc
>JN624850.1_tRNA23
ggccctgtagctcagaggaagagcacccgcctgtcgagcgggaggtcgcg
gtatcgtaatccgtcagggtcgc
>JN624850.1_tRNA24
gcctcactagctcattggtagagccgctcgctcataacgtgcaggtacct
ggttcgattccagggtgaggtac
>JN624850.1_tRNA25
gcctgttagcggactggtcgtccgatccaagctgataacttggcgtaagc
ggtgttcgattcaccgagcaggtac
>JN624850.1_tRNA26
gcctctatggtccaacggagatgacgccggtctacggaaccggagatgcg
tgttcgattcgcgctaggggcac
>JN624850.1_tRNA27
gtccgtgtagctcaggggtagagcgcctgctcgacacgcaggaggaccga
ggttcgaaacctcgcatggacac
>JN624850.1_tRNA28
gcctctgtagctcaacggacagagcaacgcggtcctaacgcggtggctgg
aggttcgaatcctctcggaggcac
>JN624850.1_tRNA29
tggggtatggtggcaatctggcagtcccgccggactttgactccggaggt
gcaggttcgagtcctgctaccccatc
>JN624850.1_tRNA30
gcccttgtagctcagtggacagagcggcgagcttctacctcgcgggccgg
gagttcgaatctctccaggggcac
>JN624850.1_tRNA31
gggccggtatcttagtctggtcaaagaagtggacttttaatccgcgcgcc
gtgggttcgaatcccacccggcccacc
>JN624850.1_tRNA32
tgctcgttggtgtaactggcaacactacggactctgactccgtcatttta
ggttcgaatcctaagcgagcagcca
>JN624850.1_tRNA33
tggggtgtccgttaatcaggcaaacgagcggactgttaatccgcccctgc
aggttcgaatcctgccaccccagcca
>JN638751.1_tRNA1
gcgtttatagccaagtggtaaggcctcggtctgcaaaaccgatatcgcga
gttcaaatctcgctaaacgct
>JN638751.1_tRNA2
ggctccgtggtgtagcggttaacacgcctgcctgtcacgtaggagatcgc
cggttcgaatccggtcggggccgcca
>JN638751.1_tRNA3
ggaggagtagctcagttggtagagcggcagattgaagatctgcgcgtcgg
gggttcaagtcccttttcctccacca
>JN638751.1_tRNA4
ggggagatagaccgtaagtggaagcgggcaggactgtaaatcctgtgaga
aatccttgggtgttcgattcgccctctccccacca
>JN638751.1_tRNA5
ggcgcgttagccaagtggtaaggcatccggctttctaccggagattacac
gagttcgaacctcgtacgcgctacca
>JN638751.1_tRNA6
gccggtttagctcagcggtagagcgctccccttgtaagggagatgtcgtg
ggttcaaatcctataaccggctcca
>JN638751.1_tRNA7
ggagggttactctaattggtaagagaacagtcttgaaaactgtcgtaggt
ataaaagccgatgggggttcgagtccctcaccctccgcca
>JN638751.1_tRNA8
tgcgcctgtagctcagctggatagagcacgagccttctaagcccgcggtc
gtaggttcgaatcctaccaggcgcgt
>JN638751.1_tRNA9
ggggtcgtgggtgagaggctgaaaccacctccctgctaaggaggcagtcc
gcaagggctcgagggttcgaatccctccgactccgcca
>JN638751.1_tRNA10
tcaccagtagctcagcggtagtagcacctgactgttaatcagggggtcgt
aggttcgaatcctacctggtgagcca
>JN638751.1_tRNA11
tgccggatagccaagtggtaaggcaatggactttgactccatgatacaga
ggttcgaatccttttccggcagcca
>JN638751.1_tRNA12
gtggttgtagctcaattggttagagcgctagattgtggatctagaggttg
tgggttcgatccccatcatccaccc
>JN638751.1_tRNA13
ggggtgttggcgaagtgataacgcatccgactttctatcggacattcgcg
ggtttgaatcccgtacacccttcca
>JN638751.1_tRNA14
gctggcgggaggtaggcatctcggggagtttcatgaactctcattaattc
ggttcgaatccggagcccagca
>JN638751.1_tRNA15
gcgggtgtggtataacggctattatttctgccttccaagcagacgatacg
ggttcgattcccgttactcgctc
>JN638751.1_tRNA16
ggaccgttgcgccgagatggtcgaaggcacccagctcataactgggaaaa
tcaccgggggttcgactccctcacggtcca
>JN412588.1_tRNA1
ggagggtgagcatctggtgatgcaggggtcctgctaaggccctacggatt
cacacccgtgagtttcgattactcctccctccgc
>JN412588.1_tRNA2
gccctgctgagcaaactggcaaagctgccgcattcagagtgcgggtcatt
tccgggttcgactcccgggcagggtac
>JN412588.1_tRNA3
gtctctgtaggcaaatcggaaaagccgccatcttgagggggtggtgcgtg
cgggttcgactcccgccagagacac
>JN412588.1_tRNA4
gccgtggtaggccatctggcgagccgccgagttcaagtttcggtgtttgc
gggttcgaatcccgcccacggtac
>JN412588.1_tRNA5
attctggcactggtgggcgagcccaccggcggcagcttcaagctgtcgct
ggccggagaaccgaccggaaacatcccgttcaacgcgacccagggcc
>JN412588.1_tRNA6
cggggtgtagtgaaaaggcatcatgctggttttgggtaccagtggttccg
gttcgagtccgggctccccgac
>JN412588.1_tRNA7
aggggtagagccagctgggacggcagcggattccaaacccgccattgacg
gagttcgattctccgtacccctgcca
>JN412588.1_tRNA8
ccgggtaagccatgttggttatggcaggcagactgtaaatctgtcgtctt
cggacttcgggggttcgattccctctacccggacca
>JN412588.1_tRNA9
tgcgagatcgtgcacggcgcactaggagcttctaaccctccgactcgcgg
gttcgactcccgcatctcgcaccc
>JN412588.1_tRNA10
agcggtgtagagcagctaggtagctcgccgggctcataacccggaggacg
cgtgttcgaatcacgccaccgccac
>JN412588.1_tRNA11
gcgcctttggcggaatggctacgtgctcggctgcaacccgagttatcccg
gttcgactccgggagggcgctc
>JN412588.1_tRNA12
gctcccatggggtagtggtaaccctcctggttctcagccaggcgtcccga
gttcgatcctcggtgggagtgc
>JN412588.1_tRNA13
gtggccgtagttcagccggtagaacgctgggttgtgatcccagtcgtcga
gggttcgagtccctccggtcaccc
>JN412588.1_tRNA14
gggcctatagctcatctggtagagcgcctgccttgcaagcaggaggcggc
aggttcaagtcctgttaggtccac
>JN412588.1_tRNA15
gccgtcatagctcagttggtagagcaccggcctgaaaacccggtggccga
ggttcgagtcctcgtgtcggcac
>JN412588.1_tRNA16
gtccgtttagctcagctggaagagcgctcggtccacacccgagaggccgc
aggttcgatccctgcaatggacac
>JN412588.1_tRNA17
gccttcgtagctcagtggtagagctgtcgcctcttaagcgataggtcgtt
ggttcaaatccagccgggggcac
>JN412588.1_tRNA18
ggtcgggtggtctgttggcaggccggtcgggttttcaccccggacattcg
cgggttcaattcccgtcccgatcgc
>JN412588.1_tRNA19
gcgggtgtggccgaatggctcaggcaccagatttccactctggctacgca
ggttcgattcctgtcatccgctc
>JN412588.1_tRNA20
gctgctgtagctcacctggtagagcgtcggcgtcgtatcccgaaggcatc
cggttcgagtccggacagcagctc
>JN412588.1_tRNA21
gcccttgtagctcagtggcagagcaccgatcttgtaaatcgggttgtcga
gcgttcgattcgttcctggggctc
>JN412588.1_tRNA22
gctactgaggcccatatggatgggcgcggccatggtaaggccgaggtaga
tgggttcaagtccctccagtagctc
>JN412588.1_tRNA23
gcgaaggtagctcagctggcagagcgccaccttgccaaggtggaggtcgc
gggatcgtaacccgttcttcgctc
>JN412588.1_tRNA24
ggccctgtagctcagaggaagagcgccggtctgtcgaatcggaggtcgcg
gtatcgtaatccgtcagggtcgc
>JN412588.1_tRNA25
gcctcactagctcattggtagagccgctcgctcataacgtgcaggtacct
ggttcgattccagggtgaggtac
>JN412588.1_tRNA26
gcctgttagcggactggtcgtccgatccaagctgataacttggcgtaagc
ggtgttcgattcaccgagcaggtac
>JN412588.1_tRNA27
gcctctatggtccaacggatatgacgccggtctacggaaccggagatgcg
tgttcgattcgcgctaggggcac
>JN412588.1_tRNA28
gtccgtgtagctcaggggtagagcgcctgctcgacacgcaggaggaccga
ggttcgaaacctcgcatggacac
>JN412588.1_tRNA29
gcctctgtagctcaacggacagagcaacgcggtcctaacgcggtggctgg
aggttcgaatcctctcggaggcac
>JN412588.1_tRNA30
tggggtatggtggcaatctggcagtcccgccggactttgactccggaggt
gcaggttcgagtcctgctaccccatc
>JN412588.1_tRNA31
gcccttgtagctcagtggacagagcggcgagcttctacctcgcgggccgg
gagttcgaatctctccaggggcacca
>JN412588.1_tRNA32
tgctcgttggtgtaactggcaacactacggactctgactccgtcatttta
ggttcgaatcctaagcgagcagcca
>JN412588.1_tRNA33
tggggtgtccgttaatcaggcaaacgagcggactgttaatccgcccctgc
aggttcgaatcctgccaccccagcca
>JN699627.1_tRNA1
ggagggtgagcatctggtgatgcaggggtcctgctaaggccctacggatt
cacacccgtgagtttcgattactcctccctccgc
>JN699627.1_tRNA2
gccctgctgagcaaactggcaaagctgccgcattcagagtgcgggtcatt
tccgggttcgactcccgggcagggtac
>JN699627.1_tRNA3
gtctctgtaggcaaatcggaaaagccgccatcttgagggggtggtgcgtg
cgggttcgactcccgccagagacac
>JN699627.1_tRNA4
gccgtggtaggccatctggcgagccgccgagttcaagtttcggtgtttgc
gggttcgaatcccgcccacggtac
>JN699627.1_tRNA5
attctggcactggtgggcgggcccaccggcggcagcttcaagctgtcgct
ggccggagaaccgaccggaaacatcccgttcaacgcgacccagggcc
>JN699627.1_tRNA6
cggggtgtagtgaaaaggcatcatgctggttttgggtaccagtggttccg
gttcgagtccgggctccccgac
>JN699627.1_tRNA7
aggggtagagccagctgggacggcagcggattccaaacccgccattgacg
gagttcgattctccgtacccctgcca
>JN699627.1_tRNA8
ccgggtaagccatgttggttatggcaggcagactgtaaatctgtcgtctt
cggacttcgggggttcgattccctctacccggac
>JN699627.1_tRNA9
gcaccatttgctcaatggcagagcggcggcttctaaaaccgtgagtgccg
gttcgactccggcatggtgcacc
>JN699627.1_tRNA10
agcggtgtagagcagctaggtagctcgccgggctcataacccggaggacg
cgtgttcgaatcacgccaccgccac
>JN699627.1_tRNA11
gcgcctttggcggaatggctacgtgctcggctgcaacccgagttatcccg
gttcgactccgggagggcgctc
>JN699627.1_tRNA12
gctcccatggggtagtggtaaccctcctggttctcagccaggcgtcccga
gttcgatcctcggtgggagtgc
>JN699627.1_tRNA13
gtggccgtagttcagccggtagaacgctgggttgtgatcccagtcgtcga
gggttcgagtccctccggtcaccc
>JN699627.1_tRNA14
gggcctgtagctccaattggtagagcagcatccttgcaagatgacggctg
tcggttcgaatccgacctggtccac
>JN699627.1_tRNA15
gccgtcatagctcagttggtagagcactggcctgaaaacccagtggccga
ggttcgattcctcgtgtcggcac
>JN699627.1_tRNA16
gtccgtttagctcagctggaagagcgctcggtccacacccgagaggccgc
aggttcgatccctgcaatggacac
>JN699627.1_tRNA17
gccttcgtagctcagttggtagagctctcgcctcttaagcgagatgtcgc
aggttcgacccctgccggaggcac
>JN699627.1_tRNA18
ggtcgggtcggtctgctggtatggccagtcggattttcactccggacatt
cgcgggttcaattcccgtcccgatcgc
>JN699627.1_tRNA19
gcgggtgtggccgaatggctcaggcaccagatttccactctggctacgca
ggttcgattcctgtcatccgctc
>JN699627.1_tRNA20
gctgctgtagctcacctggcagagcgtcggcgtcgtatcccgaaggcatc
cggttcgagtccggacagcagccc
>JN699627.1_tRNA21
gcccttgtagctcagtggcagagcaccgatcttgtaaatcgggttgtcga
gcgttcgattcgttcctggggctc
>JN699627.1_tRNA22
gctgggttagctcagtggtagagcgttccctcggtacgggaaaggcccgg
ggttcaatcccccgactcagctc
>JN699627.1_tRNA23
gcgaaggtagctcagctggcagagcgccaccttgccaaggtggaggtcgc
gggatcgtaacccgttcttcgctc
>JN699627.1_tRNA24
ggccctgtagctcagaggaagagcgccggtctgtcgaatcggaggtcgcg
gtatcgtaatccgtcagggtcgc
>JN699627.1_tRNA25
gcctcactagctcattggtagagccgctcgctcataacgtgcaggtacct
ggttcgattccagggtgaggtac
>JN699627.1_tRNA26
gcctgttagcggactggtcgtccgatccaagctgataacttggcgtaagc
ggtgttcgattcaccgagcaggtac
>JN699627.1_tRNA27
gcctctatggtccaacggatatgacgccggtctacggaaccggagatgcg
tgttcgattcgcgctaggggcac
>JN699627.1_tRNA28
gtccgtgtagctcaggggtagagcgcctgctcgacacgcaggaggaccga
ggttcgaaacctcgcatggacac
>JN699627.1_tRNA29
gcctctgtagctcaacggacagagcaacgcggtcctaacgcggtggctgg
aggttcgaatcctctcagaggcac
>JN699627.1_tRNA30
tggggtatggtggcaatctggcagtcccgccggactttgacttcggaggt
gcaggttcgagtcctgctaccccatc
>JN699627.1_tRNA31
gcccttgtagctcagtggacagagcggcgagcttctacctcgcgggccgg
gagttcgaatctctccaggggcac
>JN699627.1_tRNA32
gggccggtatcttagtctggtcaaagaagcggacttttaatccgcgcgcc
gtgggttcgaatcccacccggcccacc
>JN699627.1_tRNA33
tgctcgttggtgtaactggcaacactacggactctgactccgtcattctt
ggttcgaatccagggcgagcaacca
>JN699627.1_tRNA34
tggggtgtagttcaatctggcagaacgctcgactgttaatcgagtagttg
aaggttcgagtccttccatcccagcca
>KJ174317.1_tRNA1
ggaaggttgcccgagaggtttaagggactcgactgctaatcgagtggggc
ttttagcccccgaaggttcgaatccttcaccttccgcca
>KJ174317.1_tRNA2
gcgggagccataggggttggccagtagccgactgatcatcggcgacgatc
actggacaggttcgaatcctgttctcccgctcca
>KJ174317.1_tRNA3
gacgatgtagttcagtcggtagaacggcggtctgttaaatcgtatgtcgc
aggttcaagtcctgccatcgtcgcca
>KJ174317.1_tRNA4
tggtcctgtagctcagtggtaagtagcagtgaactcataattcattggtc
gttggttcaaatccaaccaggatcatc
>KJ668714.2_tRNA1
acggaacgttcggatatggtcgagatatggccttttaaaatattgagtag
cgtcaactgcttgataaccgggttcgaatcccggcgtttcgtac
>KJ668714.2_tRNA2
cggggcatagctcaattgtatagagcaacggacttctaatccgtaggttg
aaggttagaatccttctgcctcgacca
>KJ668714.2_tRNA3
ggccctgtagctggaaggttcaagcaagcgactcataatcgccagatggt
ggttcaattccacccagggcca
>KJ668714.2_tRNA4
gctgatttagctcagtaggtagagcacctcacttgtaatgaggacgtcgg
cggttcgattccgccaatcagca
>KJ668714.2_tRNA5
tggaggcgtggcagagtggtttaatgcaccggtcttgaaaaccggcagtc
gctccggcgactcataggttcgaatcctatcgcctccgt
>KJ668714.2_tRNA6
cttcgtgtagctcagtttggtagagcgtctgctttgggagcagaatgtcg
caggttcaaatcctgccgcggagac
>KJ668714.2_tRNA7
gcggatatcgtataatggcattacctcagacttccaatctgatgatgtga
gttcgattctcattatccgctc
>KJ668714.2_tRNA8
gcgagaatggtcaaattggtaaaggcacagcacttaaaatgctgcggaat
gatttccttgtgggttcgagtcccacttctcgtacca
>KJ668714.2_tRNA9
tgggaattagccaagttggtaaggcatagcactttgactgctagatgcaa
aggttcgagtcctttattcccagc
>KJ451625.1_tRNA1
ggaagggtactcaagttggtgaagaggtcagtttgctaaactgatagtac
ctattacaggtagcaagggttcgaacccctttccttcca
>KJ451625.1_tRNA2
gagggtgtaccgaagcggctcaacggcacagattgcaaccctgttgttcg
tgggttcaaatcccaccatcctct
>KJ451625.1_tRNA3
gtgcttgtagctcagtcggtagagctggtggctgttaaccactgtgtcgt
aggttcgattcctacctagcacgcca
>KJ451625.1_tRNA4
ggggcattggtatattggctattactcttggcttccaaccaagcaaggtc
ggttcgattccgacatgtccctcca
>KJ451625.1_tRNA5
ggctcgttagtttaacggtaaaatacatgactgtctatcatgggtcacgg
gttcaactcccgtacgggtcgcca
>KJ451625.1_tRNA6
tggcgcattggtgaagcggtttaacacactcggctttctaccgaggatgc
gtgggttcgatccccacatgcgctat
>KJ451625.1_tRNA7
atccctttagccaagtggtcaaggcagtaggattatgtcctgcgtagcgg
aggttcgactcctccaaggggcgc
>KJ451625.1_tRNA8
tacccctttagccaagtggactaaggcaacgggcttctatcccgaagatc
gtgggttcaaatcctacagggggtgt
>KJ451625.1_tRNA9
cagggaatactcaaacggttaagagggtagtcttgaaaactactaggcgt
gaaagcgtgcgggggttcgaatccctcttcctcggc
>KJ451625.1_tRNA10
tttcggtgtggacaaactggtaaagtcgtcaggctttgaccctgaagttt
ggaggttcgaccccttccaccgaagt
>KJ451625.1_tRNA11
cagtgtgtggtgaagtggcttaacacggacgactgtggatcgttcattcg
caggttcgaatcctgtcatgctga
>KJ451625.1_tRNA12
gtggatataggctagttggtcagtcactccgtttggggcggaggtcacgc
aggttcgactcctgctatccgca
>KJ451625.1_tRNA13
ggatagatagctgagatggattagcgagtggttgaaacccactagaggtt
ggatcgttaccaactctgtccacca
>KJ451625.1_tRNA14
gggcgtgcaatcattggagagataagctgactgtaaatcagtggtcattg
actgtgaaggttcgaatccttccattcccacca
>KJ451625.1_tRNA15
atcggaatgttggaattggtagacataacggacttaaaatccgttgctcc
ttggggcgtgagggttcgagtccctcttccgatacca
>KJ451625.1_tRNA16
actagtgtagctcagaggtagagcagtgtcttgataaggcattggtcgtt
ggttcaatcccaaccactagtacca
>KJ451625.1_tRNA17
tgtcggagtgttggaactggtatacatgcggcacttagaatgccgtgcct
tcgggattgagggttcgactccctccttcgacatc
>KJ451625.1_tRNA18
tacggttatagctcagtggtagagtgtgggtctcataagcccaaggtcga
tggttcaatcccatctaaccgtatc
>KF156338.1_tRNA1
gcgagtatggcggaatcggtagacgcatcagacttaaaatctgctgacca
ctggtcgtgggagttcaagtctccctattcgcac
>KF156338.1_tRNA2
gccactttagctcagttggatagagcaacggttttgtaaaccgtaggtcg
tcggttcaagtccgacatgtggct
>KF156338.1_tRNA3
ttcctctatagctcagatggtagagcgagtgactgttaatcactatgtcc
ctggttcgatcccaggtggaggagt
>KF156338.1_tRNA4
gtctcagtagctcagatggatagagcaattcacttctaatgaattggtcg
ggggttcgagtccctcctgagacgcc
>KF156338.1_tRNA5
gtcggtatggcggaattggtagacgcgctggttttaggtaccagtgtctt
atgacgtggaggttcaagtcctcttaccgacac
>KF156338.1_tRNA6
gctcgaatagctcagaggtagagcacctcctttacacggagattgtcggg
ggttcgatcccctcttcgagca
>KF156338.1_tRNA7
gcgagtgtagttcagtggtagaacgttagccttccaagctaaatgtcgtc
ggttcaagtccgatctctcgctc
>JN699626.1_tRNA1
ggagggtgagcatctggtgatgcaggggtcctgctaaggccctacggatt
cacacccgtgagtttcgattactcctccctccgc
>JN699626.1_tRNA2
gccctgctgagcaaactggcaaagctgccgcattcagagtgcgggtcatt
tccgggttcgactcccgggcagggtac
>JN699626.1_tRNA3
gtctctgtaggcaaatcggaaaagccgccatcttgagggggtggtgcgtg
cgggttcgactcccgccagagacac
>JN699626.1_tRNA4
gccgtggtaggccatctggcgagccgccgagttcaagtttcggtgtttgc
gggttcgaatcccgcccacggtac
>JN699626.1_tRNA5
attctggcactggtgggcgagcccaccggcggcagcttcaagctgtcgct
ggccggagaaccgaccggaaacatcccgttcaacgcgacccagggcc
>JN699626.1_tRNA6
cggggtgtagttcagtttggaagagcgcttggtttgggaccaagttgtcg
caggttcgaatcctgtcaccccgac
>JN699626.1_tRNA7
gggtctgtgcacagggtgcccgacggtctccaaagccgaaggcgggggtt
cgattccctccaggcctgcca
>JN699626.1_tRNA8
gcaccatttgctcaatggcagagcggcggcttctaaaaccgtgagtgccg
gttcgactccggcatggtgcacc
>JN699626.1_tRNA9
agcggtgtagagcagctaggtagctcgccgggctcataacccggaggacg
cgtgttcgaatcacgccaccgccac
>JN699626.1_tRNA10
gcgcctttggcggaatggctacgtgctcggctgcaacccgagttatcccg
gttcgactccgggagggcgctc
>JN699626.1_tRNA11
ggtccgttggagtagatggatatctcgccaccctctcaaggtggagatca
cgggttcaagtcccgtacggactgc
>JN699626.1_tRNA12
gtggccgtagttcagccggtagaacgctgggttgtgatcccagtcgtcga
gggttcgagtccctccggtcaccc
>JN699626.1_tRNA13
gggcctgtagctccaattggtagagcagcatccttgcaagatgacggctg
tcggttcgaatccgacctggtccac
>JN699626.1_tRNA14
gccgtcatagctcagttggtagagcactggcctgaaaacccagtggccga
ggttcgattcctcgtgtcggcac
>JN699626.1_tRNA15
gtccgtttagctcagctggaagagcgctcggtccacacccgagaggccgc
aggttcgatccctgcaatggacac
>JN699626.1_tRNA16
gccttcgtagctcagtggtagagctgtcgcctcttaagcgataggtcgtt
ggttcgaatccagccgggggcac
>JN699626.1_tRNA17
ggtcgggtcggtctgctggtatggccagtcggattttcactccggacatt
cgcgggttcaattcccgtcccgatcgc
>JN699626.1_tRNA18
gcgggtgtggccgaatggctcaggcaccagatttccactctggctacgca
ggttcgattcctgtcatccgctc
>JN699626.1_tRNA19
gctgctgtagctcacctggcagagcgtcggcgtcgtatcccgaaggcatc
cggttcgagtccggacagcagctc
>JN699626.1_tRNA20
gcccttgtagctcagtggcagagcaccgatcttgtaaatcgggttgtcga
gcgttcgattcgttcctggggctc
>JN699626.1_tRNA21
gctgggttagctcagtggtagagcgttcccttggtatgggaaaggcccgg
ggttcaatcccccgactcagctc
>JN699626.1_tRNA22
gcgaaggtagctcagctggcagagcgccaccttgccaaggtggaggtcgc
gggatcgtaacccgttcttcgctc
>JN699626.1_tRNA23
ggccctgtagctcagaggaagagcgccggtctgtcgaatcggaggtcgcg
gtatcgtaatccgtcagggtcgc
>JN699626.1_tRNA24
gcctcactagctcattggtagagccgctcgctcataacgtgcaggtacct
ggttcgattccagggtgaggtac
>JN699626.1_tRNA25
gcctgttagcggactggtcgtccgatccaagctgataacttggcgtaagc
ggtgttcgattcaccgagcaggtac
>JN699626.1_tRNA26
gcctctatggtccaacggatatgacgccggtctacggaaccggagatgcg
tgttcgattcgcgctaggggcac
>JN699626.1_tRNA27
gtccgtgtagctcaggggtagagcgcctgctcgacacgcaggaggaccga
ggttcgaaacctcgcatggacac
>JN699626.1_tRNA28
gcctctgtagctcaacggacagagcaacgcggtcctaacgcggtggctgg
aggttcgaatcctctcggaggcac
>JN699626.1_tRNA29
tggggtatggtggcaatctggcagtcccgccggactttgactccggaggt
gcaggttcgagtcctgctaccccatc
>JN699626.1_tRNA30
gcccttgtagctcagtggacagagcggcgagcttctacctcgcgggccgg
gagttcgaatctctccaggggcac
>JN699626.1_tRNA31
gggccggtatcttagtctggtcaaagaagtggacttttaatccgcgcgcc
gtgggttcgaatcccacccggcccacc
>JN699626.1_tRNA32
tgctcgttggtgtaactggcaacactacggactctgactccgtcatttta
ggttcgaatcctaagcgagcagcca
>JN699626.1_tRNA33
tggggtgtccgttaatcaggcaaacgagcggactgttaatccgcccctgc
aggttcgaatcctgccaccccagcca
>KF582788.2_tRNA1
ggccctgtagctcaatgggagagctgtcagctcataactgataggtagct
ggatcgaaaccagccagggtcacca
>KF582788.2_tRNA2
cgaggcatagctcaattgtatagagcaacggacttctaatccgtaggttg
aaggttagaatccttctgtctcgacca
>KJ190158.1_tRNA1
ctccgcgtagctcagcttggtagagcgcctgatttgggatcaggaggtcg
agtgttcgaatcactccgtggagacca
>KJ190158.1_tRNA2
ggccctgtagctggaaggttcaagcaagcgactcataatcgccagacggt
ggttcaattccacccagggccacca
>KJ190158.1_tRNA3
gctgatgtagcacaatcggtagtgcaattgatttgtaatcaataggttgt
aggttcaagtcctgccatcagcacca
>KJ190158.1_tRNA4
ggagggtagggagcaatggtgctcaagcggtcttgaaaaccgtcccgttg
aggatgactcgatgatggttcgattccattactctccgcca
>KJ190158.1_tRNA5
ggggagttatcccgtagaggtagcggtgtagactgtaaatctattgtcat
tgcgactcgggtggttcgactccaccactccccacca
>KJ190158.1_tRNA6
gccctgttagcttagtggataaagcagcggccttctaagccgttgacact
ggttcgagtccagtacggggtgcca
>JN412592.1_tRNA1
ggagggtgagcatctggtgatgcaggggtcctgctaaggccctacggatt
cacacccgtgagtttcgattactcctccctccgc
>JN412592.1_tRNA2
gccctgctgagcaaactggcaaagctgccgcattcagagtgcgggtcatt
tccgggttcgactcccgggcagggtac
>JN412592.1_tRNA3
gtctctgtaggcaaatcggaaaagccgccatcttgagggggtggtgcgtg
cgggttcgactcccgccagagacac
>JN412592.1_tRNA4
gccgtggtaggccatctggcgagccgccgagttcaagtttcggtgtttgc
gggttcgaatcccgcccacggtac
>JN412592.1_tRNA5
attctggcactggtgggcgagcccaccggcggcagcttcaagctgtcgct
ggccggagaaccgaccggaaacatcccgttcaacgcgacccagggcc
>JN412592.1_tRNA6
cggggtgtagttcagtttggaagagcgcttggtttgggaccaagatgtcg
caggttcgaatcctgtcaccccgac
>JN412592.1_tRNA7
gggtctgtgcacagggtgcccgacggtctccaaagccgaaggcgggggtt
cgattccctccaggcctgcca
>JN412592.1_tRNA8
tgcgagatcgtgcacggcgcactaggagcttctaaccctccgactcgcgg
gttcgactcccgcatctcgcaccc
>JN412592.1_tRNA9
agcggtgtagagcagctaggtagctcgccgggctcatgacccggaggacg
cgtgttcgattcacgccaccgccac
>JN412592.1_tRNA10
gcgcctttggcggaatggctgcgtgctcggctgcaacccgagttatcccg
gttcgactccgggagggcgctc
>JN412592.1_tRNA11
gctcccatggggtagtggtaaccctcctggttctcagccaggcgtcccga
gttcgatcctcggtgggagtgc
>JN412592.1_tRNA12
gtggtagtagttcagatggaagaacgtcgccttgtgacggcgaaggtcgg
gggttcgaagcccctctatcaccc
>JN412592.1_tRNA13
gggcctatagctcatctggtagagcgcctgccttgcaagcaggaggcggc
aggttcaagtcctgttaggtccac
>JN412592.1_tRNA14
gccgtcatagctcagttggtagagcactggcctgaaaacccagtggccga
ggttcgagtcctcgtgtcggcac
>JN412592.1_tRNA15
gtccgtttagctcagctggaagagcgctcggcccacacccgagaggccgc
aggttcgatccctgcaatggacac
>JN412592.1_tRNA16
gccttcgtagctcagtggtagagctgtcgcctcttaagcgataggtcgtt
ggttcaaatccagccgggggcac
>JN412592.1_tRNA17
ggtcgggtggtctgttggcaggccggtcgggttttcaccccggcgtcatc
gcgggttcgattcccgtcccgactgc
>JN412592.1_tRNA18
gcgggtgtggccgaatggctcaggcaccagacttccactctggctaagca
ggttcgattcctgtcatccgctc
>JN412592.1_tRNA19
gctgctgtagctcacctggcagagcgtcggcgtcgtatcccgaaggcatc
cggttcgagtccggacagcagcccc
>JN412592.1_tRNA20
gcctctgtggtccagcggcacggacatccgccttgtaagcggaggacccc
cgttcgatccggggtagaggctc
>JN412592.1_tRNA21
gctgggttagctcagtggtagagcgttcctctggtatgggaaaggcccgg
ggttcaatcccccgattcagctc
>JN412592.1_tRNA22
gcgaaggtagctcagctggcagagcgccaccttgccaaggtggaggtcgc
gggatcgtaacccgttcttcgctc
>JN412592.1_tRNA23
ggccctgtagctcagaggaagagcgccggtctgtcgaatcggaggtcgcg
gtatcgtaatccgtcagggtcgc
>JN412592.1_tRNA24
gcctcactagctcattggtagagccgctcgctcataacgtgcaggtacct
ggttcgattccagggtgaggtac
>JN412592.1_tRNA25
gcctgttagcggactggtcgtccgatccaagctgataacttggcgtaagc
ggtgttcgattcaccgagcaggtac
>JN412592.1_tRNA26
gcctctatggtccaacggatatgacgccggtctacggaaccggagatgcg
tgttcgattcgcgctaggggcac
>JN412592.1_tRNA27
gtccgtgtagctcaggggtagagcgcctgctcgacacgcaggaggaccga
ggttcgaaacctcgcatggacac
>JN412592.1_tRNA28
gcctctgtagctcaacggacagagcaacgcggtcctaacgcggtggctgg
aggttcgaatcctctcggaggcac
>JN412592.1_tRNA29
tggggtatggtggcaatctggcagtcccgccggactttgactccggaggt
gcaggttcgagtcctgctaccccatc
>JN412592.1_tRNA30
gcccttgtagctcagtggacagagcggcgagcttctacctcgcgggccgg
gagttcgaatctctccaggggcacca
>JN412592.1_tRNA31
tgctcgttggtgtaactggcaacactacggactctgactccgtcattctt
ggttcgaatccagggcgagcaacca
>JN412592.1_tRNA32
tggggtgtccgttaatcaggcaaacgagcggactgttaatccgtccctgc
aggttcgaatcctgccaccccagcca
>GU396103.1_tRNA1
tcgcgattagttcagtgggagaacacctttgatcgcaaagaagtatcgag
tacggttcgaatccgttatagtgtg
>GU396103.1_tRNA2
gcggatgtggtgaaattggcagtcacactagatttaggatctagcgcctc
cgggcatgtcggttcgagtccgaccatccgcacca
>GU396103.1_tRNA3
ggagaaatgacagagaggccgaacgtagcggattgctaattcgtaggccc
gcaagagtccgtgggttcgaatcccactttctcctcca
>GU396103.1_tRNA4
ggaagcgtggcagagtccggcttattgcaacactcttgaaaagtgtcggc
ggttaaccccgtccatccgttcgaatcggatcgcttccgcca
>GU396103.1_tRNA5
aggggtatagccaagttggtaaggcaacggactttgattccgtcatgcac
tggttcgagcccagttacccccgc
>GU396103.1_tRNA6
ccgtcattagcgcagtccggtagcgcatctggtttgggatcagagggtca
taggttcaaatcctatatgacggac
>GU396103.1_tRNA7
gcatcggtaactcagtatggtagagtggcggattgaaaatccgctggtca
ctggttcaagtccagtccgatgcacca
>GU396103.1_tRNA8
gtggcggtagttcagtttggtagaacttcaggttgtgatcctgatagtca
cgggttcgaagcccgtccgccacccca
>GU396103.1_tRNA9
gctcggttggcagagtggttgaatgcactggttttgtaatccagaccgaa
aggcatcgcaagttcgaatcttgtgccgagcacca
>GU396103.1_tRNA10
ggatgtgctgcaatgacggtggtattgcaccagactgtaaatctggcccc
acagggtaaacgttgtaggttcgaatcctaccgcatccacca
>GU396103.1_tRNA11
tgcgagttggaggagaggccgtcctcgctgggctcatatcccagagatca
cctgttcgaatcaggtactcgcttc
>GU396103.1_tRNA12
tctccgttcgtctagtggactaggacactgccctttcacggcggtaacat
ggattcgaattccatacggagaacca
>GU396103.1_tRNA13
ggtgcattagctcagtggtagagctgcggtttcatacgccgtcggtcagt
agttcaaatctactatgcaccacca
>GU396103.1_tRNA14
ccgccgttagctcaactggtagagcaatcggcttttaaccgataggttgg
tggatcatacccaccacggcggacca
>GU396103.1_tRNA15
taggggcgtagcaaatcggttatgcggcggattccaaatccgttgaggtg
ggttcgactcctaccgcccctga
>GU396103.1_tRNA16
gcgcaggtagccaagaggtaaggcaagtgattgcaaatcactttatcgtc
tgttcgatccagatcctgtgctcca
>GU396103.1_tRNA17
gcctcattggtgtagtggtcacataccgtccttccaagtcgtagtgtcgg
gttcgattcccgaatgaggctcca
>GU396103.1_tRNA18
gggggtttagctcagttggaacgagcgactggtttgcaaccagtaggtca
agggttcgagccccttaacctccac
>GU396103.1_tRNA19
agtgacgtagtttagttggttaaaattccggcctgtcacgtcggagagcg
cgggttcgagccccgtcgtcactgcca
>GU396103.1_tRNA20
agccatgtagctcagtggtagagcacacccctgataagggtggggtcggc
agttcaatcctgcccatggctacca
>GU396103.1_tRNA21
ggagacgtggctcaaaggttgagcgacggactgttaatccgtgaggttaa
ctctatgctggttcgagtccagccgtctccgc
>GU396103.1_tRNA22
gcggatatggcgtaatcggtagccgcaggggatttaaaatcccaagtctt
cgggcgtgtgggttcgagtcccactatccgcacca
>GU396103.1_tRNA23
gggagattggtgtaattggtagccgcagtggattcaaaatctaccgtctt
ctgacgtaccggttcgagtccggtatctcccac
>JQ691611.1_tRNA1
gctggattagctcagttggtagagcaactgatttgtaatcagaaggtcgc
gggttcgaaccctgcatccagcacca
>JQ691611.1_tRNA2
gcaacgttgccggagtctggtaacggctctcgctgcaaacgagatgagca
ctggttcgaatccagtacgttgctcca
>JQ691611.1_tRNA3
gcccctctggcccaacaaaaggtagaggcgctgctttcaaacggcaggag
ttcccggttcgaccccggggaggggcacca
>JQ691611.1_tRNA4
gctgtgatagaccgtaggggtagcggggcagactgtaaatctgctgttca
tagaactcgggtggttcgactccatctcgcagcacca
>JQ691611.1_tRNA5
agtaggatggctgagtggcttaaagcagcatcttggaaaggtgtcggatc
aggtaacccctggtcccgggagttcaaatctccctcctactgcca
>JQ691611.1_tRNA6
ggatcgttagctcaattggttagagcaagggacttttaatcccgaggttc
ggggttcgagtccctgacggtccacca
>JQ691611.1_tRNA7
tgacggtgagcatatatggacatgcgggggcctgttaagcccaggataac
tggttcgaatccagtaccgtcagcca
>JQ691611.1_tRNA8
gcacctatcgtctaattggaataggacaccgacctttcacgtcggcaaat
acgggttcgagtcccgttgggtgtacca
>JQ691611.1_tRNA9
ggtcctatggtattagcggaaaacatactcccctgtcacgggagagtcac
gggttcgaatcccgttaggaccgcca
>JQ691611.1_tRNA10
tggggattagctcagttggtagagcgctcgaccgataatcgagaggtcac
tggttcaagtccagtatccccaacca
>JQ691611.1_tRNA11
cggtgtgtagctcagtttggtagagcgattgctttgggagcattaggtcc
gaggttcgaatcctcgtacaccgacca
>JQ691611.1_tRNA12
tgcgaggtagttcagcggtagaacaggggtctcatacgcctcatgtcggc
agttcgattctgcccttcgcaacca
>JQ691611.1_tRNA13
gctccagtagcccaattggtagaggcacttgatttaggatcatgtcagtg
atgagttcgaatctctcctggagtacca
>JQ691611.1_tRNA14
gcatccatagtgtcagcggcctaacactccgtccttccaagtcggaaccc
tcggttcgaatccgagtggatgctcca
>JQ691611.1_tRNA15
aggggattagtttaattggcaaaacagcgggttttgatcccgctaacgcg
aggttcgaatcctccatcccccgcca
>JQ691611.1_tRNA16
gtggccttaattcagtaggtagaatccccggttgtgaaccgggcagtcgt
gggttcaagtcccacaggtcacccca
>JQ691611.1_tRNA17
ggaaggtagggcgtagtggtacgcacccggatttgaaccccggcccgctg
tggcgaccccacggtgatagttcgactctattatcttccgcca
>JQ691611.1_tRNA18
agaagagtggcgaaatcggtagccgcaccggactgctaatccggggtccc
taggggcctgagagttcaagtctctcctcttctgcca
>JQ691611.1_tRNA19
ggaactgtagctcagttggtagagcggttgcctgaagagcatcgcgtcgg
cggttcaaatccgttcagttccacca
>KF534715.1_tRNA1
gggtgcatgtcagaatggttatgtggcgtattgcaaatccgcttatactg
gttcgattccagttgtaccctcca
>KJ025957.1_tRNA1
gcggttgtagctcagttggtagagcttctgatttccaatcagactgtcgt
cggttcgaacccgatcagccgctcca
>KJ025957.1_tRNA2
gcccttgtagtgtagtggatagcacacgatcgttctaaggtcggtagcct
gggttcgaatcctagcaggggtacca
>KJ025957.1_tRNA3
ggccctgtagctggacggtcaagcgagcgactcataatcgctggatggtg
gttcgattccacccagggccacca
>KJ025957.1_tRNA4
aggggattagcctagtggctaggcagtggattccaaatccatctagagag
gttcgattcctctatcccctgcca
>KJ489400.1_tRNA1
tgtgcttgtagctcagtcggtagagctggtggctgttaaccactgtgtcg
taggttcgagccctacctagcacgt
>KJ489400.1_tRNA2
tgcctcttagccaagcggtaaggcacgggactttgactctcggacgcgct
agttcgaatctagcagaggcatc
>KJ489400.1_tRNA3
gggagtttagtttagtggtaaaacctcggtctccaaaaccgaagtcatat
gttcgattcgtatagctcctgcca
>KJ489400.1_tRNA4
ggagggttggcagagtggattattgcagcggtcttgaaaaccgccgaggg
taaaacctccgtgagttcaaatctcacaccctcctcca
>KJ489400.1_tRNA5
tggggatatagtgtagaggtaaacacgcacggctgtctaccgtgaagcac
gggttcgaatcccgttatcctcgt
>KJ489400.1_tRNA6
tgccgaagtaatccaatcaggtagagatagcggttttagaaaccgtccag
tgtgggttcgaccccctccttcggtatc
>KJ489400.1_tRNA7
tggcagaatagtcaagcggcaacgacaggtgactgtaaatcacccctcat
tcgagttctcaggttcgagtcctgattctgctat
>KJ489400.1_tRNA8
ggaggggtactcaagcggcgaagagggggacttgctaagtctctagtacc
ttaacaggtagcgagggttcgaatcccttcccctcct
>KJ489397.1_tRNA1
tgtgcttgtagctcagtcggtagagctggtggctgttaaccactgtgtcg
taggttcgagccctacctagcacgt
>KJ489397.1_tRNA2
tgcctcttagccaagcggtaaggcacgggactttgactctcggacgcgct
agttcgaatctagcagaggcatc
>KJ489397.1_tRNA3
aggagtttagtttagtggtaaaacctcggtctccaaaaccgaagtcatat
gttcgattcgtatagctcctgcca
>KJ489397.1_tRNA4
ggagggttggcagagtggattattgcagcggtcttgaaaaccgccgaggg
taaaacctccgtgagttcaaatctcacaccctcctcca
>KJ489397.1_tRNA5
tggggatatagtgtagaggtaaacacgcacggctgtctaccgtgaagcac
gggttcgaatcccgttatcctcgt
>KJ489397.1_tRNA6
tgccgaagtaatccaatcaggtagagatagcggttttagaaaccgtccag
tgtgggttcgaccccctccttcggtatc
>KJ489397.1_tRNA7
tggcagaatagtcaagcggcaacgacaggtgactgtaaatcacccctcat
tcgagttctcaggttcgagtcctgattctgctat
>KJ489397.1_tRNA8
ggaggggtactcaagcggcgaagagggggacttgctaagtctctagtacc
ttaacaggtagcgagggttcgaatcccttcccctcct
>KJ094033.1_tRNA1
ttgtcccgtagctagaaggtcgagcaaggagctcataactcctcggtttg
ggttcgattcccaacggggcaatc
>KJ094033.1_tRNA2
cagggtgtagctcagtttggttagagtacccgctttggagacgggaagtc
gtaggttcgaatcctaccaccttga
>KJ094033.1_tRNA3
gtccttatggtgtagtggatgcacaagggatttctactcccttagcgcgg
gttcgaatcctgctgaggact
>KJ094033.1_tRNA4
gcgggtatagtataagggtagtacccaaggtttccaaccatgtagtgggg
gttcgaatccccctacccgct
>KJ094033.1_tRNA5
gtgtccttaactcagaggtcagagtgccgtcctgttaagtcggaagtcgc
tggttcaaatccagcaggatacgc
>KJ094033.1_tRNA6
ggaaggttggtagagcttggtaatacgctagtcttgaaaactagtttgcc
ctcgtaatacagggtacaagggttcgaatcccttaccttcct
>KJ094033.1_tRNA7
gtagtcctagctgagatggattagcgcttgcttgaaaagcaagagaggca
ggttcgatacctgcggactcca
>KJ094033.1_tRNA8
ggagttatggtgaaatggctatcactgcgggtttttaccccgttattcta
ggttcgaatcctagtggctcca
>KJ094033.1_tRNA9
taggggtatagtttatctggtaaaatattggtttccaactccaatgaggt
gggttcaagtcctactatccctgt
>KJ094033.1_tRNA10
tggtctgtagccaagcggtaaggcaacggattttgattccgtgatacgtt
ggttcgaatccaactagaccagc
>KJ094033.1_tRNA11
gcttgtatagttcaattggtagaacagtggttttgtaagcctcagacgtg
ggttcaagtcctactacaagca
>KJ094033.1_tRNA12
gtgtcattcgcatagaggcaattgcaggggattgtaactcccctcccttc
ggggttccaaggttcgagtccttgatggcaca
>KJ094033.1_tRNA13
tgccgagatggtggaactggtatacacggtagacttagaatctgctgtcc
caaggatatgtgggttcgaatcccactctcggtat
>KJ094033.1_tRNA14
gtgcgtatgatataatggctattatactcgactgtctatcgagaaatagg
ggttcgattccccttacgtgcgc
>KJ094033.1_tRNA15
accagcatagcttaggaggcaaagcaaccgaccgataatcggtagtcctt
ggttcaattccaagtgttggtac
>KJ094033.1_tRNA16
ggagagttgtcagataggcttaatgatacgggttgctaactcgttgtact
agtaatagtaccaagggttcgaatcccttactctcct
>KJ094033.1_tRNA17
gcgggtataaccaactggaaaggtagtagactgcaaatctacgtatatgg
gttcaattcccattacccgct
>KM051843.1_tRNA1
tgggtctctagcttagtggtaaagctgccagctcataactggtaagagag
gggttcgaatcccttgggacccatc
>KM051843.1_tRNA2
tgagggtctagctcaactggtagagcgtcggtctccaaaaccgaaggtta
caggttcgagtcctgtggctcttgt
>KM051843.1_tRNA3
gagaatgtagcttaacggtaaagcgctgggacgtgactccagctatccaa
gttcgattcttggtattctca
>KM051843.1_tRNA4
gtggtcttagtttaatggtagaacagtcggtttccacccgacagatatgg
gttcaactcccttagaccatacca
>KM051843.1_tRNA5
tacgatgctgaggggtcggtacccgacgaggtctcataagccttgtttag
taagttcaactcttgccttagcaa
>KM051843.1_tRNA6
tggactggtagctcagttggtagagcagggggctgaaaatccctgtgtcg
gaggttcgaatccttctcagtccat
>KM051843.1_tRNA7
ttgtcgtataactcaatggtagagtgcttgactgttaatcaagaagttgt
aggttcgagtcctactacgacagt
>KJ174318.1_tRNA1
ggaaggttgcccgagaggtttaagggactcgactgctaatcgagtggggc
ttttagcccccgaaggttcgaatccttcaccttccgcca
>KJ174318.1_tRNA2
gtgagtgtggcagagcggtcgaatgcgcctgactgtaaatcaggtatccc
acgcggtggttcaaatccatccactcacacca
>KJ174318.1_tRNA3
gacgatgtagttcagtcggtagaacggcggtctgttaaaccgtatgtcgc
aggttcaagtcctgccatcgtcgcca
>KJ174318.1_tRNA4
ggccccgtagctcagtggttagagcagtcgactcataatcgattggtcgc
tggttcaagtccagccagggtcacca
>KJ489398.1_tRNA1
tgtgcttgtagctcagtcggtagagctggtggctgttaaccactgtgtcg
taggttcgagccctacctagcacgt
>KJ489398.1_tRNA2
tgcctcttagccaagcggtaaggcacgggactttgactctcggacgcgct
agttcgaatctagcagaggcatc
>KJ489398.1_tRNA3
gggagtttagtttagtggtaaaacctcggtctccaaaaccgaagtcatat
gttcgattcgtatagctcctgcca
>KJ489398.1_tRNA4
ggagggttggcagagtggattattgcagcggtcttgaaaaccgccgaggg
taaaacctccgtgagttcaaatctcacaccctcctcca
>KJ489398.1_tRNA5
tggggatatagtgtagaggtaaacacgcacggctgtctaccgtgaagcac
gggttcgaatcccgttatcctcgt
>KJ489398.1_tRNA6
tgccgaagtaatccaatcaggtagagatagcggttttagaaaccgtccag
tgtgggttcgaccccctccttcggtatc
>KJ489398.1_tRNA7
tggcagaatagtcaagcggcaacgacaggtgactgtaaatcacccctcat
tcgagttctcaggttcgagtcctgattctgctat
>KJ489398.1_tRNA8
ggaggggtactcaagcggcgaagagggggacttgctaagtctctagtacc
ttaacaggtagcgagggttcgaatcccttcccctcct
>KJ535721.1_tRNA1
gcgggtataaccaactggaaaggtagtagactgcaaatctacgtatatgg
gttcaattcccattacccgct
>KJ535721.1_tRNA2
ggagagttgtcagagaggcttaatgatacgggttgctaactcgctgtact
agtaatagtaccaagggttcgaatcccttactctcct
>KJ535721.1_tRNA3
gccagcatagcttagtaggcaaagcaaccgaccgataatcggtagtcctt
ggttcaattccaagtgttggtac
>KJ535721.1_tRNA4
gtgcgtatgatataatggctattatactcgactgtctatcgagaaatagg
ggttcgattccccttacgtgcgc
>KJ535721.1_tRNA5
tgccgagatggtggaactggtatacacggtagacttagaatctgctgtcc
taaggatatgtgggttcgaatcccactctcggtat
>KJ535721.1_tRNA6
gtgccattcgcatagaggcaattgcaggggactgtaactcccctcccttc
ggggttccaaggttcgagtccttgatggcgca
>KJ535721.1_tRNA7
gcttgtatagttcaattggtagaacagtggttttgtaagcctcagacgtg
ggttcaagtcctactacaagca
>KJ535721.1_tRNA8
tggtctgtagccaagcggtaaggcaacggattttgattccgtgatacgtt
ggttcgaatccaactagaccagc
>KJ535721.1_tRNA9
taggggtatagtttatctggtaaaatattggtttccaactccaatgaggt
gggttcaagtcctactatccctgt
>KJ535721.1_tRNA10
ggagttatggtgaaatggctatcactgcgggtttttaccccgttattcta
ggttcgaatcctagtggctcca
>KJ535721.1_tRNA11
gtagtcctagctgagatggattagcacttgcttgaaaagcaagagaggca
ggttcgatacctgcggactcca
>KJ535721.1_tRNA12
ggaaggttggtagagcttggtaatacgctagtcttgaaaactagtttgcc
cttggaatacagggtacaagggttcaaatcccttaccttcct
>KJ535721.1_tRNA13
gtgtccttaactcagaggtcagagtgccgtcctgttaagtcggaagtcgc
tggttcaaatccagcaggatacgc
>KJ535721.1_tRNA14
gcgggtatagtataagggtagtacccaaggtttccaaccatgtagtgggg
gttcgaatccccctacccgct
>KJ535721.1_tRNA15
gtccttatggtgtagtggatgcacaagggatttctactcccttagcgcgg
gttcgaatcctgctgaggact
>KJ535721.1_tRNA16
cagggtgtagctcagtttggttagagtacccgctttggagacgggaagtc
gtaggttcgagtcctaccaccttga
>KJ535721.1_tRNA17
ttgtcccgtagctagaaggtcgagcaaggagctcataactcctcggtttg
ggttcgattcccaacggggcaatc
>KJ535722.1_tRNA1
ttgtcccgtagctagaaggtcgagcaaggagctcataactcctcggtttg
ggttcgattcccaacggggcaatc
>KJ535722.1_tRNA2
cagggtgtagctcagtttggttagagtacccgctttggagacgggaagtc
gtaggttcgaatcctaccaccttga
>KJ535722.1_tRNA3
gtccttatggtgtagtggatgcacaagggatttctactcccttagcgcgg
gttcgaatcctgctgaggact
>KJ535722.1_tRNA4
gcgggtatagtataagggtagtacccaaggtttccaaccatgtagtgggg
gttcgaatccccctacccgct
>KJ535722.1_tRNA5
gtgtccttaactcagaggtcagagtgccgtcctgttaagtcggaagtcgc
tggttcaaatccagcaggatacgc
>KJ535722.1_tRNA6
ggaaggttggtagagcttggtaatacgctagtcttgaaaactagcttacc
cttggaatacagggtacaagggttcgaatcccttaccttcct
>KJ535722.1_tRNA7
gtagtcctagctgagatggattagcgcttgcttgaaaagcaagagaggca
ggttcgatacctgcggactcca
>KJ535722.1_tRNA8
ggagttatggtgaaatggctatcactgcgggtttttaccccgttattcta
ggttcgaatcctagtggctcca
>KJ535722.1_tRNA9
gtgtcattcgcatagtggcaattgcaggggactgtaactcccctcccttc
ggggttccaaggttcgagtccttgatggcgca
>KJ535722.1_tRNA10
tgccgagatggtggaactggtatacacggtagacttagaatctgctgtcc
caaggatatgtgggttcgaatcccactctcggtat
>KJ535722.1_tRNA11
gtgcgtatgatataatggctattatactcgactgtctatcgagaaatagg
ggttcgattccccttacgtgcgc
>KJ535722.1_tRNA12
gccagcatagcttagtaggcaaagcaaccgaccgataatcggtagtcctt
ggttcaattccaagtgttggtac
>KJ535722.1_tRNA13
ggagagttgtcagagaggcttaatgatacgggttgctaactcgttgtact
agtaatagtaccaagggttcgaatcccttactctcct
>KJ535722.1_tRNA14
gcgggtataaccaactggaaaggtagtagactgcaaatctacgtatatgg
gttcaattcccattacccgct
>KC954774.1_tRNA1
gctggattagctcagtaggtagagcgcctcacttgtaatgaggatgtcgc
gggttcgattcctgcatccagcacca
>KC954774.1_tRNA2
gcaacgttgccggagtctggtaacggctctcgctgcaaacgagatgagca
ctggttcgaatccagtacgttgctcca
>KC954774.1_tRNA3
gcgtctttggtccaattggtagaggcactacattcaaaatgtaggggttc
ccagttcgaatctgggaaggcgcacca
>KC954774.1_tRNA4
agtaggatggctgagtggcttaaagcagcaccttggaaaggtgtcggatc
gggcaacccctggtcccgggagttcaaatctccctcctactgcca
>KC954774.1_tRNA5
ggatcgttagctcaattggttagagcaagggacttttaatcccgaggttc
ggggttcgagtccctgacggtccacca
>KC954774.1_tRNA6
tggtctttcgtataatcggttattacggcggactgttaatccgtttatcc
gggttcgagtcccggaggaccagcca
>KC954774.1_tRNA7
gtcctggtagacaaacttggttaaagtcaccaccctttcaaggtggagtt
tgagggttcgatcccctctcaggacgcca
>KC954774.1_tRNA8
ggtcctatggtatcagcggtaaacatactcgcctgtcacgcgagagtcac
gggttcgaatcccgttaggaccgcca
>KC954774.1_tRNA9
tggggattagctcagttggtagagcgctcgaccgataatcgagaggtcac
tggttcaagtccggtatccccaacca
>KC954774.1_tRNA10
cggtgtatagcgcagcctggtagcgcatctggtttgggaccagagggtcg
ctggttcgattccagctacaccgacca
>KC954774.1_tRNA11
tgcgaggtagttcagcggtagaacaggggtttcatacgcctcatgtcggc
agttcgattctgcccttcgcaacca
>KC954774.1_tRNA12
gctccagtagcccaattggtagaggcacttgatttaggatcatgtcagtg
atgagttcgaatctctcctggagtacca
>KC954774.1_tRNA13
gcgggcatggtatagtggttgtgccttagccttccaagctaatgagtccg
gttcgatcccggatgcccgctcca
>KC954774.1_tRNA14
aggggattagtttaattggtaaaacatcgggttttgatcccgacatcgtg
aggttcgaatcctccatcccccgcca
>KC954774.1_tRNA15
gtggccttaattcagaaggtagaatccccggttgtgaaccgggcagtcgt
gggttcaagtcccacaggtcacccca
>KC954774.1_tRNA16
ggaagatagggcgtagtggtacgcacccggatttgaaccccggcccgctg
tggcgaccccacggtgatagttcgactctattatcttccgcca
>KC954774.1_tRNA17
agaagagtggcgaaatcggtagccgcaccggactgctaatccggggtccc
tcggggcctgagagttcaagtctctcctcttctgcca
>KC954774.1_tRNA18
ggaactgtagctcagttggtagagcggttgcctgaagagcagcgcgtcag
cggttcaaatccgttcagttccacca
>KJ094030.1_tRNA1
ttgtcccgtagctagaaggtcgagcaaggagctcataactcctcggtttg
ggttcgattcccaacggggcaatc
>KJ094030.1_tRNA2
cagggtgtagctcagtttggttagagtacccgctttggagacgggaagtc
gtaggttcgagtcctaccaccttga
>KJ094030.1_tRNA3
gtccttatggtgtagtggatgcacaagggatttctactcccttagcgcgg
gttcgaatcctgctgaggact
>KJ094030.1_tRNA4
gcgggtatagtataagggtagtacccaaggtttccaaccatgtagtgggg
gttcgaatccccctacccgct
>KJ094030.1_tRNA5
gtgtccttaactcagaggtcagagtgccgtcctgttaagtcggaagtcgc
tggttcaaatccagcaggatacgc
>KJ094030.1_tRNA6
ggaaggttggtagagcttggtaatacgctagtcttgaaaactagtttgcc
cttggaatacagggtacaagggttcaaatcccttaccttcct
>KJ094030.1_tRNA7
gtagtcctagctgagatggattagcgcttgcttgaaaagcaagagaggca
ggttcgatacctgcggactcca
>KJ094030.1_tRNA8
ggagttatggtgaaatggctatcactgcgggtttttaccccgttattcta
ggttcgaatcctagtggctcca
>KJ094030.1_tRNA9
taggggtatagtttatctggtaaaatattggtttccaactccaatgaggt
gggttcaagtcctactatccctgt
>KJ094030.1_tRNA10
tggtctgtagccaagcggtaaggcaacggattttgattccgtgatacgtt
ggttcgaatccaactagaccagc
>KJ094030.1_tRNA11
gcttgtatagttcaattggtagaacagtggttttgtaagcctcagacgtg
ggttcaagtcctactacaagca
>KJ094030.1_tRNA12
gtgccattcgcatagaggcaattgcaggggactgtaactcccctcccttc
ggggttccaaggttcgagtccttgatggcgca
>KJ094030.1_tRNA13
tgccgagatggtggaactggtatacacggtagacttagaatctgctgtcc
taaggatatgtgggttcgaatcccactctcggtat
>KJ094030.1_tRNA14
gtgcgtatgatataatggctattatactcggctgtctatcgagaaatagg
ggttcgattccccttacgtgcgc
>KJ094030.1_tRNA15
gccagcatagcttagtaggcaaagcaaccgaccgataatcggtagtcctt
ggttcaattccaagtgttggtac
>KJ094030.1_tRNA16
ggagagttgtcagagaggcttaatgatacgggttgctaactcgttgtact
agtaatagtaccaagggttcgaatcccttactctcct
>KJ094030.1_tRNA17
gcgggtataaccaactggaaaggtagtagactgcaaatctacgtatatgg
gttcaattcccattacccgct
>KJ591604.1_tRNA1
ttgtcccgtagctagaaggtcgagcaaggagctcataactcctcggtttg
ggttcgattcccaacggggcaatc
>KJ591604.1_tRNA2
cagggtgtagctcagtttggttagagtacccgctttggagacgggaagtc
gtaggttcgaatcctaccaccttga
>KJ591604.1_tRNA3
gtccttatggtgtagtggatgcacaagggatttctactcccttagcgcgg
gttcgaatcctgctgaggact
>KJ591604.1_tRNA4
gcgggtatagtataagggtagtacccaaggtttccaaccatgtagtgggg
gttcgaatccccctacccgct
>KJ591604.1_tRNA5
gtgtccttaactcagaggtcagagtgccgtcctgttaagtcggaagtcgc
tggttcaaatccagcaggatacgc
>KJ591604.1_tRNA6
tgccgagatggtggaactggtatacacggtagacttagaatctgctgtcc
caaggatatgtgggttcgaatcccactctcggtat
>KJ591604.1_tRNA7
gtgcgtatgatataatggctattatactcgactgtctatcgagaaatagg
ggttcgattccccttacgtgcgc
>KJ591604.1_tRNA8
accagcatagcttaggaggcaaagcaaccgaccgataatcggtagtcctt
ggttcaattccaagtgttggtac
>KJ591604.1_tRNA9
ggagagttgtcagagaggcttaatgatacgggttgctaactcgttgtact
agtaatagtaccaagggttcgaatcccttactctcct
>KJ591604.1_tRNA10
gcgggtataaccaactggaaaggtagtagactgcaaatctacgtatatgg
gttcaattcccattacccgct
>AB981169.1_tRNA1
gcccacggtcggcgggttccaggtgcgcgtccggcccgcgcggcgctcgg
cccacgggcgccaggtggtggtgaggccaccggtgcgcac
>KJ888149.1_tRNA1
ggactcttagcttaaaggtaaagccaaccgctcataacggtttgactgta
ggttcgaatcctacagagtcca
>KJ888149.1_tRNA2
acacccttagtataattagtagtacaagggtctccaaaacccttagtctt
tgtgcaaatcaaagagggtgtg
>KJ888149.1_tRNA3
ggtttcttagctcagatggtagagcactagattgaagctctaggtgtcat
tggttcaaatccaatagaaacca
>KJ888149.1_tRNA4
tggctcattggtgtaactggttaacacactgccctgtcacggcagagagt
acgagttcgagtctcgtatgggtcgt
>KC012913.1_tRNA1
ggactcttagcttaaaggtaaagccaaccgctcataacggtttgactgta
ggttcgaatcctgcagagtcca
>KC012913.1_tRNA2
acacccttagtataattagtagtacaagggtctccaaaacccttagtctt
tgtgcaaatcaaagagggtgtg
>KC012913.1_tRNA3
ggtttcttagctcagatggtagagcactagattgaagctctaggtgtcat
tggttcaaatccaatagaaacca
>KC012913.1_tRNA4
tggctcattggtgtaactggttaacacactgccctgtcacggcagagagt
acgagttcgagtctcgtatgggtcgt
>KJ716335.1_tRNA1
gatggtgtagttcagttggttagaacgtgcgactcataatcgctttgtca
ctggttcaagtcctgccgccatcgcca
>JX128257.1_tRNA1
tgcttcatagctcagtaggtagagcgttcccctgataagggagaggtcac
tggttcgaatccagttgaagcaacca
>JX128257.1_tRNA2
ggaaggttgcccgagaggtttaagggactcgactgctaatcgagtggggc
ttttagcccccgaaggttcgaatccttcaccttccgcca
>JX128257.1_tRNA3
gtgagtgtggcagagcggtcgaatgcaggagactgtaaatctccccgtaa
cagcgcggtggttcgaatccatccactcacacca
>JX128257.1_tRNA4
gacgatgtagttcagtcggtagaacggtggactgttaatccatatgtcgc
aggttcaagtcctgccatcgtcgcca
>JX128257.1_tRNA5
ggccccgtagctcagtggttagagcagtcgactcataatcgattggtcgc
tggttcaagtccagccagggtcacca
>KJ473422.1_tRNA1
ggtagatagcgtcaaggtgacaaagtggatttgaaatccatgctattggt
tagtagccgataagggttcgattcctttatctacctcca
>KJ473422.1_tRNA2
gggagttagacgactgttggttggtcgtagcagactgtaaatctgccctc
acaaagcatcattggttcgattccaatagctcccacca
>KJ473422.1_tRNA3
agagaataaatagcttaggtagctagactccctgctaaggagatcgactg
attaaatcggtttcgtttcgagtacgatgttctctgcca
>KJ473422.1_tRNA4
acgtcattggtcgagcggattaggcatcacacttctaatgtgacttacag
gggttcgaatcctctatggcgtacca
>KJ473422.1_tRNA5
gggttggtaactcagtggtagagtgactgtctgaagaacagtaggtcgta
agttcgattcttacccttcccacca
>KJ473422.1_tRNA6
agcggtatagtgtaataggtagcacgaaaggctcataaccttttagttcg
ggttcgattcccgataccgcaacca
>KJ473422.1_tRNA7
ggtcgattagctcagttggtagagcagtagcccgataagctattggtcgc
tggttcaaatccagcatcgactacca
>KJ473422.1_tRNA8
tcttgtgtagacaaactggtaaagtcagtggactgttaatccaccgctta
attgcactgtaggttcgaagcctaccacaagagcca
>KJ473422.1_tRNA9
cagggtatagggcagtctggtagcctatttcttttggaaagaaaatgtcg
atggttcaaatccatctaccttgacca
>KJ473422.1_tRNA10
tcatgtggaagtatttacaggagatgcactatcggttggcggtaggttaa
gttggttcgaatccaaccccatgacc
>KJ473422.1_tRNA11
ggctctgtagcatagcggattatgcgcctccctgtctaggagaaaaacga
gggttcgagtcccttcagagtcgcca
>KJ473422.1_tRNA12
gctggtatcgtataatggtattacgcttgttttgtaatcaagtcatggca
gttcgattctgtctaccagcacca
>KJ473422.1_tRNA13
aggtcgttagtgtaaaggttgcacagtggattccaaatcctcttgaatgg
gttcgattcctatacgattct
>KJ473422.1_tRNA14
tgtcgtatggtgtaatggtagcacctcagaatttgactctgatagcgaag
gttcgatcccttctacgacttcca
>KJ473422.1_tRNA15
gtagtcttaggttatatggtaaacccacaggttgtgaccctgaaaaacat
ggttcgagtccatgagattgcacca
>KJ473422.1_tRNA16
tgatcggaagctaaagtggaggaagcactggacttttaatccagataaag
agggttcaactccctcccgatcaacca
>KJ473422.1_tRNA17
gcgtgtgtcgtatagtggcaattataggtggcttccaaccatcggacgag
ggttcgattccctccacccgcacca
>KJ473422.1_tRNA18
gttctcatcgtctaactggtcaggatgccacactctcaatgtggtgattt
gggttcgatccccaatgagaatacca
>KJ473422.1_tRNA19
gctctattcgtctaatggctaggatttctccctttcaaggagaagaagag
ggatcgaaaccctcatagagtacca
>KJ473422.1_tRNA20
gctcaggtaagagaattggcatatcgcacagtcttagaaactgtgatttg
tgggttcgagtcccaccctgagtacca
>KJ473422.1_tRNA21
gatcgggtaggctaactggcaaagctgacagacttaaaatctgttgtttg
tgggttcgactcccaccccgattacca
>KJ018209.1_tRNA1
gcgtaattagctcagatggtagagcgctatccttccaagttagtggtcat
cggttcgaatccgatattacgctcca
>KJ018209.1_tRNA2
atctcgttagctcagttggatagagcaacagccttctaagctgtgggtcg
aaagttcgaatctttcacgggatacca
>JX128259.1_tRNA1
cgaggcatagctcagaaggaagagcaaggaccttctaagtcctgggtcgt
aggttcgatccctactgcctcgacca
>JX128259.1_tRNA2
ggatgtgtagctcaatggcagagcgatcgcctgttaagcgattggttata
ggttcgaatcctatcacgtccgcca
>JX128259.1_tRNA3
ggggagttatcccgtagaggtagcggtgtggactgtaaatccattgtcat
tgcgactcgggtggttcgactccaccactccccacca
>JX128259.1_tRNA4
ggccctgtagctggaaggttcaagcaagcgactcataatcgccagatggt
ggttcaattccacccagggccacca
>JX128259.1_tRNA5
gctgatttagctcagtaggtagagcaactcacttgtaatgagaaggtcgg
cggttcgattccgtcaatcagcacca
>JX128259.1_tRNA6
ggaggcgtggcagagtggtttaatgcaccggtcttgaaaaccggaagtcg
ctccggcgactcataggttcaaatcctatcgcctccgcca
>JX128259.1_tRNA7
gcggatatcgtataatggtattacctcagacttccaatctgatgatgtga
gttcgattctcattatccgctcca
>JX128259.1_tRNA8
gcgagaatggtcaaattggtaaaggcacagcacttaaaatgctgcggaat
gatttccttgtgggttcgagtcccacttctcgcacca
>JX128259.1_tRNA9
tgggaattagccaagttggtaaggcactggattttgattccaggatgcaa
aggttcgagtcctttattcccagc
>KM407600.1_tRNA1
cgaggcatagctcaattgtatagagcaacggacttctaatccgtaggttg
aaggttagaatccttctgtctcgacca
>KM407600.1_tRNA2
ggccctgtagctcaatgggagagctgtcagctcataactgataggtagct
ggatcgaaaccagccagggtcacca
>KF562341.1_tRNA1
cgaggcatagctcagaaggaagagcaaggaccttctaagtcctaggtcgt
aggttcgatccctactgtctcgacca
>KF562341.1_tRNA2
ggatgtgtagctcagtggtagagcagttgactgttaatcaattggcccat
ggttcgaatccatgcacgtccgcca
>KF562341.1_tRNA3
ggccctgtagctcaatgggagagctgtcagctcataactgataggtagct
ggatcgaaaccagccagggccacca
>KF554508.2_tRNA1
ggttccttagctcaattggttagagctaccggctcataaccggtgggttg
taggttcgagtcctacaggaatca
>KF554508.2_tRNA2
tgggggtatagtttaacaggtaaaacagtggtctccaaaaccaccgtcct
aggttcgaatcctagtaccctcgt
>KM216423.1_tRNA1
ggactcttagcttaaaggtaaagccaaccgctcataacggtttgactgta
ggttcgaatcctacagagtcca
>KM216423.1_tRNA2
ggtttcttagctcagatggtagagcactagattgaagctctaggtgtcat
tggttcaaatccaatagaaacca
>KM216423.1_tRNA3
tggctcattggtgtaactggttaacacactgccctgtcacggcagagagt
acgagttcgagtctcgtatgagtcgt
>KM373208.1_tRNA1
gcgggtataaccaactggaaaggtagtagactgcaaatctacgtatatgg
gttcaattcccattacccgct
>KM373208.1_tRNA2
ggagagttgtcagagaggcttaatgatacgggttgctaactcgttgtact
agtaatagtaccaagggttcgaatcccttactctcct
>KM373208.1_tRNA3
gccagcatagcttagtaggcaaagcaaccgaccgataatcggtagtcctt
ggttcaattccaagtgttggtac
>KM373208.1_tRNA4
gtgcgtatgatataatggctattatactcggctgtctatcgagaaatagg
ggttcgattccccttacgtgcgc
>KM373208.1_tRNA5
tgccgagatggtggaactggtatacacggtagacttagaatctgctgtcc
taaggatatgtgggttcgaatcccactctcggtat
>KM373208.1_tRNA6
gtgccattcgcatagaggcaattgcaggggactgtaactcccctcccttc
ggggttccaaggttcgagtccttgatggcgca
>KM373208.1_tRNA7
gcttgtatagttcaattggtagaacagtggttttgtaagcctcagacgtg
ggttcaagtcctactacaagca
>KM373208.1_tRNA8
tggtctgtagccaagcggtaaggcaacggattttgattccgtgatacgtt
ggttcgaatccaactagaccagc
>KM373208.1_tRNA9
taggggtatagtttatctggtaaaatattggtttccaactccaatgaggt
gggttcaagtcctactatccctgt
>KM373208.1_tRNA10
ggagttatggtgaaatggctatcactgcgggtttttaccccgttattcta
ggttcgaatcctagtggctcca
>KM373208.1_tRNA11
gtagtcctagctgagatggattagcgcttgcttgaaaagcaagagaggca
ggttcgatacctgcggactcca
>KM373208.1_tRNA12
ggaaggttggtagagcttggtaatacgctagtcttgaaaactagtttgcc
cttggaatacagggtacaagggttcaaatcccttaccttcct
>KM373208.1_tRNA13
gtgtccttaactcagaggtcagagtgccgtcctgttaagtcggaagtcgc
tggttcaaatccagcaggatacgc
>KM373208.1_tRNA14
gcgggtatagtataagggtagtacccaaggtttccaaccatgtagtgggg
gttcgaatccccctacccgct
>KM373208.1_tRNA15
gtccttatggtgtagtggatgcacaagggatttctactcccttagcgcgg
gttcgaatcctgctgaggact
>KM373208.1_tRNA16
cagggtgtagctcagtttggttagagtacccgctttggagacgggaagtc
gtaggttcgaatcctaccaccttga
>KM373208.1_tRNA17
ttgtcccgtagctagaaggtcgagcaaggagctcataactcctcggtttg
ggttcgattcccaacggggcaatc
>KM507819.1_tRNA1
gcaggtaaagtgttgatggcggcatacagtacttccgattctgggggtgg
ggttcaaatccccatacctgctc
>KM507819.1_tRNA2
ggtgaagtggcagagtggtttaatgcaacggtcttgaaaaccgtcgaggg
tgaaagtcctccgtgagttcaaatctcaccttcaccgcca
>KM507819.1_tRNA3
ggaagggtggcagagcggttgattgcactcgcctactaagcgagcaagtg
ttagaaataacgcttcgtgggttcaaatcccacctctttcgc
>KM507819.1_tRNA4
gggcctgtagctcagtggtagagcggtcggctcataaccgattggtcgca
ggatcgttccctgccaggcccacca
>KM507819.1_tRNA5
ggttcgttggcctattggttgggcagcaaactgttaatttgccttagact
agttcaattctagtacgaaccgcca
>KM507819.1_tRNA6
gccgacttagctcagtaggtagagcgttcctcttgtaagggaaatgtcac
cagttcaattccggtagtcggcac
>KF301602.1_tRNA1
ggtcgcatagctcaactggagagagcacaagccttctaagcttggggttg
taggttcgagtcctactgcgatcgcca
>KF301602.1_tRNA2
tgaatagtagctcagttggtagagcgcctgactgttactcagaatgtcac
aggttcgagtcctgtctattcagcca
>KF301602.1_tRNA3
gcatctatggtgatattggctagcacatctggtttccacccagaaggatt
cggttcgagctccgaatagatgctcca
>KF301602.1_tRNA4
ggaccagtagctcattggtaagaactggctgctcataacagtctggtgat
tgttcgattcaatcctggtctacca
>KF301602.1_tRNA5
ctctcagtagctcaattggttagagtacgggctttgggagctcggggttc
ctcgttcgagtcgaggctgggagacca
>KJ018211.1_tRNA1
gcgtaattagctcagatggtagagcgctatccttccaagttagtggtcat
cggttcgaatccgatattacgctcca
>KJ018211.1_tRNA2
atctcgttagctcagttggatagagcaacagccttctaagctgtgggtcg
aaagttcgaatctttcacgggatacca
>KM190144.1_tRNA1
gtgacggtaactcagttggtagagtgccttgctgaagactaggtggtcac
aggttcgaatcctgtccgtcacacca
>KM190144.1_tRNA2
gggcgattgatggaattggtatacatgtcaggcttagaacctgaattttg
ggggttcgagtccctcatcgcctacca
>KM190144.1_tRNA3
ctgtccgtagcgcagcttgggtagcgcgggtcacttgggatgatcaggtc
gttggttcaaatccaaccggacagacca
>KM190144.1_tRNA4
ggttctttgaccgagtggtcgatggtgacggcctgttaagccgttgggag
gaatctccccaccgaaggttcgaatccttcaggaaccgcca
>KM190144.1_tRNA5
ggatctgtagccaaatggtttaaggcacttgacttttaatcgagggattg
ttagttcgaatctaaccagatccacca
>KM190144.1_tRNA6
ggaggctggggtgcatggtgcacaagctggtttgaacccagtcccgctgt
agagatatggtgacagttcgattctgtcagcctcctcca
>KM190144.1_tRNA7
ggaagattaaccctaatttggtaaggggtctccctgctaaggagatagta
acccagaaatgggtgtgccagttcaagtctggcatcttcctcca
>KM190144.1_tRNA8
ggagaagcaaatcgattggcgacgaaaccacattggaaatgtgctgactg
gtaaaacggcttgagagttcgattctctccttctccacca
>KM190144.1_tRNA9
aggggattagcatagtggcctaatgcaacgggctttgaccccgtgatcgg
ttgttcgaatcaaccatcccctgcca
>KM190144.1_tRNA10
gcatccatagtttaattgggaaaactacagccttccaagctgaagtcgag
ggttcgataccctctggatgctcca
>KM190144.1_tRNA11
gtgtcgttagaccgtaggggtagcgggggagactgtaaatctcctgtctc
gaaagggactcgggtagttcgactctatcacggcacacca
>KM190144.1_tRNA12
gcacggttgccggaatttggttacggatctgtctgcaaaacggatatatg
tcggttcaagtccgacaccgtgctcca
>KM190144.1_tRNA13
gctcgtatagctcaacggtagagcacctgccttgtaagcagggggttgca
ggttcgaaacctgctgcgagcacca
>KM190144.1_tRNA14
ggccccttagctcagtggttagagcaggtgactcataatcgcttggtcgc
tggttcaagtccagcaggggccacca
>KJ858521.1_tRNA1
ctggggatgggctaagtaagccatgcgcacggggtgcgtaggatctaggt
acaaatcctaggccccagacca
>KJ858521.1_tRNA2
gccagtttagcttagttggaagagcaaccgatttgtaatcggtaggtcgt
aggttcgagccctacaactggcacca
>KM501444.1_tRNA1
cgaggcatagctcagaaggaagagcaaggaccttctaagtcctaggtcgt
aggttcgatccctactgcctcgacca
>KM501444.1_tRNA2
ggatgtgtagctcaatggcagagcgatcgcctgttaagcgattggttata
ggttcgaatcctatcacgtccgcca
>KM501444.1_tRNA3
ggggagttatcccgtagaggtagcggtgtggactgtaaatccattgtcat
tgcgactcgggtggttcgactccatcactccccacca
>KM501444.1_tRNA4
ggccctgtagctggaaggttcaagcaagcgactcataatcgccagatggt
ggttcaattccacccagggccacca
>KM501444.1_tRNA5
gctgatttagctcagtaggtagagcaactcacttgtaatgagaaggtcgg
cggttcgattccgtcaatcagcacca
>KM501444.1_tRNA6
ggaggcgtggcagagtggtttaatgcaccggtcttgaaaaccggcagtcg
ctccggcgactcataggttcaaatcctatcgcctccgcca
>KM501444.1_tRNA7
ctccgtgtagctcagtttggtagagcgcctgatttgggatcaggaggtcc
aaggttcaaatccttgtatggagac
>KM501444.1_tRNA8
gcggatatcgtataatggcattacctcagacttccaatctgatgatgtga
gttcgattctcattatccgctcca
>KM501444.1_tRNA9
gcgagaatggtcaaattggtaaaggcacagcacttaaaatgctgcggaat
gatttccttgtgggttcgagtcccacttctcgcacca
>KM501444.1_tRNA10
tgggaattagccaagttggtaaggcactggattttgattccaggatgcaa
aggttcgagtcctttattcccagc
>AP014629.1_tRNA1
ggtggggaagcacatacggatgtgcggcaggctgttaacctgatggtata
gggttcgagtccctaacccaccgcca
>AP014629.1_tRNA2
gccggaatagttcagtggcagaacggatgccttgtaagcatcgcgtcaga
ggttcgattccttttctcggcacca
>KJ000058.2_tRNA1
cgaggcatagctcaatagtatagagcaacggtcttctaaaccgtaggttg
aaggttagaatccttctgtctcgacca
>KJ000058.2_tRNA2
tggtgcatcgtataaaggttattacggggagctgttaactcctttatctt
ggttcgagtccaagtgcgccag
>KJ000058.2_tRNA3
tgggaattagccaagttggtaaggcaccggattttgattccgggatgcac
tggttcgagcccagtattcccagcca
>KJ000058.2_tRNA4
ggccccttagctcagtggttagagcaggcgactcataatcgcttggtcgc
tggttcaagtccagcaggggccacca
>LN610573.1_tRNA1
tccgttcggtccctcaaggcgagggagcttgactgttaatcaagacgtgc
ctggatcgattccagggagcggagcca
>LN610573.1_tRNA2
ggaggggtggcagagcggtttaatgcaccggcctgtaaatccggcgtccg
accgagcatcgctggttcaaatccagccccctccacca
>LN610573.1_tRNA3
aggcgtgtggcgaaaaggttaacgcactggactttgactccagcattcga
gggttcgaatccctccacgtctgcca
>KJ019069.1_tRNA1
tgcttccttagcaatctggtgaatgcagcaaactcataatttgcctaagg
agagttcgatcctctcaggaagcatc
>KJ019069.1_tRNA2
tgcgagtatggcggaatcggtagacgcaccagacttaaaatctgttgagc
attatgctcgtgggagttcaagtctccctactcgcat
>KJ019069.1_tRNA3
gccaaactagctcagtggtagagcagggcttttgtaaagctcaggtcgca
ggttcaaatcctgtgtttggctc
>KJ019069.1_tRNA4
tcctctttagctcagcggtagagcggttgactgttaatcaatttgtccct
ggttcgatcccaggaaggggag
>KJ019069.1_tRNA5
gactcagtagctcagttggatagagcaactgccttctaagcagtcggtcg
ttggttcgagtccaacctgagtcgcca
>KJ019069.1_tRNA6
gtcggtatggcggaattggtagacgcgccaggtttaggttctggtgtctt
atgacgtggaggttcaagtcctcttaccgacac
>KJ019069.1_tRNA7
gctcgaatagctcagaggtagagcacctcctttacacggagattgtcggg
ggttcgatcccctcttcgagca
>KJ019069.1_tRNA8
gcgggtgtagctcagtggtagagcgtcagttttccaaactgaatgtcgtc
ggttcaagtccgatctcccgct
>KJ019156.1_tRNA1
gcttccttagcaatctggtgaatgcagcaaactcataatttgcctaagga
gagttcgatcctctcaggaagca
>KJ019156.1_tRNA2
tgcgagtgtggcggaatcggtagacgcaccagacttaaaatctgttgagc
attatgctcgtgggagttcaagtctccctactcgcat
>KJ019156.1_tRNA3
tggggttgtagctcagttggttagagcgcctgcctgtcacgcaggaagtc
gtgggttcaagtcccatcaatcccgt
>KJ019156.1_tRNA4
gccaaactagctcagtggtagagcagggcttttgtaaagctcaggtcgca
ggttcaaatcctgtgtttggctc
>KJ019156.1_tRNA5
tcctccttagctcagcggtagagcggttgactgttaatcaatttgtccct
ggttcgatcccaggagggggag
>KJ019156.1_tRNA6
gactcagtagctcagttggatagagcaactgccttctaagcagtcggtcg
ttggttcgagtccaacctgagtcgcca
>KJ019156.1_tRNA7
gtcggtatggcggaattggtagacgcgccaggtttaggttctggtgtctt
atgacgtggaggttcaagtcctcttaccgacac
>KJ019156.1_tRNA8
gctcgaatagctcagaggtagagcacctcctttacacggagattgtcggg
ggttcgatcccctcttcgagca
>KJ019156.1_tRNA9
gcgggtgtagctcagtggtagagcgtcagttttccaaactgaatgtcgtc
ggttcaagtccgatctcccgct
>KJ019071.1_tRNA1
tgggcgaataactcagcggtagagtgtctcctttacacggaggttgtcgg
gggttcgatcccctcttcgcccat
>KJ019071.1_tRNA2
tgggagtgtggcggaatcggtagacgcaccagacttaaaatctgttgagc
aatatgctcgtgagagttcaagtctctctactcctat
>KJ019071.1_tRNA3
gcctccgtagctcagtggtagagcagggcttttgtaaagctcaggtcgca
agttcaaatcttgtcagaggctc
>KJ019071.1_tRNA4
ttcctccttagctcagcggtagagcggttgactgttaatcaatttgtccc
tggttcgatcccaggagggggagt
>KJ019071.1_tRNA5
tgggtcagtagctcagatggatagagcaactgccttctaagcagtcggtc
gcaggttcgagtcctgcctgacccgt
>KJ019136.1_tRNA1
tgggtgattaactcagtggtagagtgactgctttacacgcagtaggtcac
tggttcaaatccagtattacccat
>KJ019136.1_tRNA2
tgggcaagtagctcagtggatagagcatcgcacttctaatgcgttggtcg
ggggttcaaatccctccttgcccgt
>KJ019136.1_tRNA3
ttcccaagtagctcagtggcagagccgccgactgttaatcggctggtcgc
tggttcaaatccagccttgggagt
>KJ019059.1_tRNA1
gggtcagtagctcagatggatagagcaattcacttctaatgaattggtcg
ggggttcgagtccctcctgacccg
>KJ019059.1_tRNA2
tccacaatagctcagcggtagagtcggcgactgttaatcgccttgtccct
ggttcgaatccaggttgtggag
>KM236237.1_tRNA1
ggccctttagctcaattggtagagcgaacccctcataagggtgtggtttc
cggttcgagtcacggaaggggccacca
>KP797973.1_tRNA1
ggaaggttgcccgagaggtttaagggactcgactgctaatcgagtggggc
ttttagcccccgaaggttcgaatccttcaccttccgcca
>KP797973.1_tRNA2
gtgagtgtggcagagcggtcgaatgcaggagactgtaaatctccccgtaa
cagcgcggtggttcgaatccatccactcacacca
>KP797973.1_tRNA3
gacgatgtagttcagtcggtagaacggcggtctgttaaaccgtatgtcgc
aggttcaagtcctgccatcgtcgcca
>KP797973.1_tRNA4
ggtcctgtagctcagtcggttagagcagtgaactcataattcattggtca
ttggttcaaacccaatcaggatcacca
>KJ019134.1_tRNA1
gcctccgtagctcagtggtagagcagggcttttgtaaagctcaggtcgca
agttcaaatcttgtcagaggctc
>KJ019134.1_tRNA2
tcctctatagctcagttggtagagcaggtgactgttaatcaccctgtccc
tggttcgagtccaggtggaggag
>KJ019134.1_tRNA3
gggcgaataactcagcggtagagtgcctcctttacacggagattgtcggg
ggttcgatcccctcttcgccca
>KJ019134.1_tRNA4
tgggagtgtggcggaatcggtagacgcaccagacttaaaatctgttgaga
attaatctcgtgggggttcaagtccccccactcctat
>KJ019134.1_tRNA5
tgggtcagtagctcagcggatagagcatcgcacttctaatgcgttggtcg
caggttcgatccctgcctgacccgt
>KJ019082.1_tRNA1
gcttccttagcaatctggtgaatgcagcaaactcataatttgcctaaggt
gagttcgatcctcacaggaagca
>KJ019082.1_tRNA2
gcgagtatggcggaatcggtagacgcaccagacttaaaatctgttgagag
caatctcgtgggagttcaagtctccctactcgca
>KJ019082.1_tRNA3
tggggttgtagctcagttggttagagcgcctgcctgtcacgcaggaagtc
gtgggttcaagtcccatcaatcccgt
>KJ019082.1_tRNA4
gcctccgtagctcagtggtagagcagggcttttgtaaagctcaggtcgca
agttcaaatcttgtcagaggctc
>KJ019082.1_tRNA5
tcctccttagctcagcggtagagcggttgactgttaatcaatttgtccct
ggttcgatcccaggagggggag
>KJ019082.1_tRNA6
gggtcagtagctcagatggatagagcaattcacttctaatgaattggtcg
ggggttcgagtccctcctgacccgcca
>KJ019082.1_tRNA7
gtcggtatggcggaattggtagacgcgccaggtttaggttctggtgtctt
tatgacgtggaggttcaagtcctcttaccgacac
>KJ019082.1_tRNA8
gctcgaatagctcagaggtagagcagcacctttacacggtgaatgtcggg
ggttcgatcccctcttcgagca
>KJ019082.1_tRNA9
gcgggtgtagctcagtggtagagcgtcagttttccaaactgaatgtcgtc
ggttcaagtccgatctcccgct
>KF381361.1_tRNA1
gccggtatagccaagcggtcgaaggcacctgatttgtaatcaggtattca
aacgtcggcagttcgaatctgtctaccggctcca
>KF381361.1_tRNA2
ttgcccttagttcagttggtagaacgtcgaattttggtttcgaaggtccg
tggttcgaatccacgagggtaagc
>KF381361.1_tRNA3
tcatggatggtgttagtctggtagcacgcgcggatgtggaccgcgaagca
taggttcaaatcctattccatggacca
>KF381361.1_tRNA4
tgggagataaaggaaacttaccagttcaattctggtttctccaagagtaa
tcgagtggttgtaggttcgagtcctacctccccagcca
>KF381361.1_tRNA5
tgcggggtagtagcagtggttagctcgtctgcctcataagcagaaggtca
tcagttcgaatctgatccccgcaacca
>KF381361.1_tRNA6
gacgagaaggcagaagggttatgcgcggcgttgcaaccgccgtatgtgtc
ggttcaagtccggctctcgtctcca
>KF381361.1_tRNA7
gcgcgcttaactcagttggttagagtggcgaccttttaagtcgtttgtcc
ccggttcgagtccgggagcgcgcacca
>KJ801817.1_tRNA1
tggcagtatagggcagaggttgtcccaacacgttgtcagcgtggaacaca
cgggttcgagtcccgttactgtcgtc
>KJ801817.1_tRNA2
tagtcggttagtgtaactggtaacacgttggtctccaaaaccaataatag
gggttcaaatcctctaccgattgt
>KJ801817.1_tRNA3
tgtaggtgtagctcaatcggatagagcatccgccttctaagcggacggtt
gggggttcgattccctccatctacgt
>KJ801817.1_tRNA4
gcagaagtgatggaactggtagacaacggtgtcttagaaacatcggtctg
taatggacgtgtgggttcgactcccgccttctgca
>KJ801817.1_tRNA5
ggacgtttagctcagttggtcagagcattcggctcataaccgaacggtcg
caggttcgagacctgcaatgtcca
>KC295538.1_tRNA1
gccgacttagctcagtaggtagagcaatccccttgtaagggaaaggtcac
cagttcgattccggtagtcggcac
>KC295538.1_tRNA2
gactctgtagttcagcggtagaacgtcaaactgttaatttggttgtcggg
ggttcgaatccctccagagtcgc
>KC295538.1_tRNA3
gggccattagctcacgcgtggttagagcaaacgactcataatcgttcggt
acggtgttcgactcaccgatggcccacca
>KC295538.1_tRNA4
agtgagttggatgagtggttgaaatcactaccctgctaaggtagcatatg
cgaaagcgtatcgtgggttcgaatcccacactcactgcca
>KC295538.1_tRNA5
ggtgaagtggcagagcggtttaatgcaacggtcttgaaaaccgtcgaggg
cgaaagtcctccgtgagttcaaatctcaccttcaccgcca
>KC295538.1_tRNA6
gcaggtaaagtgttgatggcggcatacagtacttccgattctgggggtgg
ggttcaaatccccatacctgctc
>KJ676859.1_tRNA1
taggattatagctcagtggtagagcgtgggtctcataagcccaaggtcga
tggttcgatcccatctattcctatc
>KJ676859.1_tRNA2
gtcgaagtgttggaactggtatacatgcggcacttagaatgccgtgcctt
cgggattgtgggttcgactcccaccttcgacacca
>KJ676859.1_tRNA3
actagtgtagctcagtcaggtagagcagtgtcttgataaggcattggtcg
taggttcaaatcctaccactagtacca
>KJ676859.1_tRNA4
atcggaatgttggaattggtagacataacggacttaaaatccgttgctcg
tagagcgtggcgggttcgagtcccccctccgatacca
>KJ676859.1_tRNA5
gggcgtgcaatcattggagagataagctgactgtaaatcagtggtcattg
actgtggaggttcgaatccttccattcccacca
>KJ676859.1_tRNA6
ggatagatagctgagatggattagcgaaggattgaaactccttagaggtt
ggatcgttaccaactctgtccacca
>KJ676859.1_tRNA7
gtagatgtaggctagaggtcagtcactccgtttggggcggaggtcacgca
ggttcgatccctgccatctgca
>KJ676859.1_tRNA8
cagtgtgtggtgaagtggcttaacacggacgactgtggatcgttcattag
caggttcgaatcctgtcatgctga
>KJ676859.1_tRNA9
tttcggtgtggacaaactggtaaagtcactaggctttgaccctaggtttt
ggaggttcgaccccttccaccgaagt
>KJ676859.1_tRNA10
cggggaatactcaagtggataaaagagggtagtcttgaaaactactaggc
gtataaaagcgtgcgggggttcgaatccctcttcctcggc
>KJ676859.1_tRNA11
tacccctttagccaagtggactaaggcagcgggcttctatcccgaagatc
gtgggttcaaatcctacagggggtgt
>KJ676859.1_tRNA12
atccctttagccaagcggttaaggcagtaggattatgtcctgcgtatcgg
gagttcgatcctcccaaggggcgc
>KJ676859.1_tRNA13
tggggatatagtgtagaggttaacacgcacggctgtctaccgtgaagcac
gggttcgaatcccgttatcctcgt
>KJ676859.1_tRNA14
gccttcttagctcagttggttagagcgactgccttgtaagcagtaggtcg
tgggttcgaatcctacagtcggcacca
>KJ676859.1_tRNA15
tgtcgcattggtgaaattggctaacacactcggctttctaccgagcattc
gcaggttcgaatcctgtatgcgatatc
>KJ676859.1_tRNA16
ggctcgttagtttaacggtaaaatacatgactgtctatcatgggtcacgg
gttcaactcccgtacgggtcgcca
>KJ676859.1_tRNA17
ggggcattggtatattggctattattcttggcttccaaccaagcgaggtc
ggttcgattccgacatgtccctcca
>KJ676859.1_tRNA18
gtgcttgtagctcagtcggtagagctggtggctgttaaccactgtgtcgt
aggttcgattcctacctagcacgcca
>KJ676859.1_tRNA19
gagggtgtaccgaagcggctcaacggcacagattgcaaccctgttgttcg
tgggttcaaatcccaccatcctct
>KJ676859.1_tRNA20
ggaagggtactcaagttggtgaagaggtcaacctgctaagttgatagtac
ctgttaaaggtagcgagggttcgaatccctttccttcct
>JN225449.1_tRNA1
gctccattactccaattggcagagaggccagacttaaaatctgtgttatg
tatcggttcgaatccgatatggagtacca
>JN225449.1_tRNA2
aggggattagtttacaaggttaaaacctcggtctttgaaatcgaagaagt
tggttcaattccaacatcccccgcca
>JN225449.1_tRNA3
gcaggattagttcaaatggatagagcaacagtctacgaagctgttaatag
gggttcgaatcccttatcctgcgcca
>JN225449.1_tRNA4
gttccagtatcccaattggcagaggatgcaagctcaaaccttgtactagt
gacggttcgaatccgtcttggaacacca
>JN225449.1_tRNA5
actcgcttagtttatatggtaaaacatcacccttacaagatgaagaaaaa
ggttcaagtcctttagtgagtacca
>JN225449.1_tRNA6
gctcctatcgtataattggctattacggttgccttgtaagcaacttatca
gggttcgaatccttgtgggagcacca
>JN225449.1_tRNA7
gcatccatagtttaaacgggaaaattacagtcttccaaactgaggttgag
ggttcgattccctctggatgctcca
>JN225449.1_tRNA8
ggggtcatagtttatatggttaaaattcgagttttgcaaacttgggaact
gagttcaattctcagtgactccacca
>JN225449.1_tRNA9
gcaggtgtagcaaaatggttatgcggctgactcttaatcagtaagacgat
gggttcaattccctccacctgtacca
>JN225449.1_tRNA10
gggagattgacggtaattggtaaacctaccatccttagaagttggtgttt
gagggttcgaatcccttgtctcctacca
>JN225449.1_tRNA11
ggtaggtagcggctaatggtagccaaactgtcttgaaaacagttgccact
gtagagatacggtgagggttcgactcctttacttaccgcc
>JN225449.1_tRNA12
gcacccttagttcaattggatagagcaacggtcttctaaatcgttagtta
caggttcgaatcctgtagggtgtgcca
>JN225449.1_tRNA13
gctggtatagttaagaaggttataacactcccctgataagggaacatcgg
tggttcgattccacctaccagtacca
>JN225449.1_tRNA14
ggttcagtcgcagataaggtaatgcaagggtctcataagccctatgaatg
tgggttcgattcccatctgaacctcca
>JN225449.1_tRNA15
ggaagtgtagcagaatggtgatgcggcagacttttaatctgacaggcgat
gggttcgaatccctccacttctacca
>JN225449.1_tRNA16
ggttatgtagtttaactggttaaaatactcccctgtcacgggagatgatg
agggttcaaatcccttcgtaaccgcca
>JN225449.1_tRNA17
gtgtcgttatcccgtagatggtagcggtggggactgtaaatcccttgtca
ttgagactcggtaggttcgactcctacacggcacacca
>JN225449.1_tRNA18
ggttaggaagcacataaggtatgtgcggtcgcctgttaagcgaatggcac
agggttcgaatccctgactaaccgcca
>JN225449.1_tRNA19
tgcgggtatagagaaagggcgtctcacatgtctcattagcatggtatcgg
caggttcgactcctgcacccgcctcca
>JN225449.1_tRNA20
gttccagtagacaaaacggtaaagtcaccactctttcaaagtggatattt
gagggttcaaatcccttctggaacgcca
>JN225449.1_tRNA21
ctctgtttagctcagcttggtagagcgttccgtttggggcggtaaggccg
gaggttcaagtcctccaacagagacca
>JN225449.1_tRNA22
gaatccgtgacagaaatggctatgtgcctgtctgcaaaacaggtttataa
gggttcgagtcccttcggattctcca
>JN225449.1_tRNA23
ggaagattaaccctaaaaggtaagggagcagtttgctaaactgccagtag
ctgagaaatcggtgtaccagttcaagtctggtatcttcctcca
>JN225449.1_tRNA24
agtccaagtagcttatatggttaaagcgcgtgtctgaaaaacatgagaag
agggttcaaatcccactggactacca
>JN225449.1_tRNA25
gtggccttatcataaatggtaatgacccatgctgtgaacatggtctatac
gggttcaaatcccgtaggtcacccca
>JN225449.1_tRNA26
agcggtatagcataactggcaatgcagcagtctctgaagctgtcctatta
aggttcaaatccttatgccgctgcca
>JN225449.1_tRNA27
gctccattactccaattggcagagaggccagacttaaaatctgtgttatg
tatcggttcgaatccgatatggagtacca
>JN225449.1_tRNA28
aggggattagtttacaaggttaaaacctcggtctttgaaatcgaagaagt
tggttcaattccaacatcccccgcca
>KP010413.1_tRNA1
ctctgtttagctcagcttggtagagcgttccgtttggggcggtaaggccg
gaggttcaagtcctccaacagagacca
>KP010413.1_tRNA2
gttccagtagacaaaatggtatagtcaccactctttcaaagtggatattt
gagggttcaaatcccttctggaacgcca
>KP010413.1_tRNA3
tgcgggtatagagaaagggcgtctcacatgtctcattagcatggtatcgg
caggttcgactcctgcacccgcctcca
>KP010413.1_tRNA4
ggttaggaagcacataaggtatgtgcggtcgcctgttaagcgaatggcac
agggttcgaatccctgactaaccgcca
>KP010413.1_tRNA5
gtgtcgttatcccgtagatggtagcggtggggactgtaaatcccttgtca
ttgagactcggtaggttcgactcctacacggcacacca
>KP010413.1_tRNA6
ggctatgtagtttaatagggttaaaatactcccctgtcacgggagatgat
gtgagttcaagtctcatcgtagccgcca
>KP010413.1_tRNA7
ggttcagtcgcagataaggtaatgcaagggtttcataagccctatgaatg
tgggttcgaatcccatctgaacctcca
>KP010413.1_tRNA8
tgtgggttagcataaatggtaatgcaaacggctgataaccgttagaagag
ggttcgataccctcacctacaacca
>KP010413.1_tRNA9
gcacccttagttcaactggacagaacaaatgacttctaatcattaggtta
caggttcgaatcctgtagggtgtgcca
>KP010413.1_tRNA10
ggtaggtagcggctaatggtagccaaacagtcttgaaaactgttgccact
gtagagatacggtgagggttcgactcctttacttaccgcc
>KP010413.1_tRNA11
gcacctatagcccaactggtagaggcagcagacttagaatctgctcagtg
tgagttcgaatctctctaggtgtacca
>KP010413.1_tRNA12
gcaggtgtagcaaaatggttatgcggctgactcttaatcagtaagacgat
gggttcaattccctccacctgtacca
>KP010413.1_tRNA13
ggggatgtagtttacatggttaaaacataagttttgcaaacttaagtaca
gggttcaattccctgcttctccacca
>KP010413.1_tRNA14
gcatccatagtttaaacgggaaaattacagtcttccaaactgaggttgag
ggttcgattccctctggatgctcca
>KP010413.1_tRNA15
gctgctttcgtataattggctattacacatccattgtaaggatggaaatg
caggttcgagtcctgtgagcagcacca
>KP010413.1_tRNA16
actcgcttagtttatatggtaaaacatcacccttacaagatgaagaaaaa
ggttcaagtcctttagtgagtacca
>KP010413.1_tRNA17
gttccagtatcccaattggcagaggatgcaagctcaaaccttgtattagt
gacggttcgaatccgtcttggaacacca
>KP010413.1_tRNA18
gcaggattagttcaaatggatagagcagcagtctacgaagctgttaatag
gggttcgaatcccttatcctgcgcca
>KP010413.1_tRNA19
aggggattagtttacaaggttaaaacctcggtctttgaaatcgaagaagt
tggttcaattccaacatcccccgcca
>KP010413.1_tRNA20
gctccattactccaattggcagagaggccagacttaaaatctgtgttatg
tatcggttcgaatccgatatggagtacca
>KP010413.1_tRNA21
agcggtatagcataactggcaatgcagcagtctctgaagctgtcttatta
aggttcaaatccttatgccgctgcca
>KP010413.1_tRNA22
gtggccttatcataaatggtaatgacccatgctgtgaacatggtctatac
gggttcaaatcccgtaggtcacccca
>KP010413.1_tRNA23
agtccaagtagcttatatggttaaagcgcgtgtctgaaaaacatgagaag
agggttcaaatcccactggactacca
>KP010413.1_tRNA24
ggaagattaaccctaaaaggtaagggagcagtttgctaaactgccagtag
ctgagaaatcggtgtaccagttcaagtctggtatcttcctcca
>KP010413.1_tRNA25
gaatccgtgacagaaatggctatgtgcctgtctgcaaaacaggtttataa
gggttcgagtcccttcggattctcca
>KP037007.1_tRNA1
ttcgtgatagctcagttggtagagcagcctccttttaagaggcaggtcac
tggttcaagtccagttcacggcacca
>JX560968.1_tRNA1
ctctgtttagctcagattggtagagcgttccgtttggggcggtaaggccg
gaggttcaagtcctccaacagagacca
>JX560968.1_tRNA2
gttccagtagacaaaatggtatagtcaccactctttcaaagtggatatct
gagggttcaaatcccttctggaacgcca
>JX560968.1_tRNA3
cgcgggtatagagaaagggcgtctcacatgtctcattagcatggtaacgg
ttggttcgactccaacacccgcctcca
>JX560968.1_tRNA4
ggttaggaagcacataaggtatgtgcggtcgcctgttaagcgaatggcac
agggttcgaatccctgactaaccgcca
>JX560968.1_tRNA5
gtgtcgttatcccgtagatggtagcggtggggactgtaaatcccttgtca
ttgagactcggtaggttcgactcctacacggcacacca
>JX560968.1_tRNA6
ggctatgtagtttaactggagaaaatactcccctgtcacgggagatgatg
tgagttcaagtctcatcgtagccgcca
>JX560968.1_tRNA7
ggaagtgtagcagaatggtgatgcggcagacttttaatctgacaggcgat
gggttcgaatccctccacttctacca
>JX560968.1_tRNA8
ggttcagtcgcagataaggtaatgcaagggtctcataagccctatgaatg
tgggttcgaatcccatctgaacctcca
>JX560968.1_tRNA9
tgtgggttagcataaatggtaatgcaaacggctgataaccgttagaagag
ggttcgataccctcacctacaacca
>JX560968.1_tRNA10
ggtaggtagcggctaatggtagccaaactgtcttgaaaacagttgccact
gtagagatacggtgagggttcgactcctttacttaccgcc
>JX560968.1_tRNA11
gggagattgacggtaattggtaaacctatctcgcttagaacgagatgttt
gagggttcgaatcccttgtctcctacca
>JX560968.1_tRNA12
gcaggtgtagcaaaatggttatgcggctgactcttaatcagtaagacgat
gggttcaattccctccacctgtacca
>JX560968.1_tRNA13
ggggtcatagtttatatggttaaaattcgagttttgcaaacttgggaact
gagttcaattctcagtgactccacca
>JX560968.1_tRNA14
gcatccatagtttaaacgggaaaattacagtcttccaaactgaggttgag
ggttcgattccctctggatgctcca
>JX560968.1_tRNA15
gctgctttcgtataattggctattacacatcccttgtaaggatggaaatg
caggttcgagtcctgtgagcagcacca
>JX560968.1_tRNA16
actcgcttagtttatatggtaaagccccatccttacaagttggtgaaaaa
ggttcaagtcctttagtgagtacca
>JX560968.1_tRNA17
gttccagtatcccaattggcagaggatgcaagctcaaaccttgtactagt
gacggttcgaatccgtcttggaacacca
>JX560968.1_tRNA18
gcaggattagttcaaatggatagagcaacagtctacgaagctgttaatag
gggttcgaatcccttatcctgcgcca
>JX560968.1_tRNA19
aggggattagtttacaaggttaaaacctcggtctttgaaatcgaagaagt
tggttcaattccaacatcccccgcca
>JX560968.1_tRNA20
gctccattactccaattggcagagaggccagacttaaaatctgtgttatg
tatcggttcgaatccgatatggagtacca
>JX560968.1_tRNA21
agcggtatagcataactggcaatgcagcagtctctgaagctgtcttatta
aggttcaaatccttatgccgctgcca
>JX560968.1_tRNA22
gtggccttatcataaatggtaatgacccatgctgtgaacatggtctatac
gggttcaaatcccgtaggtcacccca
>JX560968.1_tRNA23
agtccaagtagcttatatggttaaagcgcgtgtctgaaaaacatgagaag
agggttcaaatcccactggactacca
>JX560968.1_tRNA24
ggaagattaaccctaaaaggtaagggagcagtttgctaaactgccagtag
ctgagaaatcggtgtaccagttcaagtctggtatcttcctcca
>JX560968.1_tRNA25
gaatccgtgacagaaatggctatgtacctgtctgcaaaacaggtttataa
gggttcgagtcccttcggattctcca
>KM236240.1_tRNA1
gcatcgatggtggaactggtatacacatggcacttaaaatgccacgccgt
aaggattgagggttcaaatccctctcgatgcacca
>KM236240.1_tRNA2
ggccctatagctcaattggttagagcaaccggctcataactggtaggttt
ctggttcaagtccagatggggtcacca
>KM236240.1_tRNA3
gctgatttagcttagtaggtagagcaactcacttgtaatgagaaggtcgg
cggttcgattccgtcaatcagcacca
>KM236240.1_tRNA4
ctccgcatagctcagcttggtagagcgcctggtttgggaccaggaggtcg
aatgttcgagtcattctgtggagacca
>KM236240.1_tRNA5
gcatccatcgtatagcggatattatgactggcttccacccagtagatgag
agttcgattctctctggatgctcca
>KM236240.1_tRNA6
tgcgggttaacttcagtggtagaatgacgggttcatatcccgttacgcga
tggttcgagtccatcacccgcca
>KM236240.1_tRNA7
gtggccgtagttcagttggtagaactcgagattgtggttctcatagtcat
ggattagaattccacaggtcacccca
>KM236240.1_tRNA8
tgaatcgtagccaagctggtaaggcaataggttttgatcctatgatccct
ggttcgagtccaggcggttcagcca
>KM236240.1_tRNA9
ggatgtatagctcagctggtagagcggtcgcccgttaagtgattggtccg
cggttcgaatccgtgtacatccgcca
>KF925357.1_tRNA1
cgaggcatagctcagaaggaagagcaaggaccttctaagtcctaggtcgt
aggttcgatccctactgcctcgacca
>KF925357.1_tRNA2
ggatgtgtagctcaatggcagagcgatcgcctgttaagcgattggttata
ggttcgaatcctatcacgtccgcca
>KF925357.1_tRNA3
ggggagttattccgtagaggtagcggtgtggactgtaaatccattgtcat
tgcgactcgggtggttcgactccatcactccccacca
>KF925357.1_tRNA4
ggccctgtagctggaaggttcaagcaagcgactcataatcgccagatggt
ggttcaattccacccagggccacca
>KF925357.1_tRNA5
gctgatttagctcagtaggtagagcaactcacttgtaatgagaaggtcgg
cggttcgattccgtcaatcagcacca
>KF925357.1_tRNA6
ggaggcgtggcagagtggtttaatgcaccggtcttgaaaaccggcagtcg
ctccggcgactcataggttcgaatcctatcgcctccgcca
>KF925357.1_tRNA7
gcggatatcgtataatggcattacctcagacttccaatctgatgatgtga
gttcgattctcattatccgctcca
>KF925357.1_tRNA8
gcgagaatggtcaaattggtaaaggcacagcacttaaaatgctgcggaat
gatttccttgtgggttcgagtcccacttctcgcacca
>KF925357.1_tRNA9
tgggaattagccaagttggtaaggcactggattttgattccaggatgcaa
aggttcaagtcctttattcccagc
>KJ081346.1_tRNA1
tacggttatagctcagtggtagagtgtgggtctcataagcccaaggtcga
tggttcaatcccatctaaccgtatc
>KJ081346.1_tRNA2
gtcagagtgttggaattggtagacttggcagatttagaatctgctgtcct
agtggcgtgagggttcaagtccctcctctgacacca
>KJ081346.1_tRNA3
actagtgtagctcagtcaggtagagcagtgtcttgataaggcattggtca
caggttcaaatcctgtcactagtacca
>KJ081346.1_tRNA4
atcggaatgttggaattggtagacataacgcacttaaaatgcgttgctcc
ttggggcgtgagggttcgacttcctcttccgatacca
>KJ081346.1_tRNA5
gggcgtgcaatcattggagagataagctgactgtaaatcagtggtcgttg
actgtggaggttcgaatccttccattcccacca
>KJ081346.1_tRNA6
ggatagatagctgagatggattagcgaaggattgaaactccttagaggtt
ggatcgttaccaactctgtccacca
>KJ081346.1_tRNA7
gtagatgtaggctagaggtcagtcactccgtttggggcggaggtcacgca
ggttcgatccctgccatctgca
>KJ081346.1_tRNA8
cagtgtgtggtgaagtggcttaacacgaacgactgtggctcgtttattcg
caggttcgaatcctgtcatgctga
>KJ081346.1_tRNA9
tttcgggatggacaaactggtaaagtcactaggctttgaccctaggtttt
ggaggttcgaccccttctcccgaagtc
>KJ081346.1_tRNA10
ggagggctactctaactggtaagagacctgccttgaaagcagacgtaggg
taaaaccgataggagttcgagtctcctgccctcctcca
>KJ081346.1_tRNA11
acctctatcgccaagcggatcaaggcaacgggcttctatcccgttaatcg
ggagttcgaatctctctaggggtgc
>KJ081346.1_tRNA12
tgtcgcattggtgaagcggtctaacacactcggctttctaccgagcatac
gcaggttcgaatcctgtatgcgatat
>KJ081346.1_tRNA13
ggggcattcgtatagtggcttattatacctggcttccaaccaggggaggt
ggtttcgattaccacatgtccctcca
>KJ081346.1_tRNA14
gccttcttagctcagttggttagagcgactgccttgtaagcagtaggtcg
tgcgttcgaatcgtacagtcggcacca
>KJ081346.1_tRNA15
ggctcgttagtttaacggtaaaatacatgactgtctatcatgggtcacgg
gttcaactcccgtacgggtcgcca
>KJ081346.1_tRNA16
gtgcctgtagctcagttggtagagcagaaccctgttaaggttaaggtcgt
aggttcgaaccctaccaggtacgcca
>KJ081346.1_tRNA17
gagggtgtaccgaagcggctcaacggcacagattgcaaccctgttgttca
ggagttcgaatctcctcatcctct
>KJ081346.1_tRNA18
ggaaaggtactcaagtcggtgaagagatcagtttgctaaactgatagtac
ctgtaaaggtagcaggggttcgagtcccttcctttcca
>JX181824.1_tRNA1
gctcctaaagcataagtggcgatgcagcggccttgtaagccgaagaagtg
ggttcgattcctactgggagcacca
>JX181824.1_tRNA2
tcctcgttagctcaagttggtagagcagtcccaagattcgggataagcac
aggttcgattcctgtacgaggagcca
>JX181824.1_tRNA3
gcaggtgtggtggaaatggagatacacaggagacttaaaatctcccgctt
aaatgattacgagttcgagtctcgtcacctgcacca
>JX181824.1_tRNA4
cggggtgtagtctaagggataggcagcggtcttctaaaccgctcaatgct
ggttcgaatccagccacctcgacca
>JX181824.1_tRNA5
gcacggttgctggagtggcaacagcttcggctgcaaaccgaatgtcagga
gttcgattcttctaccgtgctcca
>JX181824.1_tRNA6
ggctcattggcagaacggtgattgcagcggattgtaaatccgtgcccttc
ggggttcctggttcgaatccagggtgggccacca
>JX181824.1_tRNA7
gggagtatagctcagttagtagagcgctcgaccgataatcgagaggtcgc
aggagcaaagcctgctactcccacca
>JX181824.1_tRNA8
gcgtcattagtgttagcggtccagcatcccgtccttccaagtcggtggca
tcggttcgaatccgatatgacgct
>JX181824.1_tRNA9
gtcctgttagacaaactggtaaagtcaccaccctttcaaggtggggtttg
cgggttcgatccccgcacaggacgcca
>JX181824.1_tRNA10
agggggttagcatagctggcctaatgcatcgggctttgaactcgacatcg
gaggttcgaatcctccaccccctgcca
>JX181824.1_tRNA11
ggtggaatggtcgagcggtttaagacagcatcttggaaaggtgtcggccc
cttaacaggggtccgtaggttcaaatcctacttccaccgcca
>JX181824.1_tRNA12
ggaagattaaccctaatcaggtaagggatctctttgctaaagagacagta
gccccgaaaggggtgtgtcagttcaagtctgacatcttcctcc
>JX181824.1_tRNA13
ggagagcaggacgcatggtgcgtaatccggtttgaacccggacccatcgt
agcgatacggtgacagttcgattctgttgctctcctcca
>JX181824.1_tRNA14
gacgagttggcctagtggttgggcgacggcctgttaagccgtgagtgaaa
actcaaggaaggttcaaatccttcactcgtcgcca
>JX181824.1_tRNA15
ggggccgtggctgacaaggtaatggtgccgcactgtctatgcggaaaatg
agggttcgatccccttcggcctcgcca
>JX181824.1_tRNA16
ctgttcgtagcgcagtctggtcagcgtgggtcccttggaaggatcaggtc
ggtggttcaaatccacccggacagacca
>JX181824.1_tRNA17
gcgagcatagcttaattgaatagagcttcgtcatacgaaggcggaagatc
ggggtttgaatccctgtacttgcacca
>JX181824.1_tRNA18
ggggaatgggtctgcttggagtggacacctcgcttgcaccgaggatatca
gaagagttcgaatctcttattctccacca
>JX181824.1_tRNA19
gggcgattgatggaattggtatacgtgccgtccttagaagtcggattttg
ggggttcgagtcccctgtcgcccacca
>JX181824.1_tRNA20
gcttccttagttcaatggtagaacgttgtctttacacggcaagcgtcggt
ggttcgattccatcaggaagtacca
>JX181824.1_tRNA21
ggggttgtaactcagttggtagagtgcctgcctgaagagcagatggtcgg
tggttcgagtccacccggccccacca
>JX181824.1_tRNA22
tgcgtggtagtgaaacggatatatagatcatgttggcctcataagccgaa
gattgcgggttcgactcccgctcacgcatcca
>JX181824.1_tRNA23
ggttctgtagcttagttggttagagcgcttccctcataaggaagaggtcg
caggttcaattcctgccagaactacca
>JX181824.1_tRNA24
ggggtattaacacagcggttagtgtagcggcctcttaagccgaaggtcga
aggttcgaatccttcatgccccacca
>AB897757.1_tRNA1
ggccgtatgtccaaattggtaaaggagacagacttaaaatctgttggtga
tattcaccttctcgattcgagttcgagtgcggctacca
>AB897757.1_tRNA2
gcggttatcgtataaaggctattacctcggttttccaaaccgatgatgag
ggttcgacgtccctctaaccgctcca
>AB897757.1_tRNA3
gtccccttagttcagttggatagaacaactgccttctaagcagtaggtca
ctggttcgagtccagtaggggata
>AB897757.1_tRNA4
tagtgagttggatgagtggttgaaatcaccaccctgctaaggtggcatat
gcgaaagcgtatcgtgggttcgaatcccacactcactgt
>AB897757.1_tRNA5
ggaaggatggccgagtggtttaaggcactggtcttgaaaaccagcaatcc
gaaagggttctagagttcaaatctctatccttccacca
>AB897757.1_tRNA6
ggccctttactctcaagtggttagagaatccgactcataatcggtaggct
ctgagttcgaatctcagaagggccacca
>AB897757.1_tRNA7
gactctgtagcacaatcggtggtgcgattgactgttaatcaattggttgg
ggattcgagttcctccagagtcgc
>JX181825.1_tRNA1
cgaggcatagcttaatagtatagagcaacggtcttctaaaccgtaggttg
aaggttagaatccttctgtctcgacca
>JX181825.1_tRNA2
tgggaattagccaagttggtaaggcaccggattttgattccgggatgcac
tggttcgagcccagtattcccagcca
>JX181825.1_tRNA3
ggccccttagctcagtggttagagcaggcgactcataatcgcttggtcgc
tggttcaagtccagcaggggccacca
>KM657822.1_tRNA1
ctctgtttagctcagcttggtagagcgttccgtttggggcggtaaggccg
gaggttcaagtcctccaacagagacca
>KM657822.1_tRNA2
gttccagtagacaaaatggtatagtcaccactctttcaaagtggatattt
gagggttcaaatcccttctggaacgcca
>KM657822.1_tRNA3
tgcgggtatagagaaagggcgtctcacatgtctcattagcatggtatcgg
caggttcgactcctgcacccgcctcca
>KM657822.1_tRNA4
ggttaggaagcacataaggtatgtgcggtcgcctgttaagcgaatggcac
agggttcgaatccctgactaaccgcca
>KM657822.1_tRNA5
gtgtcgttatcccgtagatggtagcggtggggactgtaaatcccttgtca
ttgagactcggtaggttcgactcctacacggcacacca
>KM657822.1_tRNA6
ggttatgtagtttaatctggttaaaatactcccctgtcacgggagatgat
gagggttcgaatcccttcgtaaccgcca
>KM657822.1_tRNA7
ggaagtgtagcagaatggtgatgcggcagacttttaatctgacaggcgat
gggttcgaatccctccacttctacca
>KM657822.1_tRNA8
ggttcagtcgcagataaggtaatgcaggggtctcataagccctatgaatg
tgggttcgattcccatctgaacctcca
>KM657822.1_tRNA9
tgtgggttagcataaatggtaatgcaaacggctgataaccgttagaagag
ggttcgataccctcacctacaacca
>KM657822.1_tRNA10
gcacccttagttcaactggacagagcaaatgacttctaatcattgagtta
caggttcgaatcctgtagggtgtgcca
>KM657822.1_tRNA11
ggtaggtagcggctaatggtagccaaactgtcttgaaaacagttgccact
gtagagatacggtgagggttcgactcctttacttaccgcc
>KM657822.1_tRNA12
gggagattgacggtaattggtaaacctatctcgcttagaacgagatgttt
gagggttcgaatcccttgtctcctacca
>KM657822.1_tRNA13
gcaggtgtagcaaaatggttatgcggctgactcttaatcagtaagacgat
gggttcaattccctccacctgtacca
>KM657822.1_tRNA14
ggggtcatagtttatatggttaaaattcgagttttgcaaacttgggaact
gagttcaattctcagtgactccacca
>KM657822.1_tRNA15
gcatccatagtttaaacgggaaaattacagtcttccaaactgaggttgag
ggttcgattccctctggatgctcca
>KM657822.1_tRNA16
gctgctttcgtataattggctattacacatcccttgtaaggatggaaatg
caggttcgagtcctgtgagcagcacca
>KM657822.1_tRNA17
actcgcttagtttatatggtaaaacatcacccttacaagatgaagaaaaa
ggttcaagtcctttagtgagtacca
>KM657822.1_tRNA18
gttccagtatcccaattggcagaggatgcaagctcaaaccttgtactagt
gacggttcgaatccgtcttggaacacca
>KM657822.1_tRNA19
aggggattagtttacaaggttaaaacctcggtctttgaaatcgaagaagt
tggttcaattccaacatcccccgcca
>KM657822.1_tRNA20
gctccattactccaattggcagagaggccagacttaaaatctgtgttatg
tatcggttcgaatccgatatggagtacca
>KM657822.1_tRNA21
agcggtatagcataactggcaatgcaacagtctctgaagctgtcctatta
aggttcaaatccttatgccgctgcca
>KM657822.1_tRNA22
gtggccttatcataaatggtaatgacccatgctgtgaacatggtctatac
gggttcaaatcccgtaggtcacccca
>KM657822.1_tRNA23
agtccaagtagcttatatggttaaagcgcgtgtctgaaaaacatgagaag
agggttcaaatcccactggactacca
>KM657822.1_tRNA24
ggaagattaaccctaaaaggtaagggagcagtttgctaaactgctagtag
ctgagaaatcggtgtaccagttcaagtctggtatcttcctcca
>KM657822.1_tRNA25
gaatccgtgacagaaatggatatgtgcctgtctgcaaaacaggtttataa
gggttcaagtcccttcggattctcca
>HE956711.1_tRNA1
cgaggcatagctcagaaggaagagcaaggaccttctaagtcctgggtcgt
aggttcgatccctactgcctcgacca
>HE956711.1_tRNA2
ggatgtgtagctcaatggcagagcgatcgcctgttaagcgattggttata
ggttcgaatcctatcacgtccgcca
>HE956711.1_tRNA3
ggggagttatcccgtagaggtagcggtgtggactgtaaattcattgtcat
tgcgactcgggtggttcgactccatcactccccacca
>HE956711.1_tRNA4
ggccctgtagctggaaggttcaagcaagcgactcataatcgccagatggt
ggttcaattccacccagggccacca
>HE956711.1_tRNA5
gctgatttagctcagtaggtagagcacctcacttgtaatgaggacgtcgg
cggttcgattccgtcaatcagcacca
>HE956711.1_tRNA6
ggaggcgtggcagagtggtttaatgcaccggtcttgaaaaccggcagtcg
ctccggcgactcataggttcaaatcctatcgcctccgcca
>HE956711.1_tRNA7
ctccgtgtagctcagtttggtagagcgcctgatttgggatcaggaggtcc
aaggttcaaatccttgtatggagac
>HE956711.1_tRNA8
gcggatatcgtataatggtattacctcagacttccaatctgatgatgtga
gttcgattctcattatccgctcca
>HE956711.1_tRNA9
gcgagaatggtcaaattggtaaaggcacagcacttaaaatgctgcggaat
gatttccttgtgggttcgagtcccacttctcgcacca
>KF208315.1_tRNA1
gtcccgctggtgtaatggatagcatacgatccttctaagtttgcggtcct
ggttcgatcccagggcgggatacca
>KF208315.1_tRNA2
ggggagttatcccgtagaggtagcggtgtggactgtaaattcattgtcat
tgcgactcaggtggttcgactccatcactccccacca
>KF208315.1_tRNA3
ggccctgtagctcaatggttagcagcagtcccctcataagggaaaggtta
ccagttcaaatctggtctgggtcacca
>KF208315.1_tRNA4
gctgatttagctcagtaggtagagcacctcacttgtaatgaggatgtcgg
cggttcgattccgtcaatcagcacca
>KF208315.1_tRNA5
tggaggcgtggcagagtggtttaatgcaccggtcttgaaaaccggcagtc
gctccggcgactcataggttcaaatcctatcgcctccgt
>KF208315.1_tRNA6
ctccgtgtagctcagtttggtagagcgtctgctttgggagcagaatgtcg
caggttcaaatcctgccgcggagac
>KF208315.1_tRNA7
gcggatatcgtataatggtattacctcagacttccaatctgatgatgtga
gttcgattctcattatccgctcca
>KF208315.1_tRNA8
gcgagaatggtcaaattggtaaaggcacagcacttaaaatgctgcggaat
gatttccttgtgggttcgagtcccacttctcgcacca
>KF208315.1_tRNA9
tgggaattagccaagttggtaaggcatagcactttgactgctagatgcaa
aggttcgagtcctttattcccagc
>KM672662.1_tRNA1
gggtgatgttggggtgttggtcaaccccatcagactgtaaatctgacgtg
aaagctgtctaggttcgaatcctagatcacccacca
>KM672662.1_tRNA2
agtaccttagttcaggggtagaacgcagaactgataattctgaggtcgat
ggttcgaaaccatcaggtactacca
>KM672662.1_tRNA3
tctagtgtagcacaacggtagtgcagcagactgttaatctgttggttgtt
ggttcgaatccagcctctagagcc
>KM672662.1_tRNA4
ggctctgtagcatagtggattatgcgcctccctgtctaggagaaaaacgc
cagttcgagtctggtcagagtcgcca
>KM672662.1_tRNA5
tgtcgtatagtgtaatggttagcacagaagactttgactcttctagttta
ggttcgagtcctaattcgactacca
>KM672662.1_tRNA6
gggtcactagcacaatggtagtgcagttgctttgcaagcatcaggttaag
ggttcgagtcccttgtgtatcc
>KM672662.1_tRNA7
attccattcgactagcggttaggtcgcttccctttcaaggaagtagcacg
agttcgaatctcgtatggaatacca
>KM672662.1_tRNA8
aggacgttagctcagttggttagagcaagagccttttaagttcgaggtca
taggttcaaatcctatacgtcctacca
>KM672662.1_tRNA9
gtgactttggtgtaatggtttgcatcactccctgtgaaggagaaggtcag
ggttcaaatcccgaagtcacacca
>KM672662.1_tRNA10
agtcccttagctcaatcgggagagcaacactcttacaaggtgaaggtagt
aggttcgaaacctacagggactacca
>KM672662.1_tRNA11
ggtgggtagcgtcaaggtgacaaagcgggcttgaaccccgtgccaattgt
gatgagcagttgagagttcgattcttttacccatcgcca
>KM672662.1_tRNA12
gcgtttatagtgtagtggtaacaccctgtacttccaattcagtatcttcg
gttcgaatccgaatagacgctcca
>KM672662.1_tRNA13
ctctgtgtagctcagtttggtagagcactcgctttgggagtgaggggtcg
taagttcaattcttactacagagacca
>KM672662.1_tRNA14
gggtagttgaagggaatggcatacctttcacgcttagaacgtgaagtttc
tgagttcgagtctcagactacctacca
>KM672662.1_tRNA15
ggggatatagcccaacggcagaggcaagaggtttaaaccctctcaagttt
cagttcgaatctgaatatccctacca
>KM672662.1_tRNA16
gccgaattagctcagttggtagagcagcgcacttgtaatgcgaaggtcgt
agactcggattctacattcggcacca
>KM672662.1_tRNA17
agcgaggtagtgtaacggtttgcacaggggactcataatcctctggtttg
ggttcgaatcccaacttcgcttcca
>JX509734.1_tRNA1
gggtcagtcgtataaaggtcattacggaaggctgttaaccttcttatcgt
ggttcgagtccacgctgtcccgcca
>JX509734.1_tRNA2
gctggtttagctccaatggtagagcggtcgccttgtaagcgaatgggtag
cggttcaagtccgttaaccagcacca
>JN641803.1_tRNA1
gggggtatggcgcaattggtagcgcaccggtctccaaaaccgaaggttcg
aggttcgaaacctcgtgcccccgcca
>FN667789.1_tRNA1
cgggatgtagctcagctggatagagcgacagccttctaagccgtaggtca
aaggttcgagtcctttcatcccgacca
>FN667789.1_tRNA2
gtaagcattcgggtaattggtaacccaccagactgtaaatctggcgtctc
ttggcactgcaggttcgagtcctgctgcttacacca
>GU169904.1_tRNA1
gtgtcgttatcccgtagatggtagcggtggggactgtaaatcccttgtca
ttgagactcggtaggttcgactcctacacggcacacca
>GU169904.1_tRNA2
ggttatgtagtttaatttggttaaaataccccctgtcacgggagatgatg
agggttcaaatcccttcgtaaccgcca
>GU169904.1_tRNA3
ggaagtgtagcagaatggtgatgcggcagacttttaatctgacaggcgat
gggttcgaatccctccacttctacca
>GU169904.1_tRNA4
ggttcagtcgcagataaggtaatgcaagggtctcataagccctatgaatg
tgggttcgattcccatctgaacctcca
>GU169904.1_tRNA5
tgtgggttagcataaatggtaatgcaaacggctgataaccgttagaagag
ggttcgataccctcacctacaacca
>GU169904.1_tRNA6
gcacccttagttcaattggatagagcaacggtcttctaaatcgttagtta
caggttcgaatcctgtagggtgtacca
>GU169904.1_tRNA7
ggtaggtagcggctaatggtagccaaactgtcttgaaaacagttgccact
gtagagatacggtgagggttcgactcctttacttaccgcc
>GU169904.1_tRNA8
gggagattgacggtaattggtaaacctaccatccttagaagttggtgttt
gagggttcgaatcccttgtctcctacca
>GU169904.1_tRNA9
gcaggtgtagcaaaatggttatgcggctgactcttcatcagtaagacgat
gggttcaattccctccacctgtacca
>GU169904.1_tRNA10
ggggtcatagtttatatggttaaaattcgagttttgcaaacttgggaact
gagttcaattctcagtgactccacca
>GU169904.1_tRNA11
gcatccatagtttaaacgggaaaattacagtcttccaaactgaggttgag
ggttcgattccctctggatgctcca
>GU169904.1_tRNA12
gctcctatcgtataattggctattacggttgccttgtaagcaacttatca
gggttcgaatccttgtgggagcacca
>GU169904.1_tRNA13
actcgcttagtttatatggtaaaacatcacccttacaagatgaagaaaaa
ggttcaagtcctttagtgagtacca
>GU169904.1_tRNA14
gttccagtatcccaattggcagaggatgcaagctcaaaccttgtattagt
gacggttcgaatccgtcttggaacacca
>GU169904.1_tRNA15
gcaggattagttcaaatggatagagcaacagtctacgaagctgttaatag
gggttcgaatcccttatcctgcgcca
>GU169904.1_tRNA16
aggggattagtttacaaggttaaaacctcggtctttgaaatcgaagaagt
tggttcaattccaacatccccctcca
>GU169904.1_tRNA17
actccattactccaattggcagagaggccagacttaaaatctgtgttatg
tatcggttcgaatccgatatggagtacca
>GU169904.1_tRNA18
agcggtatagcataactggcaatgcagcagtctctgaagctgtctcatta
aggttcaaatccttatgccgctgcca
>GU169904.1_tRNA19
gtggccttatcataaatggtaatgacccatgctgtgaacatggtctatac
gggttcaaatcccgtaggtcacccca
>GU169904.1_tRNA20
agtccaagtagcttatatggttaaagcgcgtgtctgaaaaacatgagaag
agggttcaaatcccactggactacca
>GU169904.1_tRNA21
ggaagattaaccctaaaaggtaagggagcagtttgctaaactgccagtag
ctgagaaatcggtgtaccagttcaagtctggtatcttcctcca
>GU169904.1_tRNA22
gaatccgtgacagaaatggctatgtgcctgtctgcaaaacaggtttataa
gggttcaagtcccttcggattctcca
>GU169904.1_tRNA23
ctctgtttagctcagcttggtagagcgttccgtttggggcggtaaggccg
gaggttcaagtcctccaacagagacca
>GU169904.1_tRNA24
gttccagtagacaaaatggtaaagtcaccactctttcaaagtggatattt
gagggttcaaatcccttctggaacgcca
>GU169904.1_tRNA25
tgcgggtatagagaaagggcgtctcacatgtctcattagcatggtatcgg
caggttcgactcctgcacccgcctcca
>FN667788.1_tRNA1
cgggatgtagctcagctggatagagcgacagccttctaagccgtaggtca
aaggttcgagtcctttcatcccgacca
>FN667788.1_tRNA2
gtaagcattcgggtaattgttaacccaccagactgtaaatctggcgtctc
ttggcactgcaggttcgagtcctgctgcttacacca
>AP011113.1_tRNA1
cggggcatagctcagaaggaagagcaaggaccttctaagtcctaggtcgt
aggttcgatccctactgcctcgacca
>AP011113.1_tRNA2
gtggccgtagttcagttggtagaactcgagattgtgattctcgtagtcat
gggttcgactcccatcggtcacccca
>AP011113.1_tRNA3
ggatgtgtagctcaatggcagagcgatcgcctgttaagcgattggttata
ggttcgaatcctatcacgtccgcca
>AP011113.1_tRNA4
ggggagttatcccgtagaggtagcggtgtggactgtaaatccattgtcat
tgcgactcgggtggttcgactccatcactccccacca
>AP011113.1_tRNA5
ggccctgtagctggaaggttcaagcaagcgactcataatcgccagatggt
ggttcaattccacccagggccacca
>AP011113.1_tRNA6
gctgatttagctcagtaggtagagcacctcacttgtaatgaggatgtcgg
cggttcgattccgtcaatcagcacca
>AP011113.1_tRNA7
ggaggcgtggcagagtggtttaatgcaccggtcttgaaaaccggcagtcg
ctccggcgactcataggttcaaatcctatcgcctccgcca
>AP011113.1_tRNA8
gcggatatcgtataatggtattacctcagacttccaatctgatgatgtga
gttcgattctcattatccgctcca
>AP011113.1_tRNA9
gcgagaatggtcaaattggtaaaggcacagcacttaaaatgctgcggaat
gatttccttgtgggttcgagtcccacttctcgcacca
>AP011113.1_tRNA10
tgggaattagccaagttggtaaggcactggattttgattccaggatgcaa
aggttcgagtcctttattcccagc
>LN881727.1_tRNA1
ctccgcgtagctcagcttggtagagcgcctgatttgggatcaggaggtcg
agtgttcgaatcactccgtggagacca
>LN881727.1_tRNA2
ggccctgtagctggaaggttcaagcaagcgactcataatcgccagacggt
ggttcaattccacccagggccacca
>LN881727.1_tRNA3
gctgatgtagcacaattggtagtgcaattgatttgtaatcaataggttgc
aggttcaagtcctgccatcagcacca
>LN881727.1_tRNA4
tgagggtagggagcaatggtgctcaagcggtcttgaaaaccgtcccgttg
aggatgactcgatgatggttcgattccattaccctcagcca
>LN881727.1_tRNA5
ggggagttatcccgtagaggtagcggtgtagactgtaaatctattgtcat
tacgactcgggtggttcgactccaccactccccacca
>LN881727.1_tRNA6
gccctgttagcttagtggataaagcagcggccttctaagccgttgacact
ggttcgagtccagtacggggtgcca
>LN881736.1_tRNA1
cggggcatagctcagaaggaagagcaaggaccttctaagtcctaggtcgt
aggttcgatccctactgcctcgacca
>LN881736.1_tRNA2
gtggccgtagttcagttggtagaactcgagattgtgattctcgtagtcat
gggttcgactcccatcggtcacccca
>LN881736.1_tRNA3
ggatgtgtagctcaatggcagagcgatcgcctgttaagcgattggttata
ggttcgaatcctatcacgtccgcca
>LN881736.1_tRNA4
ggggagttatcccgtagaggtagcggtgtggactgtaaattcattgtcat
tgcgactcgggtggttcgactccaccactccccacca
>LN881736.1_tRNA5
ggccctgtagctggaaggttcaagcaagcgactcataatcgccagatggt
ggttcaattccacccagggccacca
>LN881736.1_tRNA6
gctgatttagctcagtaggtagagcacctcacttgtaatgaggacgtcgg
cggttcgattccgtcaatcagcacca
>LN881736.1_tRNA7
ggaggcgtggcagagtggtttaatgcaccggtcttgaaaaccggcagtcg
ctccggcgactcataggttcaaatcctatcgcctccgcca
>LN881736.1_tRNA8
ctccgtgtagctcagtttggtagagcgcctgatttgggatcaggaggtcc
aaggttcaaatccttgtatggagac
>LN881736.1_tRNA9
gcggatatcgtataatggtattacctcagacttccaatctgatgatgtga
gttcgattctcattatccgctcca
>LN881736.1_tRNA10
gcgagaatggtcaaattggtaaaggcacagcacttaaaatgctgcggaat
gatttccttgtgggttcgagtcccacttctcgcacca
>KT804923.1_tRNA1
tgccgcttcgttcaatggtaggacgccagactttgaatctggagatgatg
gttcgatcccatcagcggctgcca
>KT804923.1_tRNA2
gctcatatagtgtaatggacagcacaacggtcttctaagccgtaaggtct
aggttcgaatcctagtatgagcgcca
>KT804923.1_tRNA3
tggacggaagctaaagtggatcagcatctggcttttaaccagactatagt
gagttcgagtctcacccgtccaacca
>KT804923.1_tRNA4
ggccctgtggtggaattggtatacacatcagtcttagaaactgacgccga
gaggattgagggttcaagtccctccggggccacca
>KT804923.1_tRNA5
agccgggtagctcaattggcagagcacccgaccgataatcgggtggttga
aggttcaagtccttctctggctacca
>KT804923.1_tRNA6
ggcccattagctcagtctggactagagcaagcccctgtctagggcaaggt
cgtcggttcgaatccgacatgggtcgcca
>KT804923.1_tRNA7
agcgttaagactggctggagctgtcactcggctcataaccgagcacaagt
ggttcgattccacctctcgctacca
>KT804923.1_tRNA8
cccgcgttggccgagaggtttaggcggcggattgcaaatccgtctcacat
cggttcaaatccgatacgcggctcca
>KT804923.1_tRNA9
tgggatgtagctcagttggtagagcagggagctgttaactctcaggacgg
cagggttcgaaccctgccgtcctagcca
>KT804923.1_tRNA10
ctcctcgtagctcagtctggttagagtgtcggatttggaatccgaaggtc
gaaggttcaaatccttccggggtgacca
>KT804923.1_tRNA11
gcgggtatagctcagttggtagagcgtctgccttccaagcagttcgtcgt
cggttcgagtccgtctatccgctcca
>KT804923.1_tRNA12
gcatttgaagctaactaggtagaagcgctgggttgaaattccagaggact
tggatcgttaccaagcagatgcacca
>KT804923.1_tRNA13
gcagttatagattaattggttaaatcgccagactttcaatctggtgttcc
gggttcgatccccggtaactgctcca
>KT804923.1_tRNA14
gtggagattgtgtagcccggatgctgcctttcggttgtgacccgattgtt
ggggttcgagtccccgcctccaacc
>KT804923.1_tRNA15
gccctttaagcatttatggtgatgcaccggctttgtaacccggcgaattc
tgttcaagtcaggaatggggcacca
>AP014714.1_tRNA1
ggacctatagtttcagcggttaaaatactcccctgtcacgggagcgtcac
gagttcgaatctcgttaggtccgcca
>AP014714.1_tRNA2
gtggccttaattcagttggtagaattcaagattgtgattcttgtagtcat
gggttcaagtcccataggtcacccca
>AP014714.1_tRNA3
ggatgtgtagctcagttggtagagcggtcgcccgttaagtgattggtccg
cggttcgaatccgtgcacatccgcca
>AP014714.1_tRNA4
aggacgttagctcagctggttagagcactcgacttttaatcgagatgtcg
atgggttcaaatccctcacgtcctacca
>AP014714.1_tRNA5
ggccctatagctcaattggttagagcgcccggctcataactggtaggttt
ccggttcaagtccggatggggccacca
>AP014714.1_tRNA6
gcgggtgtggcggtattggcagtacgcatggcacttaaaatgccataggg
cttaagctcttacgagttcgaatctcgtcacccgtacca
>KT353109.1_tRNA1
gctggattagctcagtaggtagagcgcctcacttgtaatgaggatgtcgc
gggttcgattcctgcatccagcacca
>KT353109.1_tRNA2
gcaacgttgccggagtctggtaacggctctcgctgcaaacgagatgagca
ctggttcgaatccagtacgttgctcca
>KT353109.1_tRNA3
gcgtctttggtccaattggtagaggcactacattcaaaatgtaggggttc
ccagttcgaatctgggaaggcgcacca
>KT353109.1_tRNA4
gctgtgatagaccgtaggggtagcggggcagactgtaaatctgctgttca
tagaactcgggtggttcgactccatctcgcagcacca
>KT353109.1_tRNA5
ggtaggatggctgagtggcttaaagcagcatcttggaaaggtgtcggtcg
tggtaaccccacggcccgagagttcgaatctctctcctacctcca
>KT353109.1_tRNA6
tgacggtgagcatatatggacatgcggggacctgttaagtccaggataac
tggttcgaatccagtaccgtcagcca
>KT353109.1_tRNA7
gtcctggtagacaaacttggtaaagtcaccaccctttcacggtggagttt
gagggttcgatcccctctcaggacgcca
>KT353109.1_tRNA8
ggtcctatggtatcagcggtaaacatactcgcctgtcacgcgagagtcac
gggttcgaatcccgttaggaccgcca
>KT353109.1_tRNA9
tggggattagctcagttggtagagcaggctcttgataagggtcaggtcac
tggttcaagtccagtatccccaacca
>KT353109.1_tRNA10
cggtgtatagcgcagtctggtagcgcgaatgctttgggagcattaggtcg
ttggttcgagtccaactacaccgacca
>KT353109.1_tRNA11
gcgggcatggtatagtggttgtgccttagccttccaagctaatgagtccg
gttcgatcccggatgtccgctcca
>KT353109.1_tRNA12
tgggggctagtttaattggtagaacagcgggttttgatcccgttagcgcg
aggttcgaaccctccgcccccggcca
>KT353109.1_tRNA13
agaagagtggcgaaatcggtagccgcaccggactgctaatccggggtcct
tcggggcctgagagttcaagtctctcctcttctgcca
>KT353109.1_tRNA14
ggaactgtagctcagttggtagagcggttgcctgaagagcagcgcgtcag
cggttcaaatccgttcagttccacca
>KT239446.1_tRNA1
gccgatttagctcagctggtagagcgcttcacttgtaatgaagatgtcgc
gggttcgactcctgcaatcggcacca
>KT239446.1_tRNA2
gcatcgatggtggaactggtatacacaggagacttaaaatctcccgccgc
aaggattgagggttcgaatccctctcggtgcacca
>KT239446.1_tRNA3
cggggcatagctcagttggatagagcagcggacttctaatccgcaggtcg
aaggttcgaatccttctgcctcgacca
>KT239446.1_tRNA4
ggccctgtagctcaattggtagagcgttcccctcataagggattggttgc
atgttcgagtctttgccagggtcacca
>KT239446.1_tRNA5
ctccgtatagctcagtctggtagagcgctccatttgggatggagaggtcg
aatgttcgagtcattctatggagacca
>KT239446.1_tRNA6
gcatccatcgtatagcggatattatgtctggcttccacccagaagatggg
agttcgattctccctggatgctcca
>KT239446.1_tRNA7
aggttcttagtataacggctattatgctgggctccaaacccagtgatgag
ggttcgattccttcagggcctgcca
>KT239446.1_tRNA8
gggagtatagctcatttggtagagctctcgaccgataatcgagcggtgac
tggttcgagtccagttactcccacca
>KT239446.1_tRNA9
ggagagtagcgctagtggtagcaaaccggacttgaaatccgggccatcgg
aaacggtgagggttcaactcctttactctccgcca
>KT239446.1_tRNA10
gtggccgtagttcagttggtagaactcgagattgtgattctcgtagtcgc
ggattcaaattccgccggtcacccca
>KT239446.1_tRNA11
tggactatagacaagcggttaagtcaccggcctttgactccggtatctct
ggttcgaatccagatagtccagcca
>KT239446.1_tRNA12
tgcggggtaacttcagttggtagaatgttgggctcatatcccgacacgcg
caggttcgagtcctgcctccgcctcca
>KT239446.1_tRNA13
ggacctatagtttcagcggttaaaatactcgcctgtcacgcgagagtcac
ggattcgaattccgttaggtccgcca
>KT239446.1_tRNA14
gggtcgttggctgagagggtaagcgacggactgttaatccgtgtcagaaa
tgactaggcaggttcgatacctgcacggcccgcca
>KT239446.1_tRNA15
gggatactagctcagttggttagagcaccggacttttaatccgggtgtcc
gaagttcgagtcttcggtgtcccacca
>KT239446.1_tRNA16
ggggagttagaccgtaggggtagcgggacagactgtaaatctgttgctca
aaaggctcgagtggttcgactccattactccccacca
>KT934943.1_tRNA1
gcaactttgacatagacggatgtgtgctggcctgaaaagccagatagtca
ggatcgttacctgaaggttgcacca
>KT934943.1_tRNA2
gggcgattgatggaattggtatacgtgtcggatttagattccgaattttg
ggggttcgagtcccctgtcgcccacca
>KT934943.1_tRNA3
ggggttatagtttatttggataaaattacaggcttgcaccttgtagaact
gagttcgattctcagtgactccacca
>KT934943.1_tRNA4
gtgggtgtcctgacggacaggcaacggtctacgaagccgtttgatgtagg
ttcgagtccttccatccacacca
>KT934943.1_tRNA5
ctccgtgtagctcaatagtgtagagcgcctggtttgggaccaggaggttg
agtgttcgagtcactctatggagacca
>KT934943.1_tRNA6
ggggatatggtattagcggcaaacatactggcctgtcacgccggagtcac
gggttcgaatcccgttatcctcgcca
>KT934943.1_tRNA7
gacgagctggttcattggtagaacggcggactgttaatccgcgagcatta
gctctatgtaggttcaattcctacgctcgtcgcca
>KT934943.1_tRNA8
gggtaggtagccgagcggccaggcattcgccttttaagcgaagagacgat
gggttcaaatccctcccttcccacca
>KT934943.1_tRNA9
ggaagatagggcgtagtggtacgcaaccagatttgaaccctggcccatcg
gggcgatcccccggtgatggttcgactccattatcttcctcca
>KT934943.1_tRNA10
ggaagattaaccctaatcaggtaagggatctctttgctaaagagacagta
gctccgaaaggggtgtgcgagttcaagtcttgcatcttccgcca
>KT934943.1_tRNA11
ggtggaatggtcgagaggtttaagacagcaccttggaaaggtgtaggccc
ccaaaaggggtccgtaggttcgaatcctacttccaccgcca
>KT934943.1_tRNA12
gtggccttaattcagttggtagaattcccggttgtgatccgggcagtcat
gggttcaagtcccataggtcacccca
>KT934943.1_tRNA13
aggagattagccaagcggttacggcactggtctttgatatcagcatcggt
ggttcgaatccaccatctcctgcca
>KT934943.1_tRNA14
agggacttagcacaactggctagtgcagcggattccaaatccgcaggttc
tgggttcgaatcccagggtccctgcca
>KT934943.1_tRNA15
gctcctatcggctaaatggacaggccgtcagactttcaatctggaaatcc
gagttcgatcctcggtgggagtgcca
>KT934943.1_tRNA16
gggggtatagttcagcggtagaacgctcgatcgataatcgagaggtctct
ggttcgatcccagatactcccacca
>KT934943.1_tRNA17
gcgtcgttagaccgtaggggtagcgggacagactgtaaatctgttgctca
aaaggctcgggtagttcgactctatcacggcgcacca
>KT934943.1_tRNA18
gcacggttgctggagtggcaacagcttcggctgcaaaccgaatgtcaggt
gttcgattcacctaccgtgctcca
>KT934943.1_tRNA19
tgcgtccttggtccaatctggcagaggcatgggtgttaagcccccagggt
tcccggttcgagtccgggagggcgcatc
>KT934943.1_tRNA20
ttctcgatagcttactttggttagagcggtcccacgatagggacggtaca
ggttcgattcctgttcgagaagcca
>KT934943.1_tRNA21
gctcgtatagctcagttggtagagcaactcccttgtaaggagaaggtcgt
gggttcaagtcctactgcgagcacca
>KT934943.1_tRNA22
ggggtattaacacagcggttagtgtagcggccccttaagccgaaggtcga
aggttcgaatccttcatgccccacca
>KT934943.1_tRNA23
agccctcaagctcattaggtatgagcaatcgactcataatcgagaggtag
gcaggttcgaatcctccgggggccacca
>KT934943.1_tRNA24
cgttcagtagctcagttggtagagcaggttcttcatacggacaaggtcag
tggttcaattccactctgaacga
>KP211958.1_tRNA1
tgattcagtagctcagtggatagagcaactgtcttctaaacagtcggtcg
ttggttcgaatccaacctgagtcgt
>KM434186.1_tRNA1
tccgttcggtccctcaaggtgagggagcttgactgttaatcaagacgtgc
ctggttcgattccagggagcggagcca
>KM434186.1_tRNA2
ggaggggtggcagagcggtttaatgcaccggactgtaaatccggcgtccg
accgggcatcgctggttcaaatccagccccctccacca
>KM434186.1_tRNA3
aggcgtgtggcgaaaaggtttaacgcactggactttgactccagcatttg
tgggttcgaatcccaccacgtctgcca
>KP890823.1_tRNA1
acacccgtcgtctagtggtaaggacccctgcctttcgagcaggtaaccgg
agttcgaatctccgtgggtgtgcca
>KP890823.1_tRNA2
ggagagttgtcagagaggtttaatgagacggtcttgaaaaccgttgggta
ctggaaggtgctccatgggttcgaatcccatactctcttcca
>KP890823.1_tRNA3
ggtcttatggtgtacctggttaacatagttccctgtcacggaacagcacc
gagttcgattctcggtaagaccgcca
>KP890823.1_tRNA4
gcggccttggtatagcgggtattatttctggcttccacccagaagatagg
agttcaattctcctaggtcgctcca
>KP890823.1_tRNA5
ctgtacgtagcgcagtctggtagcgtaggtgctttggatgcatcgggtcg
aaggttcgaatccttccgtacagacca
>KP890823.1_tRNA6
ggccctctagcttactggttgaaagcgaacgcctcataagcgttggagca
tggttcgattccatggtgggtcacca
>KP890823.1_tRNA7
ggtatcgtagtctagcggcaatgacaggagactgtaaatctccaggcttc
ggccttcggtagttcgagtctacccggtaccacca
>KP890823.1_tRNA8
gcacacttagctcagttggatagagcaaggaccttctaagccctaggtca
caggttcgaatcctgtagtgtgtacca
>KT454805.1_tRNA1
ctccgtttagctcagtttggtagagtgcgccgtttggggcggtgaggtcg
aaggttcaatcccttcaacggagacca
>KT454805.1_tRNA2
gttccagtagacaaattggtaaagtcaccacactttcaatgtggagtttt
gagggttcaagtcccttctggaacgcca
>KT454805.1_tRNA3
cgcgggtatagagaaagggcgtctcacatgtctcattagcatggtatcgg
caggttcgactcctgcacccgcctcca
>KT454805.1_tRNA4
ggtgaggaagcacataaggcatgtgcggtcggctgttaaccgaatggtat
agggttcgaatccctaactcaccgcca
>KT454805.1_tRNA5
ggttatgtagtttaatctggttaaaatacctcactgtcactgaggaagat
gagggttcaaatcccttcgtaaccgcca
>KT454805.1_tRNA6
gggggtgtagcagaaaggtgatgcggcagacttttaatctgacaggcgac
gggttcgaatccctccactcccacca
>KT454805.1_tRNA7
ggttcagtcgcagataaggtaatgcaagggtttcataagccctatgaatg
tgggttcgaatcccatctgaacctcca
>KT454805.1_tRNA8
gctggtatagttaagaaggttataacactcccctgataagggaacatcgg
tggttcgattccacctaccagtacca
>KT454805.1_tRNA9
gcacccttagttcaattggatagagcaagtgccttctaagcactgagtta
caggttcgagtcctgtagggtgtgcca
>KT454805.1_tRNA10
ggtagatagcggctaatggaagccaaattgtcttgaaaacaattgccatt
gtagtgatacggtgagggttcgactcctttatctaccgcc
>KT454805.1_tRNA11
gggagattgacggtaattggtaaacctaccatccttagaagttggtgttt
gagggttcgaatcccttgtctcctacca
>KT454805.1_tRNA12
gcaggtgtagcaaaatggttatgcggctgactcttaatcagtaagacgat
gggttcaattccctccacctgtacca
>KT454805.1_tRNA13
ggggttgtagtttaaatggttaaaacataagttttgcaaacttaagtaca
gggttcgattccctgcttctccacca
>KT454805.1_tRNA14
gcatccatagtttaaacgggaaaattacagtcttccaaactgaggttgag
ggttcgattccctctggatgctcca
>KT454805.1_tRNA15
gctcctatcgtataattggctattacggttgccttgtaagcaacttatca
gggttcgaatccttgtgggagcacca
>KT454805.1_tRNA16
actcgcttagtttatacggtaaagccccatccttacaagttggtgaagaa
ggttcaagtccttcagcgagtacca
>KT454805.1_tRNA17
gttccagtatcccaattggcagaggatgcaagctcaaaccttgtattagt
gacggttcgaatccgtcttggaacacca
>KT454805.1_tRNA18
gcagaattagttcaaatggatagagcagcagcctacgaagttgcttgtta
ggggttcgaatcccttattctgcacca
>KT454805.1_tRNA19
aggggattagtttacaaggttaaaacctcggtctttgaaatcgaagaagt
tggttcaattccaacatcccccgcca
>KT454805.1_tRNA20
gctccattactccaattggcagagaggccagacttaaaatctgtgttatg
tatcggttcgaatccgatatggagtacca
>KT454805.1_tRNA21
agcagtgtagcataactggcaatgctccagcctctgaagctgaaagatta
aggttcaaatccttacgctgctgcca
>KT454805.1_tRNA22
gtgtccttatcataaatggataatgacccatgctgtgaacatggtctata
cgggttcgattcccgtaggtcacccca
>KT454805.1_tRNA23
gggttaagtagcttatatggttaaagcgcgtgtctgaaaaacatgagaag
agggttcaaatcccactaacccgcca
>KT454805.1_tRNA24
ggaagattaaccctaaaaggtaagggaacagtttgctaaactgtcagtaa
ccgagaaatcggcgtaccagttcaagtctggtatcttcctcca
>KT454805.1_tRNA25
gcgtcgatgacagaaatggctatgtgcctgtctgcaaaacaggattatga
gggttcgactccctttcgacgctcca
>KT176190.1_tRNA1
gtcccgctggtgtaatggatagcatacgatccttctaagtttgcggtcct
ggttcgatcccagggcgggatacca
>KT176190.1_tRNA2
ggccctgtagctcaatggttagcagcagtcccctcataagggaaaggtta
ccagttcaaatctggtctgggtcacca
>KR052482.1_tRNA1
gccggtatagccaagcggtcgaaggcacctgatttgtaatcaggtattca
aacgtcggcagttcgaatctgtctaccggctcca
>KR052482.1_tRNA2
ttgcccttagttcagttggtagaacgtcgaattttggtttcgaaggtccg
tggttcgaatccacgagggtaagc
>KR052482.1_tRNA3
tcatggatggtgttagtcaggtagcacgcggcactgtggatgccgaagca
taggttcaaatcctattccatggacca
>KR052482.1_tRNA4
tggggtgtagctcagcggtagtagcgacggtctgttaaaccgtaggtcgt
aggttcgatccctacctccccagc
>KR052482.1_tRNA5
tgcggggtagtagcagtggttagctcgtctgcctcataagcagaaggtca
tcagttcgaatctgatccccgcaacca
>LN881726.1_tRNA1
cggggcatagctcagaaggaagagcaaggaccttctaagtcctaggtcgt
aggttcgatccctactgcctcgacca
>LN881726.1_tRNA2
gtggccgtagttcagttggtagaactcgagattgtgattctcgtagtcat
gggttcgactcccatcggtcacccca
>LN881726.1_tRNA3
ggatgtgtagctcaatggtagagcgatcgcctgttaagcgattggttata
ggttcgaatcctatcacgtccgcca
>LN881726.1_tRNA4
ggggagttatcccgtagaggtagcggtgtggactgtaaattcattgtcat
tgcgactcgggtggttcgactccaccactccccacca
>LN881726.1_tRNA5
ggccctgtagctggaaggttcaagcaagcgactcataatcgccagatggt
ggttcaattccacccagggccacca
>LN881726.1_tRNA6
gctgatttagctcagtaggtagagcaactcacttgtaatgaggacgtcgg
cggttcgattccgtcaatcagcacca
>LN881726.1_tRNA7
ggaggcgtggcagagtggtttaatgcaccggtcttgaaaaccggcagtcg
ctccggcgactcataggttcaaatcctatcgcctccgcca
>LN881726.1_tRNA8
ctccgtgtagctcagtttggtagagcgcctgatttgggatcaggaggtcc
aaggttcaaatccttgtatggagac
>LN881726.1_tRNA9
gcggatatcgtataatggtattacctcagacttccaatctgatgatgtga
gttcgattctcattatccgctcca
>LN881726.1_tRNA10
gcgagaatggtcaaattggtaaaggcacagcacttaaaatgctgcggaat
gatttccttgtgggttcgagtcccacttctcgcacca
>LN881726.1_tRNA11
tgggaattagccaagttggtaaggcactggattttgattccaggatgcaa
aggttcgagtcctttattcccagc
>KP671755.1_tRNA1
ggccctatagctcaacacggttagagcaaccgactcataatcggtaggtt
acaggttcgagtcctgttggggtcacca
>KP671755.1_tRNA2
cgggacgtggcgtaaaggtagcgttcatgctttgggagcatgtggtaaga
gttcgagtctcttcgtcccgacca
>KP671755.1_tRNA3
ccgtgactagctcaatctggtagagtactccgtttggggcggagaagtta
agcgttcgaatcgcttgtcacggacca
>KP671755.1_tRNA4
gcccgattagctcaattggaagagcagcgtcctacgaaggcgaaggttac
aagttcgaatcttgtattgggtgcca
>KP671755.1_tRNA5
gcgcaagtagcccaatctggcagaggcactggtcttagaaaccagaagtt
aagagttcgaatctcttcttgcgtacca
>KP671755.1_tRNA6
gcacccttagcttatcaggaaaagcggcggattgaagtcccgcagtgctc
ggttcgattccgagggggtgcacca
>KP671755.1_tRNA7
gggtcgttagtataacggtagtacatctggcttttaaccagaagggtgag
agttcgaatctcttgcgacccacca
>KP671755.1_tRNA8
gcgtcggtagctcatcatggaagagcagggagcttttaactctcaggtgt
ctggttcgagtccagagcggcgtacca
>KP671755.1_tRNA9
tctcccgtggactaacggtaggtcatcaccctttcaaggtgaagtgcgcg
agttcgaatctcgtcgggagaacca
>KP671755.1_tRNA10
ggagcgtacgtctcaaggtgagacaggggactgtaaatccctgaccctta
acgggtagagaggttcgattcctctacgctccacca
>KP671755.1_tRNA11
gaaagattctgggtagcggcaacggtcttgaaaaccgtcggtcaccggga
ggtgatgttagggttcgaatccctagtcttccgcca
>KP671755.1_tRNA12
agtcccttagctcaacggtagagcgtgcgaccgataatcgcttggtaaga
gttcgattctcttagggactacca
>KP671755.1_tRNA13
aggggcatgatgtaaaggcagcatgacggattccaaacccgttcgttaga
gttcgaatctctatgcccctgcca
>KP671755.1_tRNA14
ggatcgctaactcaatggttagagtgctcgcctgttaagcgaggagttcc
gagttcgagtctcgggcggtccgcca
>KP671755.1_tRNA15
ggagccgaggtgtaaaaggttgcatgtctccctgtcacggagaaggtagc
gggttcgaaacccgtcggttccgcca
>KP671755.1_tRNA16
tggggattggtgtaaaggcagcataacgtactttgaatgcgttggtatca
gttcgaatctgttatccccagcca
>KP671755.1_tRNA17
gctcctgaagcattgatggcgatgcagcggtcttgtaaaccgcagaattc
ggttcgattccgaacgggagcacca
>KP671755.1_tRNA18
gcgctgttagctcaattggaagagcacgtcccttctaaggatggggttat
gagttcgaatctcatacggcgtgcca
>KP671755.1_tRNA19
ggtgacgtagctcaagtggcagagccacgctttcatacggcgtaagatcc
gatttcgagtatcggtgtcacctcca
>KP671755.1_tRNA20
gcgggtatgatgtaatggtagcatgacgtccttccaagtcgttcgtctcg
gttcgagtccgtgtacccgctcca
>KP671755.1_tRNA21
ggtcccttagtataatggcagtacgtctcttttacacagagaaagaagtg
gctcgattccactagggactacca
>KP671755.1_tRNA22
gtggcagtgggtgaagtggaaatacccccgggttgtgattccggaagatg
cgggttcgatccccgtctgtcacccca
>KP671755.1_tRNA23
gctcgaatcgtataatggcagtatgacggattgcaaatccgcaggtcagg
gttcgattccctgttcgagctcca
>KP671755.1_tRNA24
gcgcacgtggtccaattggcagaggcatgaggcttaaaatctcagggatg
gcggttcgaatccgcccgtgcgtacca
>KP671755.1_tRNA25
gcccaactagtccaattggcagaggcgctagtttcaaacactagatgatc
cgagttcgaatctcgggttgggcacca
>KP671755.1_tRNA26
ggaagcatggtctaaaggtatgacagcaccctgctaaggtgtcggacgtt
aatagcgttctctgggttcgactcccagtgcttccgcca
>KR014248.1_tRNA1
ctctgtttagctcagcttggtagagcgttccgtttggggcggtaaggccg
gaggttcaagtcctccaacagagacca
>KR014248.1_tRNA2
gttccagtagacaaaatggtaaagtcaccactctttcaaagtggatattt
gagggttcaaatcccttctggaacgcca
>KR014248.1_tRNA3
tgcgggtatagagaaagggcgtctcacatgtctcattagcatggtatcgg
caggttcgactcctgcacccgcctcca
>KR014248.1_tRNA4
ggttaggaagcacataaggtatgtgcggtcgcctgttaagcgaatggcac
agggttcgaatccctgactaaccgcca
>KR014248.1_tRNA5
gtgtcgttatcccgtagatggtagcggtggggactgtaaatcccttgtca
ttgagactcggtaggttcgactcctacacggcacacca
>KR014248.1_tRNA6
ggttatgtagtttaatctggttaaaatactcccctgtcacgggagatgat
gagggttcaaatcccttcgtaaccgcca
>KR014248.1_tRNA7
ggaagtgtagcagaatggtgatgcggcagacttttaatctgacaggcgat
gggttcgaatccctccacttctacca
>KR014248.1_tRNA8
ggttcagtcgcagataaggtaatgcaggggtctcataagccctatgaatg
tgggttcgattcccatctgaacctcca
>KR014248.1_tRNA9
gctggtatagttaagaaggttataacactcccctgataagggaacatcgg
tggttcgattccacctaccagtacca
>KR014248.1_tRNA10
ggtaggtagcggctaatggtagccaaactgtcttgaaaacagttgccact
gtagagatacggtgagggttcgactcctttacttaccgcc
>KR014248.1_tRNA11
gggagattgacggtaattggtaaacctatctcgcttagaacgagatgttt
gagggttcgaatcccttgtctcctacca
>KR014248.1_tRNA12
gcaggtgtagcaaaatggttatgcggctgactcttaatcagtaagacgat
gggttcaattccctccacctgtacca
>KR014248.1_tRNA13
ggggatgtagtttacatggttaaaacataagttttgcaaacttaagtaca
gggttcaattccctgcttctccacca
>KR014248.1_tRNA14
gcatccatagtttaaacgggaaaattacagtcttccaaactgaggttgag
ggttcgattccctctggatgctcca
>KR014248.1_tRNA15
gctgctttcgtataattggctattacacatcccttgtaaggatggaaatg
caggttcgagtcctgtgagcagcacca
>KR014248.1_tRNA16
actcgcttagtttatatggtaaaacatcacccttacaagatgaagaaaaa
ggttcaagccctttagtgagtacca
>KR014248.1_tRNA17
gttccagtatcccaattggcagaggatgcaagctcaaaccttgtattagt
gacggttcgaatccgtcttggaacacca
>KR014248.1_tRNA18
gcaggattagttcaaatggaaagagcaacagtctacgaagctgttaatag
gggttcgaatcccttatcctgcgcca
>KR014248.1_tRNA19
aggggattagtttacaaggttaaaacctcggtctttgaaatcgaagaagt
tggttcaattccaacatcccccgcca
>KR014248.1_tRNA20
gctccattactccaattggcagagaggccagacttaaaatctgtgttatg
tatcggttcgaatccgatatggagtacca
>KR014248.1_tRNA21
agcggtatagcataactggcaatgcaacagtctctgaagctgtcctatta
aggttcaaatccttatgccgctgcca
>KR014248.1_tRNA22
gtggccttatcataaaaggtaatgacccatgctgtgaacatggtctatac
gggttcaaatcccgtaggtcacccca
>KR014248.1_tRNA23
agtccaagtagcttatatggttaaagcgcgtgtctgaaaaacatgagaag
agggttcaaatcccactggactacca
>KR014248.1_tRNA24
ggaagattaaccctaaaaggtaagggagcagtttgctaaactgccagtag
ctgagaaatcggtgtaccagttcaagtctggtatcttcctcca
>KR014248.1_tRNA25
gaatccgtgacagaaatggctatgtgcctgtctgcaaaacaggtttataa
gggttcgagtcccttcggattctcca
>HQ630627.1_tRNA1
ggaagcgtggccgagtggtttaaggcacctgacttgaaatcagacgggtc
caaagggcccctagagttcgaatctctgcgcttccgcca
>HQ630627.1_tRNA2
gccgttatagctcagctggtagagcaactgacttgtaatcagtaggtcga
cgggttcgaatccctctgacggcacca
>HQ630627.1_tRNA3
ttgatgtatagacagatggctactgtcaggggtctgtaacacccccgcct
aggctagaggttcaattccttccttcaacc
>HQ630627.1_tRNA4
tccggaatagctcagctggtagagcaacaagctgttaacttgtgggtcac
atgttcgaatcatgtttccggagcca
>HQ630627.1_tRNA5
gcccgaatggcgtaaaggcagccgctgctgacttaaaatcagttgtcctt
gtgacgtgtgggttcgagtcccacttcgggtacca
>LN881732.1_tRNA1
tgggaattagccaagttggtaaggcactggattttgattccaggatgcaa
aggttcgagtcctttattcccagc
>LN881732.1_tRNA2
gcgagaatggtcaaattggtaaaggcacagcacttaaaatgctgcggaat
gatttccttgtgggttcgagtcccacttctcgcacca
>LN881732.1_tRNA3
gcggatatcgtataatggtattacctcagacttccaatctgatgatgtga
gttcgattctcattatccgctcca
>LN881732.1_tRNA4
ggaggcgtggcagagtggtttaatgcaccggtcttgaaaaccggcagtcg
ctccggcgactcataggttcaaatcctatcgcctccgcca
>LN881732.1_tRNA5
gctgatttagctcagtaggtagagcacctcacttgtaatgaggacgtcgg
cggttcgattccgtcaatcagcacca
>LN881732.1_tRNA6
ggccctgtagctggaaggttcaagcaagcgactcataatcgccagatggt
ggttcaattccacccagggccacca
>LN881732.1_tRNA7
ggggagttatcccgtagaggtagcggtgtggactgtaaattcattgtcat
tgcgactcgggtggttcgactccaccactccccacca
>LN881732.1_tRNA8
ggatgtgtagctcaatggcagagcgatcgcctgttaagcgattggttata
ggttcgaatcctatcacgtccgcca
>LN881732.1_tRNA9
cgaggcatagctcagaaggaagagcaaggaccttctaagtcctgggtcgt
aggttcgatccctactgcctcgacca
>KT454806.1_tRNA1
ctccgtttagctcagtttggtagagtgcgccgtttggggcggtgaggtcg
aaggttcaatcccttcaacggagacca
>KT454806.1_tRNA2
gttccagtagacaaattggtaaagtcaccacactttcaatgtggagtttt
gagggttcaagtcccttctggaacgcca
>KT454806.1_tRNA3
cgcgggtatagagaaagggcgtctcacatgtctcattagcatggtatcgg
caggttcgactcctgcacccgcctcca
>KT454806.1_tRNA4
ggtgaggaagcacataaggcatgtgcggtcggctgttaaccgaatggtat
agggttcgaatccctaactcaccgcca
>KT454806.1_tRNA5
ggttatgtagtttaatctggttaaaatactcccctgtcacgggagatgat
gagggttcgaatcccttcgtaaccgcca
>KT454806.1_tRNA6
gggagtgtagcagaatggtgatgcggcagacttttaatctgacaggcgac
gggttcgaatccctccactcctacca
>KT454806.1_tRNA7
ggttcagtcgcagataaggtaatgcaagggtttcataagccctatgaatg
tgggttcgaatcccatctgaacctcca
>KT454806.1_tRNA8
gttgggaaagctcatatggatgtagcactcggctgataaccgagaggcag
agggttcgaatccctctcctaacacca
>KT454806.1_tRNA9
gcacccttagttcaattggatagagcaagtgccttctaagcactgagtta
caggttcgagtcctgtagggtgtgcca
>KT454806.1_tRNA10
ggaaggtggcgagcaacggcgctcaactagtcttgaaaactagggctgct
cagagatgggtaagggttcgaatccttcactttccgcca
>KT454806.1_tRNA11
gggagattgatggtaattggtaaacctatctcgcttagaacgagatgttt
gagggttcgaatcccttgtctcctacca
>KT454806.1_tRNA12
gcaggtgtagcaaaatggttatgcggctgactcttaatcagtaagacgat
gggttcaattccctccacctgtacca
>KT454806.1_tRNA13
ggggatgtagtttacatggttaaaacataagttttgcaaacttaagtaca
gggttcaattccctgcttctccacca
>KT454806.1_tRNA14
gcatccatagtttaaacgggaaaattacagtcttccaaactgaggttgag
ggttcgattccctctggatgctcca
>KT454806.1_tRNA15
gctgctttcgtataattggctattacacatcccttgtaaggatggaaatg
caggttcgagtcctgtgagcagcacca
>KT454806.1_tRNA16
actcgcttagtttatatggtaaagccccatccttacaagttggtgaagaa
ggttcaagtccttcagcgagtacca
>KT454806.1_tRNA17
gttccagtatcccaattggcagaggatgcaagctcaaaccttgtattagt
gacggttcgaatccgtcttggaacacca
>KT454806.1_tRNA18
gcagaattagttcaaatggatagagcagcagcctacgaagttgcttgtta
ggggttcgaatcccttattctgcacca
>KT454806.1_tRNA19
aggggattagtttacaaggttaaaacctcggtctttgaaatcgaagaagt
tggttcaattccaacatcccccgcca
>KT454806.1_tRNA20
gctccattactccaattggcagagaggccagacttaaaatctgtgttatg
tatcggttcgaatccgatatggagtacca
>KT454806.1_tRNA21
agcagtgtagcataactggcaatgctccagcctctgaagctgaaagatta
aggttcaaatccttacgctgctgcca
>KT454806.1_tRNA22
gtggccttatcataaatggataatgacccatgctgtgaacatggtctata
cgggttcgattcccgtaggtcacccca
>KT454806.1_tRNA23
gggttaagtagcttatatggttaaagcgcgtgtctgaaaaacatgagaag
agggttcaaatcccactaacccgcca
>KT454806.1_tRNA24
ggaagattaaccctaaaaggtaagggaacagtttgctaaactgtcagtaa
ccgagaaatcggcgtaccagttcaagtctggtatcttcctcca
>KT454806.1_tRNA25
gcgtcgatgacagaaacggctatgtgcctgtctgcaaaacaggattatga
gggttcaactccctttcgacgctcca
>KR869820.1_tRNA1
gcaggtatagttcaattggtagaatatctggcttccatccagaatgttga
gggttcgagtccctttacctgctcca
>KR869820.1_tRNA2
ggccctttagctcaattggtagagcgaacccctcataagggtgtggtttc
cggttcgaatcgcgggaggggccacca
>JX306041.1_tRNA1
ggtctcttagctcagttggatagagcagcggccttctaagccgcgggtca
ttggttcaaatccaatagggactgcca
>JX306041.1_tRNA2
ggccctctgcacagtctgtgaatgtgtccagctcataactggggtaaggc
gggttagattcccgcgagggccacca
>JX306041.1_tRNA3
tgcgatgtagaggagaggtcgtcctcgtcgggctcatatcccgaaaatcg
gcagttcgaatctgtccgtcgcttcca
>JX306041.1_tRNA4
ggagccatagtttatttggttaaaatagtcccctgtcacgggtcagcacc
gagttcgatcctcggtggctccgc
>JX306041.1_tRNA5
ggagaagtggatgagcggctgaaatcgcttccctgctaaggaagtaaacc
gaaaggtttcgagagttcgaatctctccttctccgcca
>JX306041.1_tRNA6
agtggattagctcagtaggtagagcactcgaccgataatcgagagcgcat
tggttcgatcccaatatccactacca
>JX306041.1_tRNA7
atgacattggtgttagcggtagcatgccggtctccaaaaccgtgcggcca
gggttcgaatccttgatgtcatgcca
>JX306041.1_tRNA8
gccggtttagctcatttggtagagcacttcacttgtaatgatggggtggt
ccgttcgaatcggacaaccggcacca
>JX306041.1_tRNA9
ccgtgtgtaggctagtcaggttaggtcgtctggtttggggtcagaaagtc
gaaggttcgaatccttccacacggacca
>JX306041.1_tRNA10
gcgatattagctcagttggtagagcttctgatttccaatcagaatgtcat
cggttcgagaccgatatatcgctcca
>JX306041.1_tRNA11
gtgaccttagtagtaatggttagctatcctggatgtgacccagggagtac
gggttcaaatcccgtaggtcacccc
>JX306041.1_tRNA12
gcgccggtagcttagtggtaaagcaagggacttttaatcccgagagcgaa
ggttcgagtccttctcggcgtacca
>JX306041.1_tRNA13
ggaacgttcgggtaatggtatcccaagcggctgtaacccgctcgcctctg
gcattcttggttcgagtccaaggcgttccacca
>JX306041.1_tRNA14
ggttgattagctcagttggttagagcggcggactgttaacccgcgggtct
cccgttcgagtcgggaatcaaccgcca
>JX306041.1_tRNA15
ggaagattggcccgagttggtttaaggcaccggtcttgaaaaccggcgat
cgtaggaatacggtccatccgttcgaatcggatatcttcctcca
>JX306041.1_tRNA16
gcaagtatggtggaattggtatacactggaggcttaaaacctcccgcctt
cgggattgtgggttcgagtcccactacttgcacca
>KT281790.1_tRNA1
ggagggtgagcatctggtgatgcaggggtcctgctaaggccctacggatt
cacacccgtgagtttcgattactcctccctccgc
>KT281790.1_tRNA2
gccctgctgagcaaactggcaaagctgccgcattcagagtgcgggtcatt
tccgggttcgactcccgggcagggtac
>KT281790.1_tRNA3
gtctctgtaggcaaatcggaaaagccgccatcttgagggggtggtgcgtg
cgggttcgactcccgccagagacac
>KT281790.1_tRNA4
gccgtggtaggccatctggcgagccgccgagttcaagtttcggtgtttgc
gggttcgaatcccgcccacggtac
>KT281790.1_tRNA5
attctggcactggtgggcgagcccaccggcggcagcttcaagctgtcgct
ggccggagaatcgaccggaaacatcccgttcaacgcgacccagggcc
>KT281790.1_tRNA6
cggggtgtagttcagtttggaagagcgcttggtttgggaccaagttgtcg
caggttcgaatcctgtcaccccgac
>KT281790.1_tRNA7
gggtctgtgcacagggtgcccgacggtctccaaagccgaaggcgggggtt
cgattccctccaggcctgcca
>KT281790.1_tRNA8
tgcgagatcgtgcacggcgcactaggagcttctaaccctccgactcgcgg
gttcgactcccgcatctcgcaccc
>KT281790.1_tRNA9
agcggtgtagagcagctaggtagctcgccgggctcatgacccggaggacg
cgtgttcgattcacgccaccgccac
>KT281790.1_tRNA10
gcgcctttggcggaatggctacgtgctcggctgcaacccgagttatcccg
gttcgactccgggagggcgctc
>KT281790.1_tRNA11
gctcccatggggtagtggtaaccctcctggttctcagccaggcgtcccga
gttcgatcctcggtgggagtgc
>KT281790.1_tRNA12
gtggtagtagttcagatggaagaacgtcgccttgtgacggcgaaggtcgg
gggttcgaagcccctctatcaccc
>KT281790.1_tRNA13
gggcctatagctcatctggtagagcgcctgccttgcaagcaggaggcggc
aggttcaagtcctgttaggtccac
>KT281790.1_tRNA14
gccgtcatagctcagttggtagagcactggcctgaaaacccagtggccga
ggttcgattcctcgtgtcggcac
>KT281790.1_tRNA15
gtccgtttagctcagctggaagagcgctcggtccacacccgagaggccgc
aggttcgatccctgcaatggacac
>KT281790.1_tRNA16
gccttcgtagctcagttggtagagctctcgcctcttaagcgagatgtcgc
aggttcgacccctgccggaggcac
>KT281790.1_tRNA17
ggtcgggtcggtctgctggtatggccagtcggattttcactccggacatt
cgcgggttcaattcccgtcccgatcgc
>KT281790.1_tRNA18
gcgggtgtggccgaatggctcaggcaccagacttccactctggctaagca
ggttcgattcctgtcatccgctc
>KT281790.1_tRNA19
gctgctgtagctcacctggcagagcgtcggcgtcgtatcccgaaggcatc
cggttcgagtccggacagcagcccc
>KT281790.1_tRNA20
gcctctgtggtccagcggcacggacatccgccttgtaagcggaggacccc
cgttcgatccggggtagaggctc
>KT281790.1_tRNA21
gctgggttagctcagtggtagagcgttcctctggtatgggaaaggcccgg
ggttcaatcccccgactcagctc
>KT281790.1_tRNA22
gcgaaggtagctcagctggcagagcgccaccttgccaaggtggaggtcgc
gggatcgtaacccgttcttcgctc
>KT281790.1_tRNA23
ggccctgtagctcagaggaagagcacccgcctgtcgagcgggaggtcgcg
gtatcgtaatccgtcagggtcgc
>KT281790.1_tRNA24
gcctcactagctcattggtagagccgctcgctcataacgtgcaggtacct
ggttcgattccagggtgaggtac
>KT281790.1_tRNA25
gcctgttagcggactggtcgtccgatccaagctgataacttggcgtaagc
ggtgttcgattcaccgagcaggtac
>KT281790.1_tRNA26
gcctctatggtccaacggagatgacgccggtctacggaaccggagatgcg
tgttcgattcgcgctaggggcac
>KT281790.1_tRNA27
gtccgtgtagctcaggggtagagcgcctgctcgacacgcaggaggaccga
ggttcgaaacctcgcatggacac
>KT281790.1_tRNA28
gtcctcgctgacggactctgccctggccctccggaggccgggtgggtggt
tcgactccacccggggacac
>KT281790.1_tRNA29
gcctctgtagctcaacggacagagcaacgcggtcctaacgcggtggctgg
aggttcgaatcctctcggaggcac
>KT281790.1_tRNA30
tggggtatggtggcaatctggcagtcccgccggactttgactccggaggt
gcaggttcgagtcctgctaccccatc
>KT281790.1_tRNA31
gcccttgtagctcagtggacagagcggcgagcttctacctcgcgggccgg
gagttcgaatctctccaggggcacca
>KT281790.1_tRNA32
tgctcgttggtgtaactggcaacactacggactctggctccgtcattctt
ggttcgaatccagggcgagcaacca
>KT281790.1_tRNA33
tggggtgtccgttaatcaggcaaacgagcggactgttaatccgtccctgc
aggttcgaatcctgccaccccagcca
>KF835987.1_tRNA1
gcatccatcgtataatggcttattatgactggcttccacccagtagatga
ggtttcgattacctctggatgctcca
>KF835987.1_tRNA2
aggttcttagtataatggtattaccgtgagctccaacctcattgatgtgg
gttcgattcctacagggcctgcca
>KF835987.1_tRNA3
ggaagattggtagagaggctaattacacctgacttgaaatcaggaggccg
aagaaattcggtccgagggttcgaatccttcatcttccgcca
>KF835987.1_tRNA4
gtggccgtagttcagttggtagaacctccgattgtgattcggaatgtcac
ggattcaaattccgtcggtcacccca
>KF835987.1_tRNA5
tggggattatccaagttggtaaggcctaggactttgaatcctatatgcag
aggttcgagacctctatccccagcca
>KF835987.1_tRNA6
tgcgggttaacttcagttggtagaatgttaggttcatatcctaatatgcg
tcggttcgagtccggcacccgcctcca
>KF835987.1_tRNA7
gggtcgttggctgagagggtaagcgacggactgttaatccgtgtcagaaa
tgactaggcaggttcgatacctgcacggcccgcca
>KF835987.1_tRNA8
tgcttcatagctcagtggtagagcagtcgcccgataagcgattggtcgct
ggttcgaatccggctgaagcaacca
>KF835987.1_tRNA9
ccgtgtgtagcgcagcttggtcagcgtaggagctttggatgcttcgggtc
gttggttcgaatccaaccacacggacca
>KF835987.1_tRNA10
gtgggattagccaagtggtcgacggcgtctgactgtaaatcagatattta
cacggtggttcgaatccaccatcccacacca
>KF835987.1_tRNA11
gccctcatagttaaatggatataacagggaccttctaagtcctagttcca
agttcgattcttggtgagggtacca
>KF835987.1_tRNA12
ggccctttagctcagaggtagagcaggcaactcataattgctcggtcgct
ggttcgaatccggcaagggtcacca
>KF835987.1_tRNA13
ccggatgtggtggtattggcagtacacacgggatttaaaatcccacagag
gtttcctcttacgagttcgaatctcgtcatccggacca
>KC954775.1_tRNA1
gcgacggtagcccaattggcagaggcacatcacttaaaatgatgaaagtt
cgggttcgaatcccgagcgtcgtacca
>KC954775.1_tRNA2
gctcgcgtgacgcaattggcagacgtgtccctctcaaaaggggaatgttg
agagttcgagtctctccgcgagcacca
>KC954775.1_tRNA3
ggtcccttagcacaaaggctagtgcgcccaactcataattggaacgatgt
gggttcgaatcccacggggaccacca
>KC954775.1_tRNA4
cggtcattagctcaacggttgagagcaatcgacttttaatcgataggttt
agggttcgaatccctaatgaccgacca
>KC954775.1_tRNA5
atcccattcgtactaatggtcaggtcgtcaccctttcaaggtgaaggtac
gagttcgaatctcgtatgggatacca
>KC954775.1_tRNA6
gcgtcgttggcagaatggctattgcagcggactgtaaattcgccctcttc
ggagattcctagttcgagtctaggacggcgcacca
>KC954775.1_tRNA7
ggtcgtgtagtttagatggtgaaaatacccgcctgtcacgtgggagatcg
cgagttcgatcctcgtcacgaccgcca
>KC954775.1_tRNA8
ccgtgcgtagctcagtctggtcagagtgcaccgtttggggcggtgatgtc
gagagttcaaatccctccgcacggacca
>KC954775.1_tRNA9
ggaccattagctccaacggttagagcggggacctgttaagtccacggctg
ggagttcaaatctctcatggtccgc
>KC954775.1_tRNA10
gggtatgtggcgcaatctggcagacgcgtcggtcttagaaaccgaatgtt
gagagttcgagtctctccatacccacca
>KC954775.1_tRNA11
gcagatatagcttaatggataaagccccagcttacgaatctggtgaattt
gagttcgagtctcaatatctgctcca
>KC954775.1_tRNA12
gcggtagtaactcagttggtagagtgccgtccttccaagtcggatgtcgc
gagttcgaatctcgtctgccgctcca
>KC954775.1_tRNA13
gggtccttagcttaaatgggaaagcgggtgattgaagatctccagttcac
ggttcgattccgtggggacccac
>KC954775.1_tRNA14
gggcgtgtagctcaattgggagagcaactgctttgcaagcagaaggttga
gggttcgagtcccttcttgtccacca
>KC954775.1_tRNA15
tgggatatcgtataatggttagtacatcggcctttgactccgatagcgga
agttcgactcttcctatcccagcca
>KC954775.1_tRNA16
aggagcatagtttaacaggcgaaaatttcggtctccaaaaccgacgttct
gagttcgaatctcagtgctcctgcca
>KC954775.1_tRNA17
gcctgggtacccgagaggttaagggcgcggattgcaaatccgttgtgcgt
cagttcgaatctgactccaggctcca
>KC954775.1_tRNA18
agtcccgtagctcagttggccagagcaaacgaccgataatcgttgtgtca
cgcgttcgaatcgcgtcgggactacca
>KC954775.1_tRNA19
gcttgcgtagctcaaccggatagagcatcggtcttctaaaccgagggtta
tgtgttcgagtcacatcgtgagtacca
>KC954775.1_tRNA20
tgcgcggtagtgaaatggtatcatttggggttcataaccctaagttggaa
gttcgaatcttccctgcgcatcca
>KC954775.1_tRNA21
ggtgaattagctcaactggcagagcacgtccttcatacggatgaggttat
gagttcgaatctcatattcacctcca
>KC954775.1_tRNA22
gtggccaaagcctttatctggatgaggttcgacctgtgacgtcgaggaag
agggttcgattccctctggtcacccca
>KC954775.1_tRNA23
ggagagttggcagagtttggtttattgcacctgacttgaaatcagacgat
cccctaaaaagggtccgtgggttcgaatcccacactctcctcca
>KC954775.1_tRNA24
gctcctatcgtataactggctattacggctgacttgtaatcagcttatca
gggttcgagtccttgtgggagcacca
>KC954775.1_tRNA25
ggtgagttgtccgaatggtaaggaagcggattgctaatccgtagatcgtc
tctgacggtctgagagttcgagtctctcactcaccgcca
>KP007360.1_tRNA1
cggggtgtagctcaattgtatagagcaacggtcttctaaaccgtaggttg
tgggttagaatcccaccaccccgacca
>KP007360.1_tRNA2
ggccctgtagctcaattggttagagcatccggctcataactggcaggttt
ccggttcaagtccggatggggccac
>KT736033.1_tRNA1
tgccgcttcgttcaatggtaggacgccagactttgaatctggagatgatg
gttcgatcccatcagtggctgcca
>KT736033.1_tRNA2
gctcgtatagtgtaacggatgcacaacggtcttctaagccgtaaggtcta
ggttcgaatcctagtatgagcgcca
>KT736033.1_tRNA3
tggacggaagctaaagtggataggcatctggcttttaaccagatttatag
tgagttcgagtctcacccgttcaacca
>KT736033.1_tRNA4
ggccctgtggtggaattggtatacacatcagtcttagaaactgacgccga
gaggattgagggttcaagtccctccggggccacca
>KT736033.1_tRNA5
ggccagatagctcaattggtagagcacccgaccgataatcgggtggttga
aggttcaagtccttctctggccacca
>KT736033.1_tRNA6
ggcccattagctcagtctggactagagcaagcccctgtctagggcaaggt
cgccggttcgaatccggcatgggtcgcca
>KT736033.1_tRNA7
ccctcgttggccgagaggatcaggcagcagattgcaaatctgccatacat
cggttcaaatccgatacgaggctcca
>KT736033.1_tRNA8
tccgtacggcccatcaaggcgatggggctcggctgttaaccgaaacgcgc
taggttcgattcctaggtacggagcca
>KT736033.1_tRNA9
ctcctcgtagctcagtctggttagagtgtcggatttggaatccgaaggtc
gaaggttcaaatccttccggggtgacca
>KT736033.1_tRNA10
gcgggtttcgtatagtctggttattattcttggcttccacccaagagact
agggttcgaatccctaagcccgcacca
>KT736033.1_tRNA11
gcgtctgaagctaactaggtagaagcgctgggttgaaattccagaggact
tggatcgttaccaagcagatgcacca
>KT736033.1_tRNA12
gcagttatagattaattggttaaatcgccagactttcaatctggtgttcc
gggttcgatccccggtaactgctcca
>KT736033.1_tRNA13
gtggagattgtgtagcccggatgctgcctttcggttgtgacccgattgtt
ggggttcgagtccccgcctccaacc
>KT736033.1_tRNA14
gccctttaagcatttatggtgatgcaccggctttgtaacccggcgaattc
tgttcaagtcaggaatggggcacca
>KT224359.1_tRNA1
gaaggtgtaccgaagtggcttaacgggctaggttgcaaccctagtgctcg
tgggttcgaatcccaccatcttct
>KT224359.1_tRNA2
gctcctgtagcgtagcggtagcgcagcagcctgttaagctgttggtcggt
ggttcgaatccacccaggagcgcca
>KT224359.1_tRNA3
ggagagttgtcagagtggcttatcgtgcctgtttgctaaataggtgtacg
tccttaacgtaccacaggttcaaatcctgtactctccgcca
>KT224359.1_tRNA4
ggggcattagtatatcggttcattattcctggcttccaaccaggggaggt
cggttcgattccgacatgtccctcca
>KT224359.1_tRNA5
gccttcttagctcagttggtagagcgattgacttgtaatcaataggtcgt
gggttcgaatcctacagtcggcacca
>KT224359.1_tRNA6
tggggtattagtttagtggtaaaatactgcactgtctatgcagagtcagg
ggttcaactcccctatacctcgt
>KT224359.1_tRNA7
ggggtattggtgaagtggtcaaacacatccgactttctatcggagatacg
agggttcgaatcccttataccctt
>KT224359.1_tRNA8
gcccctttagccaagcggttcaaggcagtgggattatgtcctgcgaatcg
gaagttcgaatcttccaaggggagc
>KT224359.1_tRNA9
tatccctttagccaagtggattaaggcatcgggcttctatcccgtagatc
gtgggttcgattcctacagggggtgt
>KT224359.1_tRNA10
ggaagggtactcaagtggataaaagagggcggtcttgaaaaccgctaggc
gtgtaaaagcgtgcgtgggttcgaatcccactccttccgcca
>KT224359.1_tRNA11
tttcggagtagccaagtggtaaggcaatagactttgactctatgatcggt
ggttcgagaccatcctccgaagt
>KT224359.1_tRNA12
cggggtgtggcgtaacggttaacgcaagtgactgtggatcactgaatagg
ggttcgattcccctcatcctgac
>KT224359.1_tRNA13
gtgggtgtagctcagattggctagagcgcttgctttgggagcaagaagtc
gcaggttcaagtcctgtcacccgccc
>KT224359.1_tRNA14
ggacggatagctcagttggtagagcagagggctgaaaatcctcgtgtcgt
aggttcgatccctactccgtccacca
>KT224359.1_tRNA15
gggcgagtatgcaaattggtgaagcaagcggtctgtaaaaccgtgacgta
agatacattgcaggttcgaatcctgcctttcccacca
>KT224359.1_tRNA16
gctagggtagctcagtcaggtagagcagtgtcttgataaggcattggtcg
taggttcgaatcctacccctagtacca
>KT224359.1_tRNA17
ggcggagtgttggaattggtagacatatggcacttaaaatgctatgtccg
tacgggcgtggtgggttcgagtcccccctccgctacca
>KT224359.1_tRNA18
tgccgaagtaatccaatggcagagatagcggttttagaaaccgtacagtg
tgggttcgagtcccaccttcggtatc
>KT224359.1_tRNA19
agggttatagctcagtggtagtagcgtgggtctcataagcccaaggtcgt
aggttcaactcctactagcccta
>KP339049.1_tRNA1
cgggaaatagcgcagttggtagcgcacacgttttgggagcgtggggtcgt
aggttcgagtcctgctttcccga
>KP339049.1_tRNA2
ggggcattagctcagttgggagagcgctacccttgcaaggtagatgtcag
cggttcaagtccgctatgctcca
>KP339049.1_tRNA3
tatctccgtaggctaattggataaaccacaggatttctaatcccgcattc
tgagttcgaatctcagcggaggtgt
>KP339049.1_tRNA4
tcggggagtatcataactggtattcagcgtgatttgaaatcatgtagacg
tgtaaaagcgtttgggggttcgagtccctcctcctcggt
>KP339049.1_tRNA5
ggaaggttactcaaacggtaaagaggcttggttggaaaccaagtagatgt
gtaacagcatgtgtgggttcgaatcccatgccttcca
>KP339049.1_tRNA6
tgcgagagtatcccaactggcagaggaagtagacttagaatctattcagt
gagggttcgaatccctcctcttgtat
>KP339049.1_tRNA7
tgcgggtatggcggaattggtatacgctgtggacttaaaatccattgtcc
tttgtgacatgcaggttcgactcctgttacctgtat
>KP339049.1_tRNA8
gtgactgtagcctaatggtaaggcagtgttctgtggaaacatgaatctca
gttcgattctgagcagtcaca
>KP339049.1_tRNA9
accagtgtagctcagttggttagagcatcgtcttgataaggcgggtgtca
gaggttcaaatcctctcactggta
>KP339049.1_tRNA10
accgtcttagttcagtgggagaacgccacccttacaaggtggatgtcaca
ggttcaaatcctgtagacggta
>KP339049.1_tRNA11
cgacagttcgttcaattggataggatgctagactacgaatctagtgatag
aggttcgattcctttactgtcgg
>KP339049.1_tRNA12
tgtcttcatagctcaatcggctagagcacccgacttttaatcggggggtt
cggggttcaaatccctgtggggacatc
>KP339049.1_tRNA13
tatctccttagctcagttggtggtagcacctgactcttaatcagggggtc
acaggttcgaatcctgtaggggatat
>KP339049.1_tRNA14
gctgatttagtataacggctattactccggctttgtaacccgggaatggg
agttcgattctctcaatcagca
>KP339049.1_tRNA15
ggagaggtagctcagtcggttagagcactagcctgaaaaactaggggtcg
gtggttcaattccacccctctcca
>KP339049.1_tRNA16
gcgggagtagccaagtgggttaaggctagggattgcaaacccctgaacgt
gagttcgaatctcaccttctgct
>KP339049.1_tRNA17
tgcgctgttggtgtagtggctatcatttccggctccaacccggaagacgg
gggttcgaatccttcacggcgtgt
>KP339049.1_tRNA18
ggactattagctcagtaggtcagagccgtcagctcataactgacaggttt
gggttcgattcccaagtagtcca
>KP339049.1_tRNA19
tggcgcattggtcaagcggtcaagacaccggtctttcgaaccggaatcga
gagttcgactctctcatgcgctat
>KP339049.1_tRNA20
tgggctattggagcagtcaggagtgctcgtctccctgtcacggagaaggt
catgggttcaagtcccatatagctcgt
>KP339049.1_tRNA21
tggaaggttactcaaatggttaagagggctgattgctaatcagttaggtc
ggagaaatccggtgtaagggttcgacccccttaccttccatc
>KP339049.1_tRNA22
ttgtcaggtcgtctaacaggtaggacacgaccctttgaaggttgcgatac
aggttcgaaccctgtcctgacagt
>KP339049.1_tRNA23
ttcacctatgatgaaacggtatcatgactggctgttaaccagttcttgta
ggttcaagtcctgctaggtgagt
>KM092515.1_tRNA1
ctctgtttagctcagcttggtagagcgttccgtttggggcggtaaggccg
gaggttcaagtcctccaacagagacca
>KM092515.1_tRNA2
gttccagtagacaaaatggtatagtcaccactctttcaaagtggatattt
gagggttcaaatccattctggaacgcca
>KM092515.1_tRNA3
tgcgggtatagagaaagggcgtctcacatgtctcattagcatggtatcgg
caggttcgactcctgcacccgcctcca
>KM092515.1_tRNA4
ggttaggaagcacatgaggtatgtgcggtcgcctgttaagcgaatggcac
agggttcgaatccctgactaaccgc
>KM092515.1_tRNA5
gtgtcgttatcccgtagatggtagcggtggggactgtaaatcccttgtca
ttgagactcggtaggttcgactcctacacggcacacca
>KM092515.1_tRNA6
ggaagtgtagcagaatggtgatgcggcagacttttaatctgacaggcgat
gggttcgaatccctccacttctacca
>KM092515.1_tRNA7
ggttcagtcgcagataaggtaatgcaagggtctcataagccctatgaatg
tgggttcgattcccatctgaacctcca
>KM092515.1_tRNA8
gctggtatagttaagaaggttataacactcccctgataagggaacatcgg
tggttcgattccacctaccagtacca
>KM092515.1_tRNA9
gcacccttagttcaattggatagagcaacggtcttctaaatcgttagtta
caggttcgaatcctgtagggtgtgcca
>KM092515.1_tRNA10
ggtaggtagcggctaatggtagccaaactgtcttgaaaacagttgccact
gtagagatacggtgagggttcgactcctttacttaccgcc
>KM092515.1_tRNA11
gggagattgacggtaattggtaaacctaccatccttagaagttggtgttt
gagggttcgaatcccttgtctcccacca
>KM092515.1_tRNA12
gcaggtgtagcaaaatggttatgcggctgactcttaatcagtaagacgat
gggttcaattccctccacctgtacca
>KM092515.1_tRNA13
ggggtcatagtttatatggttaaaattcgagttttgcaaacttgggaact
gagttcaattctcagtgactccacca
>KM092515.1_tRNA14
gcatccatagtttaaacgggaaaattacagtcttccaaactgaggttgag
ggttcgattccctctggatgctcca
>KM092515.1_tRNA15
gctcctatcgtataattggctattacggttgccttgtaagcaacttatca
gggttcgaatccttgtgggagcacca
>KM092515.1_tRNA16
actcgcttagtttatatggtaaaacatcacccttacaagatgaagaaaaa
ggttcaagtcctttagtgagtacca
>KM092515.1_tRNA17
gttccagtatcccaattggcagaggatgcaagctcaaaccttgtactagt
gacggttcgaatccgtcttggaacacca
>KM092515.1_tRNA18
gcaggattagttcaaatggatagagcaacagtctacgaagctgttaatag
gggttcgaatcccttatcctgcgcca
>KM092515.1_tRNA19
aggggattagtttacaaggttaaaacctcggtctttgaaatcgaagaagt
tggttcaattccaacatcccccgcca
>KM092515.1_tRNA20
gctccattactccaattggcagagaggccagacttaaaatctgtgttatg
tatcggttcgaatccgatatggagtacca
>KM092515.1_tRNA21
agcggtatagcataactggcaatgcagcagtctctgaagctgtcttatta
aggttcaaatccttatgccgctgcca
>KM092515.1_tRNA22
gtggccttatcataaatggtaatgacccatgctgtgaacatggtctatac
gggttcaaatcccgtaggtcacccca
>KM092515.1_tRNA23
agtccaagtagcttatatggttaaagcgcgtgtctgaaaaacatgagaag
agggttcaaatcccactggactacca
>KM092515.1_tRNA24
ggaagattaaccctaaaaggtaagggagcagtttgctaaactgccagtag
ctgagaaatcggtgtaccagttcaagtctggtatcttcctcca
>KM092515.1_tRNA25
gaatccgtgacagaaatggctatgtgcctgtctgcaaaacaggtttataa
gggttcgagtcccttcggattctcca
>KF055347.1_tRNA1
gaatccgtgacagaaatggatatgtgcctgtctgcaaaacaggtttataa
gggttcgagtcccttcggattctcca
>KF055347.1_tRNA2
ggaagattaaccctaaaaggtaagggagcagtttgctaaactgccagtag
ctgagaaatcggtgtaccagttcaagtctggtatcttcctcca
>KF055347.1_tRNA3
agtccaagtagcttatatggttaaagcgcgtgtctgaaaaacatgagaag
agggttcaaatcccactggactacca
>KF055347.1_tRNA4
gtggccttatcataaaaggtaatgacccatgctgtgaacatggtctatac
gggttcaaatcccgtaggtcacccca
>KF055347.1_tRNA5
agcggtatagcataactggcaatgcagcagtctctgaagctgtcttatta
aggttcaaatccttatgccgctgcca
>KF055347.1_tRNA6
gctccattactccaattggcagagaggccagacttaaaatctgtgttatg
tatcggttcgaatccgatatggagtacca
>KF055347.1_tRNA7
aggggattagtttacaaggttaaaacctcggtctttgaaatcgaagaagt
tggttcaattccaacatcccccgcca
>KF055347.1_tRNA8
gcaggattagttcaaatggatagagcaacagtctacgaagctgttaatag
gggttcgaatcccttatcctgcacca
>KF055347.1_tRNA9
gttccagtatcccaattggcagaggatgcaagctcaaaccttgtattagt
gacggttcgaatccgtcttggaacacca
>KF055347.1_tRNA10
actcgcttagtttatatggtaaaacatcacccttacaagatgaagaaaaa
ggttcaagtcctttagtgagtacca
>KF055347.1_tRNA11
gctcctatcgtataattggctattacggttgccttgtaagcaacttatca
gggttcgaatccttgtgggagcacca
>KF055347.1_tRNA12
gcatccatagtttaaacgggaaaattacagtcttccaaactgaggttgag
ggttcgattccctctggatgctcca
>KF055347.1_tRNA13
ggggtcatagtttatatggttaaaattcgagttttgcaaactcgggaact
gagttcaattctcagtgactccacca
>KF055347.1_tRNA14
gcaggtgtagcaaaatggttatgcggctgactcttaatcagtaagacgat
gggttcaattccctccacctgcacca
>KF055347.1_tRNA15
gggagattgacggtaattggtaaacctaccatccttagaagttggtgttt
gagggttcgaatcccttgtctcctacca
>KF055347.1_tRNA16
ggtaggtagcggctaatggcagccaaacagtcttgaaaactgttgccact
gtagagatacggtgagggttcgactcctttacttaccgcc
>KF055347.1_tRNA17
gcacccttagttcaactggacagagcaaatgacttctaatcattgagtta
caggttcgaatcctgtagggtgtgcca
>KF055347.1_tRNA18
tgtgggttagcataaatggtaatgcaaacggctgataaccgttagaagag
ggttcgataccctcacctacaacca
>KF055347.1_tRNA19
ggttcagtcgcagataaggtaatgcaagggtttcataagccctatgaatg
tgggttcgattcccatctgaacctcca
>KF055347.1_tRNA20
ggaagtgtagcagaatggtgatgcggcagacttttaatctgacaggcgat
gggttcgaatccctccacttctacca
>KF055347.1_tRNA21
ggttatgtagtttaatctggttaaaatactcccctgtcacgggagatgat
gagggttcaaatcccttcgtaaccgcca
>KF055347.1_tRNA22
gtgtcgttatcccgtagatggtagcggtggggactgtaaatcccttgtca
ttgagactcggtaggttcgactcctacacggcacacca
>KF055347.1_tRNA23
ggttaggaagcacataaggtatgtgcggtcgcctgttaagcgaatggcac
agggttcgaatccctgactaaccgcca
>KF055347.1_tRNA24
tgcgggtatagagaaagggcgtctcacatgtctcattagcatggtatcgg
caggttcgactcctgcacccgcctcca
>KF055347.1_tRNA25
gttccagtagacaaaatggtaaagtcaccactctttcaaagtggatattt
gagggttcaaatcccttctggaacgcca
>KF055347.1_tRNA26
ctctgtttagctcagcttggtagagcgttccgtttggggcggtaaggccg
gaggttcaagtcctccaacagagacca
>KC595512.2_tRNA1
ggttccttagctcaattggttagagctaccggctcataaccggtgggttg
taggttcgattcctacaggaatcac
>KC595512.2_tRNA2
tgggggtatagttttaactggataaaaccgtggtctccaacaccactatt
ctaggttcgaatcctagtgccctcgt
>KP007361.1_tRNA1
cgaggcatagctcagaaggaagagcaaggaccttctaagtcctaggtcgt
aggttcgatccctactgtctcgacca
>KP007361.1_tRNA2
ggccctgtagctggacggtcaagcgagcgactcataatcgctggatggtg
gttcgattccacccagggccacca
>KP027446.1_tRNA1
ggactcttagcttaaaggtaaagccaaccgctcataacggtttgactgta
ggttcgaatcctgcagagtcca
>KP027446.1_tRNA2
acacccttagtataattagtagtacaagggtctccaaaacccttagtctt
tgtgcaaatcaaagagggtgtg
>KP027446.1_tRNA3
ggtttcttagctcagatggtagagcactagattgaagctctaggtgtcat
tggttcaaatccaatagaaacca
>KP027446.1_tRNA4
tggctcattggtgtaactggttaacacactgccctgtcacggcagagagt
acgagttcgagtctcgtatgagtcgt
>KP202158.1_tRNA1
gcagagttcgtatagtggcttaatactattggtttccgcccagtaaacat
cggttcgaatccgatactctgctcca
>KP202158.1_tRNA2
aggtctttagtatagtggcgattatgctaggctccaaacctagtgacgag
tgttcgattcactcaaggcctgcca
>KP202158.1_tRNA3
gtcctcatagctcaacaggacagagcaacggtcttctaaaccgtaggttg
ctggttcgattccagctggggacacca
>KP202158.1_tRNA4
ggccctttagctcagatggatagagcagtcgactcataatcgattggtca
ctggttcaaatccagtaagggccacca
>KF356199.1_tRNA1
gcaggattggccgataggtggaggcaccgtcctcataagacggcttagag
cggttcgattccgctatcctgca
>KF356199.1_tRNA2
gggttagtggccgagtagtcgaaggcaacagactgtaaatctgtagagta
attccacgctggtgcaaatccagcctaacccac
>KP007359.1_tRNA1
cgaggcatagctcagaaggaagagcaaggaccttctaagtcctaggtcgt
aggttcgatccctactgtctcgacca
>KP007359.1_tRNA2
ggccctgtagctggacggtcaagcgagcgactcataatcgctggatggtg
gttcgattccacccagggccacca
>KC595513.2_tRNA1
tggttccttagctcaattggttagagcacacggctcataaccgtgcggtt
gtaggttcgattcctacaggaatcatc
>KC595513.2_tRNA2
tgggggtatagttttaactggctaaaaccgtggtctccaacaccactatt
ctaggttcgaatcctagtgccctcgt
>JF704092.1_tRNA1
ggagggtgagcatctggtgatgcaggggtcctgctaaggccctacggatt
catacccgtgagtttcgattactcctccctccgc
>JF704092.1_tRNA2
gctccgctatgcaaactggcaaagcagccgtgttcagagcgcggtgtttc
tcggttcgaccccgaggcggagtgc
>JF704092.1_tRNA3
gtctctgtaggcaaactggcaaagccgccatcttgagggggtggtgcgtg
cgggttcgactcccgccagagacac
>JF704092.1_tRNA4
gccgtggtaggccatctggcgagccgccgagttcaagtttcggtgtttgc
gggttcgaatcccgcccacggtac
>JF704092.1_tRNA5
attctggcactggtgggcgagcccaccggcggcagcttcaagctgtcgct
ggccggagaatcgaccggaaacatcccgttcaacgcgacccagggcc
>JF704092.1_tRNA6
cggggtgtagttcagtttggaagagcgcttggtttgggaccaagttgtcg
caggttcgaatcctgtcaccccgac
>JF704092.1_tRNA7
gggtctgtgcacagggtgcccgacggtctccaaagccgaaggcgggggtt
cgattccctccaggcctgcca
>JF704092.1_tRNA8
cccgtacatgcccaactggtgtttgggagcaggctgtaaccctgtggcct
tcgggacggtgaggttcgattcctcagtgcgggac
>JF704092.1_tRNA9
gcaccatttgctcaatggcagagcggcggcttctaaaaccgtgagtgtcg
gttcgactccggcatggtgcacc
>JF704092.1_tRNA10
agcggtgtagagcagctaggtagctcgccgggctcatgacccggaggacg
cgtgttcgattcacgccaccgccac
>JF704092.1_tRNA11
gcgcctttggcggaatggctacgtgctcggctgcaacccgagttatcccg
gttcgactccgggagggcgctc
>JF704092.1_tRNA12
gctcccatggggtagtggtaaccctcctggttctcagccaggcgtcccga
gttcgatcctcggtgggagtgc
>JF704092.1_tRNA13
gtggccgtagttcagccggtagaacgctgggttgtgatcccagtcgtcga
gggttcgagtccctccggtcaccc
>JF704092.1_tRNA14
gggcctatagctcatctggtagagcgcctgccttgcaagcaggaggcggc
aggttcaagtcctgttaggtccac
>JF704092.1_tRNA15
gccgtcatagctcagttggtagagcactggcctgaaaacccggtggccga
ggttcgagtcctcgtgtcggcac
>JF704092.1_tRNA16
gtccgtttagctcagctggaagagcgctcggtccacacccgagaggccgc
aggttcgatccctgcaatggacac
>JF704092.1_tRNA17
gcgaaggtagctcagcctggccagagcatcacgttgccaaggtggaggtc
gcgggatcgtaacccgttcttcgctc
>JF704092.1_tRNA18
ggccctgtagctcagaggaagagcacccgcctgtcgagcgggaggtcgcg
gtatcgtaatccgtcagggtcgc
>JF704092.1_tRNA19
gcctcactagctcattggtagagccgctcgctcataacgtgcaggtacct
ggttcgattccagggtgaggtac
>JF704092.1_tRNA20
gcctgttagcggactggtcgtccgatccaagctgataacttggcgtaagc
ggtgttcgattcaccgagcaggtac
>JF704092.1_tRNA21
gcctctatggtccaacggagatgacgccggtctacggaaccggagatgcg
tgttcgattcgcgctaggggcac
>JF704092.1_tRNA22
gtccgtgtagctcaggggtagagcgcctgctcgacacgcaggaggaccga
ggttcgaaacctcgcatggacac
>JF704092.1_tRNA23
gtcctcgctgacggactctgccctggccctccggaggccgggtgggtggt
tcgattccacccggggacac
>JF704092.1_tRNA24
gcctctgtagctcaacggacagagcaacgcggtcctaacgcggtggctgg
aggttcgaatcctctcggaggcac
>JF704092.1_tRNA25
tggggtatggtggcaatctggcagtcccgccggactttgactccggaggt
gcaggttcgagccctgctaccccatc
>JF704092.1_tRNA26
gcccttgtagctcagtggacagagcggcgagcttctatctcgcgggccgg
gagttcgaatctctccaggggcacca
>JF704092.1_tRNA27
ggggcgttggtgaacgtggttatcactcttggcttttacccttgaatacc
gggatcgagacccggacgccccac
>JF704092.1_tRNA28
tgctcgttggtgtaactggcaacactacggactctggctccgtcattctt
ggttcgaatccagggcgagcaacca
>JF704092.1_tRNA29
tggggtgtagttcaactggaagaacgctcgactgttaatcgagtagttga
aggttcgagtccttccactccagc
>KP007362.1_tRNA1
cggggtgtaactcaattgtatagagtagcggtcctctaaaccgcaggtta
aaggttagaatcctttcaccccgacca
>KP007362.1_tRNA2
ggccctttagctcaatgggagagctgtcagctcataactgataggtagct
ggatcgaaaccagcaagggccacca
>KF767351.1_tRNA1
tggctcgttggtcaaatggctaagactccacactttcacggtggagttac
aagttcaattcttgtacgagctat
>KR296692.1_tRNA1
ggaaggttgcccgagaggtttaagggactcgactgctaatcgagtggggc
ttttagcccccgaaggttcgaatccttcaccttccgcca
>KR296692.1_tRNA2
gtgagtgtggcagagcggtcgaatgcaggagactgtaaatctccccgtaa
cagcgcggtggttcaaatccatccactcacacca
>KR296692.1_tRNA3
gacgatgtagttcagtcggtagaacggcggtctgttaaaccgtatgtcgc
aggttcaagtcctgccatcgtcgcca
>KR296692.1_tRNA4
ggcccgtagctcagtggttagagcagtcgactcataatcgattggtcgct
ggttcaagtccagccagggtcacca
>KF006817.1_tRNA1
ggagggtgagcatcaggtgatgcagcgagattgctaatcccgtacggtaa
ccaccccgtgaggttcgaatcctcctccctccgc
>KF006817.1_tRNA2
gctcccgtagcccaattggcaggaggcaccagattcaggatctgggcagt
gtgagttcgaatctcaccgggagtac
>KF006817.1_tRNA3
gtctctgtaggcaaatcggaaaagccgccatcttgagggggtggtgcgtg
cgggttcgactcccgccagagacac
>KF006817.1_tRNA4
gccgtggtaggccatctggcgagccgccgagttcaagtttcggtgtttgc
gggttcgaatcccgcccacggtac
>KF006817.1_tRNA5
attctggcactggtgggcgagcccaccggcggcagcttcaagctgtcgct
ggccggagaaccgaccggaaacatcccgttcaacgcgacccagggcc
>KF006817.1_tRNA6
cggggtgtagttcagtggaagagcgcttggtttgggaccaagatgtcgca
ggttcgaatcctgtcaccccgac
>KF006817.1_tRNA7
tggggtgaagccgatctggaaggcagcggtctccaaagccgtctcatagc
gggttcgaatcccgtcacccctgcca
>KF006817.1_tRNA8
gccgcacatgcccaactggtgtttgggagcaggctgtaaccctgtggcct
tcgggacggtgaggttcgattcctcagtgcggtacca
>KF006817.1_tRNA9
gcaccatttgctcaatggcagagcggcggcttctaaaaccgtgagtgccg
gttcgactccggcatggtgcacc
>KF006817.1_tRNA10
agcggtgtagagcagctaggtagctcgccgggctcataacccggaggacg
cgtgttcgaatcacgccaccgccac
>KF006817.1_tRNA11
gcgcctttggcggaatggctacgtgctcggctgcaacccgagttatcccg
gttcgactccgggagggcgctc
>KF006817.1_tRNA12
ggtccgttggagtagatggatatctcgccaccctctcaaggtggagatca
cgggttcaagtcccgtacggactgc
>KF006817.1_tRNA13
gtggccgtagttcagccggtagaacgctgggttgtgatcccagtcgtcga
gggttcgagtccctccggtcaccc
>KF006817.1_tRNA14
gggcctgtagctccaattggtagagcagcatccttgcaagatgacggctg
tcggttcgaatccgacctggtccac
>KF006817.1_tRNA15
gccgtcatagctcagttggtagagcactggcctgaaaacccagtggccga
ggttcgattcctcgtgtcggcac
>KF006817.1_tRNA16
gtccgtttagctcagctggaagagcgctcggtccacacccgagaggccgc
aggttcgatccctgcaatggacac
>KF006817.1_tRNA17
gccttcgtagctcagtggtagagctgtcgcctcttaagcgataggtcgtt
ggttcgaatccagccgggggcac
>KF006817.1_tRNA18
ggtcgggtcggtctgctggtatggccagtcggattttcactccggacatt
cgcgggttcaattcccgtcccgatcgc
>KF006817.1_tRNA19
gcgggtgtggccgaatggctcaggcaccagatttccactctggctacgca
ggttcgattcctgtcatccgctc
>KF006817.1_tRNA20
gctgctgtagctcacctggcagagcgtcggcgtcgtatcccgaaggcatc
cggttcgagtccggacagcagcccc
>KF006817.1_tRNA21
gcctctgtggtccagcggcacggacatccgccttgtaagcggaggacccc
cgttcgatccggggtagaggctc
>KF006817.1_tRNA22
gctgggttagctcagtggtagagcgttccctcggtacgggaaaggcccgg
ggttcaatcccccgactcagctc
>KF006817.1_tRNA23
gcgaaggtagctcagctggtagagcgccaccttgccaaggtggaggtcgc
gggatcgtaacccgttcttcgctc
>KF006817.1_tRNA24
ggccctgtagctcagaggaagagcgccggtctgtcgaatcggaggtcgcg
gtatcgtaatccgtcagggtcgc
>KF006817.1_tRNA25
gcctcactagctcattggtagagccgctcgctcataacgtgcaggtacct
ggttcgattccagggtgaggtac
>KF006817.1_tRNA26
gcctgttagcggactggtcgtccgatccaagctgataacttggcgtaagc
ggtgttcgattcaccgagcaggtac
>KF006817.1_tRNA27
gcctctatggtccaacggatatgacgccggtctacggaaccggagatgcg
tgttcgattcgcgctaggggcac
>KF006817.1_tRNA28
gtccgtgtagctcaggggtagagcgcctgctcgacacgcaggaggaccga
ggttcgaaacctcgcatggacac
>KF006817.1_tRNA29
gcctctgtagctcaacggacagagcaacgcggtcctaacgcggtggctgg
aggttcgaatcctctcggaggcac
>KF006817.1_tRNA30
tggggtatggtggcaatctggcagtcccgccggactttgactccggaggt
gcaggttcgagtcctgctaccccatc
>KF006817.1_tRNA31
gcccttgtagctcagtggacagagcggcgagcttctacctcgcgggccgg
gagttcgaatctctccaggggcacca
>KF006817.1_tRNA32
tgctcgttggtgtaactggcaacactacggactctgactccgtcatttta
ggttcgaatcctaagcgagcagcca
>KF006817.1_tRNA33
tggggtgtccgttaatcaggcaaacgagcggactgttaatccgcccctgc
aggttcgaatcctgccaccccagcca
>KR296685.1_tRNA1
tggcgattgatggaattggtatcctgccgtccttagaagtcggataaggg
ggttcaagccccctgtcgccacc
>KR296685.1_tRNA2
tggaagatggtgtaggattggtagcacacgtgtctttgaaaaccgtagtt
caggttcaagtcctgatcttcccc
>KR296684.1_tRNA1
gtgtcgttagaccgtaggggtagcggggcagactgtaaatctgctggctc
gaaagggcttcgggtagttcgactctatcacggcacacca
>KR296684.1_tRNA2
gggagtatagctcagttagtagagcgctcgaccgataatcgagaggtcgc
aggagcaaagcctgctactcccacca
>KR296684.1_tRNA3
gctcctatcggctaagtggataggccgccagactttcaatctggaaatcc
gagttcgattctcggtaggagtgcca
>KR296684.1_tRNA4
agggacttagcacaattggctagtgcagcggattccaaatccgcaggttc
tgggttcgaatcccaaggtccctgcca
>KR296684.1_tRNA5
aggaggatggtgtaattggttagcacacgggtcttgaaatccgtagttca
ggttcaagtcctgatcttcctgcca
>KR296684.1_tRNA6
ggtggaatggtcgagcggttaaagacagcaccttggaaaggtgtcggccc
cctcacaggggtccgtaggttcgaatcctacttccaccgcca
>KR296684.1_tRNA7
ggaagattaaccctaatcaggtaagggatctctttgctaaagagacagta
gccccggaaaggggtgtgtcagttcaaatctgacatcttcctcc
>KR296684.1_tRNA8
ggagagcagggcgcgtggtgcgtaatccggtttgaacccggacccatcgt
agcgatacggtgacagttcgattctgttgctctcctcca
>KR296684.1_tRNA9
gacgagttggcctagtggttgggcggcggcctgttaagccgtgagtgaaa
actcaaggaaggttcaaatccttcactcgtcgcca
>KR296684.1_tRNA10
ggggatatggtattagcggtaaacatactggcctgtcacgccggagtcac
gggttcgaatcccgttatcctcgcca
>KR296684.1_tRNA11
tgggaaattagttaagtggtataatggcctctggtgctgaggcgtctcct
gttcgattcaggaattcccgcc
>KR296684.1_tRNA12
cagtccgtagcgcagttggtagcgtgggagccttggatgcttcgggtcgc
aggttcgagtcctgccgggctgacca
>KR296684.1_tRNA13
tgggcgattgatggaattggaatacgtgccgtccttagaagtcggatttt
gggggttcgagtccctgtcgcccacc
>KR296684.1_tRNA14
ggggttgtagctcagttggtagagcacctgattgaagatcagggtgtcgg
tggttcgagtccacccggccccacca
>KR296684.1_tRNA15
tgcgagctagaattctggtgaattcacgagtctcataagcttgttcagag
gggttcgattccgctgctcgcaacca
>KP054477.1_tRNA1
tggagaattacccaagttggttgaaggggcgcccctgctaagggtgtagg
ccgggaaaccggtgcgagggttcaaatccctcattctccgt
>KP054477.1_tRNA2
gctaatttagctcaatcggcagagcgcctgccttgtaagcaggaggttac
aagttcgattcttgtaattagca
>KJ206559.1_tRNA1
ggactcttagcttaaaggtaaagccaaccgctcataacggtttgactgta
ggttcgaatcctgcagagtcca
>KJ206559.1_tRNA2
acacccttagtataattagtagtacaagggtctccaaaacccttagtctt
tgtgcaaatcaaagagggtgtg
>KJ206559.1_tRNA3
ggtttcttagctcagatggtagagcactagattgaagctctaggtgtcat
tggttcaaatccaatagaaacca
>KJ206559.1_tRNA4
tggctcattggtgtaactggttaacacactgccctgtcacggcagagagt
acgagttcgagtctcgtatgggtcgt
>LN887844.1_tRNA1
gtgtgtcgtataacggctattatatctggcttccacccagaggactaggg
ttcgattccctacacccgcacca
>LN887844.1_tRNA2
tccttgttggctgaacggctaggcggctgattgcaaaccagcattaagtg
ggttcaactcccacacaaggctcca
>LN887844.1_tRNA3
gggttcgtggtggaactggtatacacactagtcttagaaactagcgccga
aaggattgagggatcgtgaccctccgagcctacca
>LN887844.1_tRNA4
gggcacatgttccaagggatggcgagtttgccttgcacgcagactgtgaa
gagttcgattctctttgtctccacca
>LN887844.1_tRNA5
ctctcggaagcgttacggtagcgtactttgtttggaacgaagtggcggtg
gttcgactccaccccgagtgacca
>LN887844.1_tRNA6
aggcaatgatctgactaggtgttggtctgtgactgttaatcacaagatgg
gaggttcgaatcctctattgcctgcca
>LN887844.1_tRNA7
tgctcgttagcatagtggtaatgcaatcggctgataaccgatagagaggt
gttcaattcacttacgagcaacca
>LN887844.1_tRNA8
agtcgcttggccgattggattaggcaaaggtctacgaagccttttagagt
ggttcgatcccactagtgactacca
>LN887844.1_tRNA9
ggctcattagtgttagcggttagcacgcttgactgtctatcaggaaggag
ggattcgaattccctatgagccgcca
>LN887844.1_tRNA10
gctcccatcgtctatctggtctaggattcctgactttcaatcaggggaac
agggttcgaatccctgtgggagtacca
>LN887844.1_tRNA11
ggccttatagtgtaagggaattagcacatcatccttctaagttgatagac
ttggttcgaatccaagtagggctacca
>LN887844.1_tRNA12
ggccggttggcgaagtgggaacgcagcgagctttgacctcgttatgagta
ggttcgatccctacaccggacgcca
>LN887844.1_tRNA13
gcctcattagttcaatgggagaacgccatccttacaaggtggctacggtg
gttcgattccatcatgaggcacca
>LN887844.1_tRNA14
ggggatatggcggaactggtattcgcagcaggctcaaaccctgtgggccg
tgaggccatgtaggttcgactcctattatccccacca
>LN887844.1_tRNA15
ggcgagttggtagagtggacgattgctctagtttagaaaactagcgagtc
agaaatggctccgtgggttcgaatcccacactcgcctcca
>LN887844.1_tRNA16
ggcgtattggtcgagaggctgatgacagcgggttgctaacccgtactctc
cgaaaggggagcgaaggttcgaatccttcattcgccacca
>LN887844.1_tRNA17
tggacggaagctaagcggtcaggcatcggacttttaatccgaacatggtg
ggttcgattcccactcgtccaacca
>KR422352.1_tRNA1
ggccctgtagctcaatggttagcagcagtcccctcataagggaaaggtta
ccagttcgaatctggtctgggtca
>KR422352.1_tRNA2
cgaggcatagctcaattgtatagagcaacggacttctaatccgtaggttg
aaggttagaatccttctgtctcgacca
>KJ010547.1_tRNA1
gggtctttagcttaaaggtaaagcaatcagctcataactgataggatagg
agttcgagtctcttaggaccca
>KJ010547.1_tRNA2
gggatagcgctaacgttggagagttaggcgagactgtaaatctcgtgtcg
gatcactgagtgggttcgaatcccacctgtccca
>KJ010547.1_tRNA3
gagaatgtagcttaacggtaaagcgctgggacgtgactccagttatccaa
gttcgagtcttggtattctca
>KJ010547.1_tRNA4
gtggtcttagtttaacggtagaattgctggcttccaaccagcgggtaagg
gttcgactcccttagaccatacca
>KJ010547.1_tRNA5
tacgatgctgaggggtcggtacccgacgaggtctcataagccttgtttag
caagttcaactcttgccttagcaa
>KJ010547.1_tRNA6
tggactggtagctcagtcggtagagcagggggctgaaaatccctgtgtcg
gaggttcgaatccttctcagtccat
>KJ010547.1_tRNA7
ttgtcgtataactcaatggtagagtgcttgactgttaatcaagaagttgt
aggttcgagtcctactacgacagt
>KU297675.1_tRNA1
tgccgcttcgttcaatggtaggacgccagactttgaatctggagatgatg
gttcgatcccatcagtggctgcca
>KU297675.1_tRNA2
gctcgtatagtgtaatggacagcacaacggtcttctaagccgtaaggtct
aggttcgaatcctagtatgagcgcca
>KU297675.1_tRNA3
gaccctgtggtggaattggtatacacatcagtcttagaaactgacgccga
gaggattgagggttcaagtccctccggggccacca
>KU297675.1_tRNA4
agccggatagctcaattggtagagcacccgaccgataatcggatggttga
aggttcaagtccttctctggctacca
>KU297675.1_tRNA5
ggcccattagctcagtctggactagagcaagcccctgtctagggcaaggt
cgtcggttcgaatccgacatgggtcgcca
>KU297675.1_tRNA6
agcgttaagactggctggagctgtcactcggctcataaccgagcacaagt
ggttcgattccacctctcgcttcca
>KU297675.1_tRNA7
cccgcgttggccgagaggtttaggcggcggattgcaaatccgtctcacat
cggttcaaatccgatacgcggctcca
>KU297675.1_tRNA8
tgggatgtagctcagttggtagagcagggagctgttaactctcaggtcgc
aggttcgagccctgccgtcccagcca
>KU297675.1_tRNA9
ctcctcgtagctcagtctggttagagtgtcggatttggaatccgaaggtc
gaaggttcaaatccttccggggtgacca
>KU297675.1_tRNA10
gcgggtatagctcagttggtagagcgtctgccttccaagcagttcgtcgt
cggttcgagtccgtctatccgctcca
>KU297675.1_tRNA11
gcatttgaagctaactaggtagaagcgctgggttgaaattccagaggact
tggatcgttaccaagcagatgcacca
>KU297675.1_tRNA12
gcagttatagattaattggttaaatcgccagactttcaatctggtgttcc
gggttcgatccccggtaactgctcca
>KU297675.1_tRNA13
gtggagattgtgtagcccggatgctgcctttcggttgtgacccgattgtt
ggggttcgagtccccgcctccaacc
>KU297675.1_tRNA14
gccctttaagcatttgtggtgatgcaccggctttgtaacccggcgaattc
tgttcaaatcaggaatggggcacca
>KU130126.1_tRNA1
ggcttggtaagccgagatggcctagcggcagcggtcttgaaaaccgaggg
ttcacggaagtggacgtgtgagttcgagtctcacccaatccgcca
>KU130126.1_tRNA2
tggcctttagcataattggttaatgcaatcaactcataattgataagata
cgagttcaagtctcgtggggccaacca
>KU130126.1_tRNA3
atctccatagctcaactggacagagcaagggttttctacacccaaggttg
agggttcgaatccttctggggatacca
>KU130126.1_tRNA4
gccggaatagcacaattggtagtgcagtcgccttgtaagcgaaaggttga
gggttcaagtccttttttcggcacca
>KU130126.1_tRNA5
agtcgcttggccgattggattaggcaaaggtccacgaagcctgctagagt
ggttcgactccactagttactacca
>KT887559.1_tRNA1
gggcctatagctcagtcggttagagcagaggactcataatcctttggtcc
acggttcgagtccgtgtgggcccacca
>KU497559.1_tRNA1
tgccgcttcgttcaatggtaggacgccagactttgaatctggagatgatg
gttcgatcccatcagtggctgcca
>KU497559.1_tRNA2
gctcgtatagtgtaacggatgcacaacggtcttctaagccgtaaggtcta
ggttcgaatcctagtatgagcgcca
>KU497559.1_tRNA3
tggacggaagctaaagtggataggcatctggcttttaaccagatttatag
tgagttcgagtctcacccgttcaacca
>KU497559.1_tRNA4
ggccctgtggtggaattggtatacacatcagtcttagaaactgacgccga
gaggattgagggttcaagtccctccggggccacca
>KU497559.1_tRNA5
ggccagatagctcaattggtagagcacccgaccgataatcgggtggttga
aggttcaagtccttctctggccacca
>KU497559.1_tRNA6
ggcccattagctcagtctggactagagcaagcccctgtctagggcaaggt
cgccggttcgaatccggcatgggtcgcca
>KU497559.1_tRNA7
ccctcgttggccgagaggatcaggcagcagattgcaaatctgccatacat
cggttcaaatccgatacgaggctcca
>KU497559.1_tRNA8
tccgtacggcccatcaaggcgatggggctcggctgttaaccgaaacgcgc
taggttcgattcctaggtacggagcca
>KU497559.1_tRNA9
ctcctcgtagctcagtctggttagagtgtcggatttggaatccgaaggtc
gaaggttcaaatccttccggggtgacca
>KU497559.1_tRNA10
gcgggtttcgtatagtctggttattattcttggcttccacccaagagact
agggttcgaatccctaagcccgcacca
>KU497559.1_tRNA11
gcgtctgaagctaactaggtagaagcgctgggttgaaattccagaggact
tggatcgttaccaagcagatgcacca
>KU497559.1_tRNA12
gcagttatagattaattggttaaatcgccagactttcaatctggtgttcc
gggttcgatccccggtaactgctcca
>KU497559.1_tRNA13
gtggagattgtgtagcccggatgctgcctttcggttgtgacccgattgtt
ggggttcgagtccccgcctccaacc
>KU497559.1_tRNA14
gccctttaagcatttatggtgatgcaccggctttgtaacccggcgaattc
tgttcaagtcaggaatggggcacca
>LC121084.1_tRNA1
ggggatgtgggggaattggtagacccacctgactcaaaatcaggcgctga
aaggcgtgtgggttcgagtcccaccatccctacca
>LC121084.1_tRNA2
gcgggtataactcagtccggtcagagtgtcagccttccaagctgttcgtc
atcggttcaaatccgattacccgctcca
>LC121084.1_tRNA3
ggtggattagctcagttggttagagcatcgtcttgataaggcgggggcca
taggttcaagtcctatatccaccacca
>LC121084.1_tRNA4
gccacgttagcacaattggtagtgcagcggatttgtaatccgaaggttag
ggattcgatttctctacgtggcacca
>LC121084.1_tRNA5
gagggtgtagctcaattggttagagcaacggacttttaatccgtaggttg
agggttcgattccctccgccctcacca
>LC121084.1_tRNA6
gggcggatagtataatggctattatgtcggtttccaagtccgaagattga
ggttcgattccttgtctgcccgcca
>LC121084.1_tRNA7
gcggcattagctcaatggatagagcaagggatttctactccctaggttgt
gggttcaagtcctgcatgccgcgcca
>LC121084.1_tRNA8
cggggtgtagttcagttggtagaacagcgggttttgatcccgtaggtcgt
aggttcgagtcctaccgcccctgcca
>LC121084.1_tRNA9
ggtaatatagttcagttggtagaacagcagattcataatctgtaccgcgc
tggttcaaatccagctattaccacca
>LC121084.1_tRNA10
gggaaattagctcagaggcagagcagcgcccttacaaggcgaaggtcggg
gtttcgatatcctcatttcctacca
>LC121084.1_tRNA11
tccgtagtagctcagtcggtagtagcgttcgcctgttaagcgaaaggtcg
gtggatcgtacccaccctacggagcca
>LC121084.1_tRNA12
gcgcgagtgatggaattaggtagtcttctgtgccttagaagcatgggcct
tcgggcgtgtcggttcgagtccgaccttgcgcacca
>LC121084.1_tRNA13
gcgcgggtagctcagttggtagagcgccagcctgaagagttgggcgtcgg
aggttcgatcccttccccgcgcacca
>LC121084.1_tRNA14
gggttggatgctctaatggtagggcagcgggctgtaaccccgtggcttcg
gcaagtaggttcgatccctactcaacccacca
>LC121084.1_tRNA15
ccgtggttagcctagaggtcaggcacttgatttgggatcaagacgacgaa
ggttcgatcccttcatcacggacca
>LC121084.1_tRNA16
ggtccaaaagtgtttatggacgcacacatgcctgtcacgcatgtagagtg
gggatcgttacccccttggaccgcca
>LC121084.1_tRNA17
gtgagtttggccgagtgactaggcgataggctgcaaccctatctaggaaa
gttaaaatctttcaattcactcca
>LC121084.1_tRNA18
gtccgcatagtttacggtaggtttagaacacatgcctttcacgcatgtaa
atcgggttcgacccccgatgtggacgcca
>LC121084.1_tRNA19
ggaagattggcagagtggccgattgcagcgggttgctaacccgtagggtc
tgaataaggctccataggttcaaatcctatatcttccgcca
>LC121084.1_tRNA20
ggaagctttagccgagatggcctagcggcagcggtcttgaaaaccgaagg
ctccgaaaggggtgtgtgagttcgagtctcacagcttccgcca
>KU253712.1_tRNA1
tcctccttagccaagtggtaaggcatcacactgttaatgtgactatcgca
agttcgaatcttgcaggaggagcca
>KU253712.1_tRNA2
tatcggtctagtgtaatggtagcacagaggtctccaaaacctttagtctg
ggttcaaatcctagggctggtgtc
>KU253712.1_tRNA3
atctttgtagctcagtggtagagcgcccgactcatattcggaaggtcgtt
ggttcaaacccaaccagagata
>AB930182.1_tRNA1
tggataggtacccaagcggtaaaggggtctggttgctaaccagatagtag
gctgaggtctagcggaggttcgaatcctctcctatccgt
>AB930182.1_tRNA2
ttgtcccatagctcaatggtagagcgcccgactgttaatcggaaggttgc
tggttcgagcccagctgggacagt
>AB930182.1_tRNA3
tggctccatagtgcagcggttaacacgcccgcctgtcacgtgggtagcac
gggttcgaatcccgttggagccgt
>AB930182.1_tRNA4
gggtgagcggtaacgttggagagttacggcagactgtaaatctgttccct
tcggggttagagtgttcgaatcactccttacccc
>KX130861.1_tRNA1
cgaggcatagctcaattgtatagagcaacggacttctaatccgtaggttg
aaggttagaatccttctgcctcgacca
>KX130861.1_tRNA2
ggccctgtagctggaaggttcaagcaagcgactcataatcgccagatggt
ggttcaattccacccagggcca
>KX130861.1_tRNA3
gctgatttagctcagtaggtagagcaactcacttgtaatgagaaggtcgg
cggttcgattccgtcaatcagca
>KX130861.1_tRNA4
tggaggcgtggcagagtggtttaatgcaccggtcttgaaaaccggcagtc
gctccggcgactcataggttcaaatcctatcgcctccgt
>KX130861.1_tRNA5
cttcgtgtagctcagtttggtagagcgtctgctttgggagcagaatgtcg
caggttcaaatcctgccgcggagac
>KX130861.1_tRNA6
gcggatatcgtataatggtattacctcagacttccaatctgatgatgtga
gttcgattctcattatccgctc
>KX130861.1_tRNA7
gcgagaatggtcaaattggtaaagacacagcacttaaaatgctgcggaat
gatttccttgtgggttcgagtcccacttctcgtacca
>KX130861.1_tRNA8
tgggaattagccaagttggtaaggcatagcactttgactgctagatgcaa
aggttcgagtcctttattcccagc
>KX397366.1_tRNA1
agggaagtagctcagcaggcagagcgctggtctccaaaaccagatgtcgc
aggttcgattcctgtcttccctgcca
>KX397366.1_tRNA2
ggggcaatggctcgagcggtcaggcgctagattgcaaatctggattacgg
gggttcaattccctcttgcccctcca
>KX397366.1_tRNA3
ggcgcggtactcaagcggtcaacgagagcagactgtaaatctgttgcctt
cgggcttcgtaggttcaaatccttccctcgccacca
>KX397366.1_tRNA4
aggggtatagccaagcggtaaggcccagggctttgatccctgtatgctct
ggttcaaatccagatgccccttcca
>KX397366.1_tRNA5
tgtctcgtagctcagttggtcagagcgctcgcctgataagcgggaggtca
gtggttcaagtccactcgagacaacca
>KX397366.1_tRNA6
ggttctgtagctcagtcggtagagcacgccactcataatggcgcggtcgt
tggttcgataccagccggaaccacca
>KX397366.1_tRNA7
tctcccatcatctagcggtctaggatcgccgcctttcgagcggttaaccg
gggttcaaatccccgtgggagaacca
>KX397366.1_tRNA8
gtgtacgtagttcagttggttagaattctggcttgtgacgtcggaggtcg
agggttcaagtccctccgtacacccca
>KX397366.1_tRNA9
agtgccgtagtcgagtggctaagacgctcccctgtcacgggagagatcgt
gggttcaaaccccatcggcactgcca
>KX397366.1_tRNA10
ggagaattgaccgagaggccgaaagtgctcccctgctaagggagtggtcc
ttaggggcccgaaggttcgaatccttcattctccgcca
>KX397366.1_tRNA11
ggttccatagctcagttggttagagcggctgcctgttaagcagtaggtcc
ctggttcgagtccaggtggtaccgcca
>KR269720.1_tRNA1
gccgatttagctcagctggtagagcgcttcacttgtaatgaagatgtcgc
gggttcgactcctgcaatcggcacca
>KR269720.1_tRNA2
gcatcgatggtggaactggtatacacatagcacttaaaatgctacgccgc
aaggattgagggttcgaatccctctcggtgcacca
>KR269720.1_tRNA3
cggggcatagctcagctggatagagcagcggacttctaatccgcaggtcg
aaggttcgaatccttctgcctcgacca
>KR269720.1_tRNA4
ggccctgtagctcaatggtagagcacgcaactcataattgctaggtttct
ggttcgagtccaggctgggtcacca
>KR269720.1_tRNA5
ctccgtatagctcagtctggtagagcgctccatttgggatggagaggtcg
aatgttcgagtcattctatggagacca
>KR269720.1_tRNA6
gcatccatcgtatagcggatattatgtctggcttccacccagaagatagg
agttcgattctccttggatgctcca
>KR269720.1_tRNA7
aggttcttagtataacggctattatgctgggctccaaacccagtgatgag
ggttcgattccttcagggcctgcca
>KR269720.1_tRNA8
gggagtatagctcatttggtagagctctcgaccgataatagagcggtgac
tggttcgagtccagttactcccacca
>KR269720.1_tRNA9
ggagagtagcgctagtggtagcaaaccggacttgaaatccgggccatcgg
aaacggtgagggttcaactcctttactctccgcca
>KR269720.1_tRNA10
gtggtcgtagttcagttggtagaacccgaggttgtgatcctcgatgtcac
ggattcgaattccgtcggccacccca
>KR269720.1_tRNA11
tgaatcatagccaagttggtaaggcagtaggttttgatcctacgatccct
ggttcgagtccaggtggttcagcca
>KR269720.1_tRNA12
tgcggagtaacttcagttggtagaatgttgggctcatatcccgacacgcg
caggttcgattcctgcctccgcctcca
>KR269720.1_tRNA13
ggacctatagtttcagcggttaaaatactcgcctgtcacgcgagagtcac
ggattcgaattccgttaggtccgcca
>KR269720.1_tRNA14
gggtcgttggctgagagggtaagcgacggactgttaatccgtgtcagaaa
tgactaggcaggttcgatacctgcacggcccgcca
>KR269720.1_tRNA15
gggatactagctcagttggttagagcaccggacttttaatccgggtgtcc
gaagttcgagtcttcggtgtcccacca
>KR269720.1_tRNA16
ggggagttagaccgtaggggtagcgggacagactgtaaatctgttgctca
aaaggctcgagtggttcgactccattactccccacca
>KU878088.1_tRNA1
ttcccctttagctcaatggtagagcatctcactgttactgagatggttgc
aagttcgagtcttgcagggggagt
>KX147229.1_tRNA1
gtgcttgtagctcagtcggtagagctggtggctgttaaccactgtgtcgt
aggttcgattcctacctagcacgc
>KX147229.1_tRNA2
gtcgcattggtgaaattggctaacacactcggctttctaccgaggattta
ggggttcgagccccctatgcgattcca
>KX147229.1_tRNA3
tggggatatagtgtagaggtaaacacgcacggctgtctaccgtgaagcac
gagttcgaatctcgttatcctcgt
>KX009778.3_tRNA1
ggatgtgtagctcagtggtagagcagttgactgttaatcaattggtccat
ggttcgaatccatgcatgtccgcca
>KX009778.3_tRNA2
ggggagttatcccgtagaggtagcggtgtggactgtaaatccattgtcat
tgcgactcgggtggttcgactccatcactccccacca
>KX009778.3_tRNA3
ggccctgtagctcaatggttagcagcagtcccctcataagggaaaggtta
ccagttcaaatctggtctgggtcacca
>KX009778.3_tRNA4
gctgatttagctcagtaggtagagcacctcacttgtaatgaggatgtcgg
cggttcgattccgtcaatcagcacca
>KX009778.3_tRNA5
tggaggcgtggcagagtggtttaatgcaccggtcttgaaaaccggcagtc
gctccggcgactcataggttcaaatcctatcgcctccgt
>KX009778.3_tRNA6
ctccgtgtagctcagtttggtagagcgcctgatttgggatcaggaggtcc
aaggttcaaatccttgtatggagac
>KX009778.3_tRNA7
gcggatatcgtataatggcattacctcagacttccaatctgatgatgtga
gttcgattctcattatccgctcca
>KX009778.3_tRNA8
gcgagaatggtcaaattggtaaaggcacagcacttaaaatgctgcggaat
gatttccttgtgggttcgagtcccacttctcgtacca
>KX009778.3_tRNA9
tgggaattagccaagttggtaaggcatagcactttgactgctagatgcaa
aggttcgagtcctttattcccagc
>KX009778.3_tRNA10
cggggtgtaactcaattgtatagagtagcggtcctctaaaccgcaggtta
aaggttagaatcctttcaccctggcca
>KU761955.1_tRNA1
gccctttaagcatttatggtgatgcaccggctttgtaacccggcgaattc
tgttcaagtcaggaatggggcacca
>KU761955.1_tRNA2
gtggagattgtgtagcccggatgctgcctttcggttgtgacccgattgtt
ggggttcgagtccccgcctccaacc
>KU761955.1_tRNA3
gcagttatagattaattggttaaatcgccagactttcaatctggtgttcc
gggttcgatccccggtaactgctcca
>KU761955.1_tRNA4
gcatttgaagctaactaggtagaagcgctgggttgaaattccagaggact
tggatcgttaccaagcagatgcacca
>KU761955.1_tRNA5
gcgggtatagctcagttggtagagcgtctgccttccaagcagttcgtcgt
cggttcgagtccgtctatccgctcca
>KU761955.1_tRNA6
ctcctcgtagctcagtctggttagagtgtcggatttggaatccgaaggtc
gaaggttcaaatccttccggggtgacca
>KU761955.1_tRNA7
tgggatgtagctcagttggtagagcagggagctgttaactctcaggtcgc
aggttcgaaccctgccgtcctagcca
>KU761955.1_tRNA8
cccgcgttggccgagaggtttaggcggcggattgcaaatccgtctcacat
cggttcaaatccgatacgcggctcca
>KU761955.1_tRNA9
ggcccattagctcagtctggactagagcaagcccctgtctagggcaaggt
cgccggttcgaatccggcatgggtcgcca
>KU761955.1_tRNA10
ggccagatagctcaattggtagagcacccgaccgataatcgggtggttga
aggttcaagtccttctctggccacca
>KU761955.1_tRNA11
ggccctgtggtggaattggtatacacatcagtcttagaaactgacgccga
gaggattgagggttcaagtccctccggggccacca
>KU761955.1_tRNA12
gctcgtatagtgtaacggatgcacaacggtcttctaagccgtaaggtcta
ggttcgaatcctagtatgagcgcca
>KU761955.1_tRNA13
tgccgcttcgttcaatggtaggacgccagactttgaatctggagatgatg
gttcgatcccatcagtggctgcca
>KU760857.1_tRNA1
ggccctttagctcagtggttagagctggcgactcataatcgcacggtcac
cggttcaagtccggtaggggccacca
>KU760857.1_tRNA2
gccggtttagctcagttggtagagcgcctgccttgtaagcaggatgtcag
cggttcgagtccgttaatcggcacca
>KU760857.1_tRNA3
gatggtgtagctcagcggttagagcggttgactgttaatcaacgggtcga
tggttcaaatccatccaccatcgcca
>KU867876.1_tRNA1
cgaggcatagctcagaaggaagagcaaggaccttctaagtcctaggtcgt
aggttcgatccctactgcctcgacca
>KU867876.1_tRNA2
ggatgtgtagctcaatggcagagcgatcgcctgttaagcgattggttata
ggttcgaatcctatcacgtccgcca
>KU867876.1_tRNA3
ggggagttatcccgtagaggtagcggtgtggactgtaaatccattgtcat
tgcgactcgggtggttcgactccatcactccccacca
>KU867876.1_tRNA4
ggccctgtagctggaaggttcaagcaagcgactcataatcgccagatggt
ggttcaattccacccagggccacca
>KU867876.1_tRNA5
gctgatttagctcagtaggtagagcaactcacttgtaatgagaaggtcgg
cggttcgattccgtcaatcagcacca
>KU867876.1_tRNA6
ggaggcgtggcagagtggtttaatgcaccggtcttgaaaaccggcagtcg
ctccggcgactcataggttcaaatcctatcgcctccgcca
>KU867876.1_tRNA7
ctccgtgtagctcagtttggtagagcgcctgatttgggatcaggaggtcc
aaggttcaaatccttgtatggagac
>KU867876.1_tRNA8
gcggatatcgtataatggtattacctcagacttccaatctgatgatgtga
gttcgattctcattatccgctcca
>KU867876.1_tRNA9
gcgagaatggtcaaattggtaaaggcacagcacttaaaatgctgcggaat
gatttccttgtgggttcgagtcccacttctcgcacca
>KU867876.1_tRNA10
tgggaattagccaagttggtaaggcactggattttgattccaggatgcaa
aggttcgagtcctttattcccagc
>KX397369.1_tRNA1
gcaggcatagctcagttggtagagcatctgatttccaatcagagggtcgt
cagttcgaacctgactgtctgctcca
>KX397369.1_tRNA2
ggcgggttactcaagcggcaacgagagcagactgtaaatctgttgacttc
ggtcttcggtggttcgagtccaccacacgccacca
>KX397369.1_tRNA3
acacccatcgtctagcggttaggaccgctgcctttcgagcagttaaccgg
ggttcaaatccccgtgggtgtacca
>KX397369.1_tRNA4
attcccgtcatctagttggtaaggatacgacactttcactgtcggtacac
gagttcgagtctcgtcgggaatacca
>KX397369.1_tRNA5
agggaagtagttcaattggtagagcgtcggtctccaaaaccggttgttgg
aggttcgagtcctctcttccctgcca
>KX397369.1_tRNA6
aggactgtagctcagacggttagagtgccgccctgtcacggcggaggtcg
cgggttcgaaacccgtcagtcctgcca
>KX397369.1_tRNA7
ggagaattggatgagtggcttaagtcgctcccctgctaagggagtgtatc
cgaaagggtaccgttggttcgaatccaacattctccgcca
>KX397369.1_tRNA8
tggtgattagttcagtcggtagaacagtggactgttaatccatatgtcgc
aggttcgattcctgcatcaccagcca
>KX397364.1_tRNA1
gggggagtagttcaactggtagagcgtcggtctccaaaaccgaatgttgc
aggttcgagtcctgtctcccctgcca
>KX397364.1_tRNA2
ggggcaatggctcgagtggttaggcgacgaattgcaaattcggatcaggt
cggttcaagtccggcttgcccctcca
>KX397364.1_tRNA3
gcgagtatagctcagctggtagagcatctggttcccaaccagagggtcgt
gagttcgaatctcattactcgctcca
>KX397364.1_tRNA4
ggcgcggtactcaagcggtcaacgagagcagactgtaaatctgttgcctt
cgggcttcgtaggttcaaatccttccctcgccacca
>KX397364.1_tRNA5
gttcctgtcgtctagtggtccaggacacctggttttcaaccaggcaaccg
gagttcaattctccgcaggaacgcca
>KX397364.1_tRNA6
agagccgtagtcgagttggttaagacgcctccctgtcacggaggagatcg
tgggttcgagccccatcggttctgcca
>KX397364.1_tRNA7
tgtctcgtagctcagttggttagagcgctcgcctgataagcgggaggtcg
gtagttcaagtctactcgagacaacca
>KX397364.1_tRNA8
gtgtatgtagttcagctggttagaatactggcttgtgacgtcagtggtcg
agagttcgagtctctccatacacccca
>KX397364.1_tRNA9
ggagaattgtccgagtggctgaaagagctcccctgctaagggagtggtgg
cgcaagctgcccgaaggttcgaatccttcattctccgcca
>KX397364.1_tRNA10
aacccgttagcttgaggaaaaagcacccgacccataatcggatttttcac
tggttcgaatccagtacggtgttc
>KX397364.1_tRNA11
gactctgtagttcagttggtagaacggatgactgttaattatctcgtcgc
aggttcgagtcctgccggagtcgcca
>KU737349.1_tRNA1
gtgcttgtagctcagtcggtagagctggtggctgttaaccactgtgtcgt
aggttcgattcctacctagcacgc
>KU737349.1_tRNA2
gtcgcattggtgaaattggttaacacactcggctttctaccgaggattta
ggggttcgagccccctatgcgattcca
>KU737349.1_tRNA3
tggggatatagtgtagaggtaaacacgcacggctgtctaccgtgaagcac
gagttcgaatctcgttatcctcgt
>KX245890.1_tRNA1
ggccccttagctcaattggttagagcgaacccctcataagggtgtggttt
ccggttcgagtcacggaaggggccacca
>KX078569.1_tRNA1
tgcgagatagtgaagaggtctcacacgaggttcatgccctcgaaacccta
gttcgaatctaggtctcgcttcca
>KX078569.1_tRNA2
gcacctatcgtctagtggttaggacatcaggttttcaacctggcaaccgg
agttcaattctccgtaggtgtacca
>KX078569.1_tRNA3
gtggccgtaattcagttggtagaatccctgattgtgattcaggcagtcac
cggttcgaagccggtcggtcacccca
>KX078569.1_tRNA4
agcgggttggccgagaggcttatggcgctggtcttgaaaaccagaggacg
ggaaaccgttccgtgagttcgaatctcacacccgctgcca
>KX078569.1_tRNA5
ctgtacgtagcgcagtctggtagcgtaggtgctttggatgcatcgggtcg
gaggttcgaatcctcccgtacagacca
>KX078569.1_tRNA6
tgacctatcgtataaaggctattacggtggaccgttaatccacttatcct
ggttcgagtccaggtgggtcagcca
>KX078569.1_tRNA7
gcgtcgttagctcagctggttagagcatccgacttttaatcggaatgtcg
gtagttcgaatctaccacgacgca
>KX078569.1_tRNA8
aggtcggtagttcaatggtagaatagcggattccaaatccgaagacgaga
gttcgactctttctcggcctgcca
>KX078569.1_tRNA9
gcactcttagctcagctggatagagcaacggccttctaagccgtaggtca
caggttcgaatcctgtagggtgtgcca
>KX078569.1_tRNA10
gtctgagtggtggaactggtatacacaggagatttaaaatctcccgcctt
atggattgtgggttcaaatcccaccttggacacca
>KX078569.1_tRNA11
ggccctttagcttactggttgaaagctgacgactcataatcgttagagca
tggttcgattccatgaagggcca
>KX130863.1_tRNA1
agttagttggcagagtggttatgcacctccttcatacggagcgactacag
tggttcaaatccactactaactacca
>KX130863.1_tRNA2
gcttcggtagcttagcgatctaaagcactcggctgataaccgagagatcg
ggggtttaaatccctcccggagtacca
>KX130863.1_tRNA3
gcgaccggggctggcttggtaatggtactcccctgtcacgggagggaatg
tgggttcaaatcccatcggtcgcgcca
>KX130863.1_tRNA4
gggtcgttagccaagcggtttggcggcggattgttaatccgtgtcgaaag
acaacgtaggttcgaatcctacacggcccgcca
>KX130863.1_tRNA5
cgaccgttggctgaatggcttaggcgaaggattgcaaatcctttttatgt
gagttcaaatctcatgcggtcgtcca
>KX130863.1_tRNA6
gcatcgttggcagaatgtctattgcagcggtctgtaaatccgtgcccttc
ggggttggtggttcaaatccatcacgatgcacca
>KX130863.1_tRNA7
gggtcggtagcttaaagttaaagcggtggcctcataagctaacgagtagg
agttagattctcctccgacccacca
>KX130863.1_tRNA8
ggaagaatagcataacggtattgcagcagattgctaatctgtcggtttga
aatatagccttgtgggttcgattcccccttcttccgcca
>KX130863.1_tRNA9
cggggtgtagtctaagggagaggcaggagtcttctaaattcctttatgca
ggttcgaatcctgtcacctcggcca
>KX130863.1_tRNA10
tgccgatctagtataaacggtattatcaagccgtaactggtggaagatgt
aggttcgaatcctacggtcggtaa
>KX438380.2_tRNA1
ggtcctgtagctcagtggtaagtagcagtgaactcataattcattggtcg
ttggttcaaatccaaccaggatcacca
>KX438380.2_tRNA2
gacgatgtagttcagtcggtagaacggcggtctgttaaaccgtatgtcgc
aggttcaagtcctgccatcgtcgcca
>KX438380.2_tRNA3
gtgagtgtggcagagcggtcgaatgcaggagactgtaaatctccccgtaa
cagcgcggtggttcaaatccatccactcacacca
>KX438380.2_tRNA4
ggaaggttgcccgagaggtttaagggactcgactgctaatcgagtggggc
ttttagcccccgaaggttcgaatccttcaccttccgcca
>KX231828.1_tRNA1
ggccccatagctcaaccggatagagcgacagccttctaagctgtaggttc
caggttcgattcctggtggggtcgcca
>KX377933.1_tRNA1
ctctgtttagctcagcttggtagagcgttccgtttggggcggtaaggccg
gaggttcaagtcctccaacagagacca
>KX377933.1_tRNA2
gttccagtagacaaaatggtaaagtcaccactctttcaaagtggatattt
gagggttcaaatcccttctggaacgcca
>KX377933.1_tRNA3
tgcgggtatagagaaagggcgtctcacatgtctcattagcatggtatcgg
caggttcgactcctgcacccgcctcca
>KX377933.1_tRNA4
ggttaggaagcacataaggtatgtgcggtcgcctgttaagcgaatggcac
agggttcgaatccctgactaaccgcca
>KX377933.1_tRNA5
gtgtcgttatcccgtagatggtagcggtggggactgtaaatcccttgtca
ttgagactcggtaggttcgactcctacacggcacacca
>KX377933.1_tRNA6
ggttatgtagtttaatttggttaaaatactcccctgtcacgggagatgat
gagggttcaaatcccttcgtagccgcca
>KX377933.1_tRNA7
ggaagtgtagcagaatggtgatgcggcagacttttaatctgacaggcgat
gggttcgaatccctccacttctacca
>KX377933.1_tRNA8
ggttcagtcgcagataaggtaatgcaagggtctcataagccctatgaatg
tgggttcgattcccatctgaacctcca
>KX377933.1_tRNA9
gctggtatagttaagaaggttataacactcccctgataagggaacatcgg
tggttcgattccacctaccagtacca
>KX377933.1_tRNA10
ggtaggtagcggctaatggtagccaaactgtcttgaaaacagttgccact
gtagagatacggtgagggttcgactcctttacttaccgcc
>KX377933.1_tRNA11
gggagattgacggtaattggtaaacctaccatccttagaagttggtgttt
gagggttcgaatcccttgtctcctacca
>KX377933.1_tRNA12
gcaggtgtagcaaaatggttatgcggctgactcttaatcagtaagacgac
gggttcaattccctccacctgtacca
>KX377933.1_tRNA13
ggggtcatagtttatatggttaaaattcgagttttgcaaacttgggaact
gagttcaattctcagtgactccacca
>KX377933.1_tRNA14
gcatccatagtttaaacgggaaaattacagtcttccaaactgaggttgag
ggttcgattccctctggatgctcca
>KX377933.1_tRNA15
gctcctatcgtataatcggctattacggttgccttgtaagcaacttatca
gggttcgaatccttgtgggagcacca
>KX377933.1_tRNA16
actcgcttagtttatatggtaaaacatcacccttacaagatgaagaaaaa
ggttcaagtcctttagtgagtacca
>KX377933.1_tRNA17
gttccagtatcccaattggcagaggatgcaagctcaaaccttgtattagt
gacggttcgaatccgtcttggaacacca
>KX377933.1_tRNA18
aggggattagtttacaaggttaaaacctcggtctttgaaatcgaagaagt
tggttcaattccaacatcccccgcca
>KX377933.1_tRNA19
gctccattactccaattggcagagaggccagacttaaaatctgtgttatg
tatcggttcgaatccgatatggagtacca
>KX377933.1_tRNA20
agcggtatagcataactggcaatgcagcagtctctgaagctgtcctatta
aggttcaaatccttatgccgctgcca
>KX377933.1_tRNA21
gtggccttatcataaatggtaatgacccatgctgtgaacatggtctatac
gggttcgactcccgtaggtcacccca
>KX377933.1_tRNA22
agtccaagtagcttatatggttaaagcgcgtgtctgaaaaacatgagaag
agggttcaaatcccactggactacca
>KX377933.1_tRNA23
ggaagattaaccctaaaaggtaagggagcagtttgctaaactgccagtag
ctgagaaatcggtgtaccagttcaagtctggtatcttcctcca
>KX377933.1_tRNA24
gaatccgtgacagaaatggatatgtgcctgtctgcaaaacaggtttataa
gggttcaagtcccttcggattctcca
>KU737348.1_tRNA1
gtgcttgtagctcagtcggtagagctggtggctgttaaccactgtgtcgt
aggttcgattcctacctagcacgc
>KU737348.1_tRNA2
gtcgcattggtgaaattggctaacacactcggctttctaccgaggattta
ggggttcgagccccctatgcgattcca
>KU737348.1_tRNA3
tggggatatagtgtagaggtaaacacgcacggctgtctaccgtgaagcac
gagttcgaatctcgttatcctcgt
>KR233164.1_tRNA1
ggaaaagcaaatagattggtgactaaacccgattggaaatcggttgagtg
gtagcaataccgccttatgggttcaactcccatcttttccgcca
>KR233164.1_tRNA2
gggttagtggtgtaatgggtagccacgagggtcttagaagcccttgctta
agtgcgtgagagttcgagtctctcctaacccacca
>KR233164.1_tRNA3
gggcgaatagtgtcagcgggagcacaccagacttgcaatctggtagggag
ggttcgagtccctctttgtccacca
>KR233164.1_tRNA4
cagggtaagggtgataaggtacgccacctcgtttggggcgaggaaatctt
tagagttcgaatctctataccctgacca
>KR233164.1_tRNA5
ggtactatagtctaacggttaggatactcccctgtcacgggagagatagg
gtttcgattacccttagtaccccca
>KR233164.1_tRNA6
gggtcgttagccaagcggtttggcggcggattgttaatccgtgtcgaaag
acaacgtaggttcgaatcctacacggcccgcca
>KR233164.1_tRNA7
gggtcggtagcttaaagttaaagcggtggcctcataagctaatgagtagg
agttagattctcctccgacccacca
>KR233164.1_tRNA8
ggaagattaaccctaaaggtaagggagctgtttgctaaacagccagtaac
tgtggaaacacggtgtgccagttcgagtctggcatcttcctcca
>KR233164.1_tRNA9
gctccgttggccaaattggataaggcaagatcgttctaagttcttgatta
ggggttcgaatcccttacggagtacca
>KX258185.1_tRNA1
gccgatttagctcagttggtagagcgcttcacttgtaatgaagatgccgc
gggttcgactcctgcaatcggcacca
>KX258185.1_tRNA2
gcccttatagtgtaatggatagcacacgatcgttctaaggtcggtagtcc
gggttcgagtcctggtgggggtacca
>KX258185.1_tRNA3
gcgtcgatgttggaattggtagacaaaggagacttaaaatctcccgggat
taaacccgtacgagttcgagtctcgttcgacgcacca
>KX258185.1_tRNA4
ggccctgtagctcaattggtagagcgttcccctcataagggattggttgc
atgttcgagtctttgccagggtcacca
>KX258185.1_tRNA5
ctccgtatagctcagtctggtagagcgctccatttgggatggagaggtcg
aatgttcgagtcattctatggagacca
>KX258185.1_tRNA6
gcatccatcgtataacggctattataggtgacttccactcacttgataag
ggttcgattccctttggatgctcca
>KX258185.1_tRNA7
aggttcttagtataacggctattatgctgggctccaaacccagtgatgag
ggttcgattccttcagggcctgcca
>KX258185.1_tRNA8
gggagtatagctcatttggtagagctctcgaccgataatcgagcggtgac
tggttcgagtccagttactcccacca
>KX258185.1_tRNA9
ggagagtagcgctagtggtagcaaaccggacttgaaatccgggccaccgg
aaacggtgagggttcaactcctttactctccgcca
>KX258185.1_tRNA10
gtggccgtagttcagttggtagaactcgagattgtgattctcgtagtcat
gggttcaactcccatcggtcacccca
>KX258185.1_tRNA11
tggactatagacaagcggttaagtcaccggcctttgactccggtatctct
ggttcgaatccagatagtccagcca
>KX258185.1_tRNA12
tgcggggtaacttcagttggtagaatgttgggctcatatcccgacacgcg
caggttcgagtcctgcctccgcctcca
>KX258185.1_tRNA13
ggacctatagtttagttggataaaatactcccctgtcacgggagagagcg
cgagttcgatcctcgctaggtccgcca
>KX258185.1_tRNA14
gggtcgttggctgagagggtaagcgacggactgttaatccgtgtcagaaa
tgactaggcaggttcgatacctgcacggcccgcca
>KX258185.1_tRNA15
agaacgttagctcatctggttagagcactcgacttttaatcgagatgtcg
atgggttcaaatccctcacgttctacca
>KX258185.1_tRNA16
ggggcgttagaccgtaggggtagcgggacagactgtaaatctgttgctca
aaaggctcgggtggttcgactccatcactccccacca
>KX130864.1_tRNA1
cggggcatagctcagaaggaagagcaaggaccttctaagtcctaggtcgt
aggttcgatccctactgcctcgacca
>KX130864.1_tRNA2
gtggccgtagttcagttggtagaactcgagattgtgattctcgtagtcat
gggttcgactcccatcggtcacccca
>KX130864.1_tRNA3
ggatgtgtagctcagtggtagagcagttgactgttaatcaattggtccat
ggttcgaatccatgcatgtccgcca
>KX130864.1_tRNA4
ggggagttatcccgtagaggtagcggtgtggactgtaaatccattgtcat
tgcgactcgggtggttcgactccatcactccccacca
>KX130864.1_tRNA5
ggccctgtagctggaaggttcaagcaagcgactcataatcgccagatggt
ggttcaattccacccagggccacca
>KX130864.1_tRNA6
gctgatttagctcagtaggtagagcaactcacttgtaatgagaaggtcgg
cggttcgattccgtcaatcagcacca
>KX130864.1_tRNA7
ggaggcgtggcagagtggtttaatgcaccggtcttgaaaaccggcagtcg
ctccggcgactcataggttcaaatcctatcgcctccgcca
>KX130864.1_tRNA8
ctccgtgtagctcagtttggtagagcgcctgatttgggatcaggaggtcc
aaggttcaaatccttgtatggagac
>KX130864.1_tRNA9
gcggatatcgtataatggcattacctcagacttccaatctgatgatgtga
gttcgattctcattatccgctcca
>KX130864.1_tRNA10
gcgagaatggtcaaattggtaaaggcacagcacttaaaatgctgcggaat
gatttccttgtgggttcgagtcccacttctcgcacca
>KX130864.1_tRNA11
tgggaattagccaagttggtaaggcactggattttgattccaggatgcaa
aggttcgagtcctttattcccagc
>KU577463.1_tRNA1
taggattatagctcagtggtagagcgtgggtctcataagcccgaggtcga
tggttcgaccccatctattcctatc
>KU577463.1_tRNA2
gggggtttagtttagtggaaaaatgacaggctccaaacctgtagtccgag
gttcgattccttgcgcccttgcca
>KU577463.1_tRNA3
gccgaggtaatccaacggaagagatagtggtcttagaagccatacagtga
gggttcgaatccctctctcggtacca
>KU577463.1_tRNA4
actagtgtagctcagttaggtagagcagtgtcttgataaggcattggtca
caggttcaaatcctgtcactagtacca
>KU577463.1_tRNA5
atcggagtgttggaattggtagacatacgggacttaaaatcccgtgccat
tgagtgcgtgagggttcgagtccctcctccgatacca
>KU577463.1_tRNA6
gggcgtgctatccttggagagataagctggctgtaaaccagtggcgtaag
ctgagaaggttcgaatccttccattcccacca
>KU577463.1_tRNA7
ggacaggtagctgagacggattagcgactggttgaaacccattagagagt
ggatcgttaccactcctgtccacca
>KU577463.1_tRNA8
tgtggatgtaggctagttggtcagtcacctcgtttggggcgagggtcacg
cacgttcgaatcgtgtcatccgcat
>KU577463.1_tRNA9
cagtgtgtggcgtagtggtaacgcagtggactgtgaatccatgaacgaga
gttcgattctctccatactga
>KU577463.1_tRNA10
tttcggagtggacaaactggtaaagtcgtcaggctttgaccctgaagtgt
ggtggttcgatcccatcctccgaagtc
>KU577463.1_tRNA11
cggggaatactcaagtgggtaaaagaggatggtcttgaaaaccattaggc
gtgaaagcgtgcgggggttcgaatccctcttcctcggc
>KU577463.1_tRNA12
tacccctttagccaagtggactaaggcaacgggcttctatcccgtggatc
gtgcgttcgaatcgtacagggggtgt
>KU577463.1_tRNA13
tgtcgcattggtgaaactggctaacacactcggctttctaccgagcattc
acgagttcgaatctcgtatgcgatat
>KU577463.1_tRNA14
gccttcttagctcaggtggctagagcgactgccttgtaagcagtaggtcg
tgggttcgaatcctacagtcggcac
>KU577463.1_tRNA15
tggggatatagtgtagcggtgaacacacttgactgtctatcaagtagcac
gggttcaagtcccgttatcctcgt
>KU577463.1_tRNA16
ggggcattggtatattggctattattcttggcttccaaccaagcgaggtc
ggttcgattccgacatgtccctcca
>KU577463.1_tRNA17
ggaaggttgtcagagcggtttattgttcctgtttgctaaacaggtgtacg
tccttaacgtaccacaggttcaaatcctgtaccttccacca
>KU577463.1_tRNA18
gtacttgtagctcagaggtagagcagcagattgttaatctgaaggtcggt
ggttcgatcccaccctggtacgcca
>KU577463.1_tRNA19
gaaggtgtaccgaagtggctcaacggcacagattgcaaccctgttgttcg
ggggttcgaatccctccactttct
>KX397368.1_tRNA1
gggggagtagttcaattggcgagagcgtcggattccaaatccggttgttg
caggttcgagtcctgtctcccctgcca
>KX397368.1_tRNA2
ggggcgctggccgagtggttaggcgctggattgcaaatcctgttaccgcg
gttcgattccgcggcgtccctcca
>KX397368.1_tRNA3
ggcgggttactcaagcggtcaacgagagcagactgtaaatctgttgcctt
cgggcttcgtaggttcaaatccttcacacgccacca
>KX397368.1_tRNA4
ggtgctatcgtctagtggccgaggatactaccctgtcacggtagagaccg
gagttcgattctccgtagcaccgcca
>KX397368.1_tRNA5
tgcgtcttagctcagttggtagagcgcacccctgataagggtgaggccac
tggttcaagtccagtagatgcaacca
>KX397368.1_tRNA6
attcccgtcatctagttggtccaggatacgacactttcactgtcggtaca
cgagttcaaatctcgtcgggaatacca
>KX397368.1_tRNA7
agagaattgactgagttggtttaaggtgctcccctgctaagggagtgtat
gcgaaagtgtaccattggttcgaatccaatattctctgcca
>KX397368.1_tRNA8
tggctccgtagctaaatcggtagaggcagactttaattagttctccaacg
attttataatcgcgtggtgtaggttcaagtcctaccggagcaag
>KX397368.1_tRNA9
gactctgtagttcagttggtagaacggtggactgttaatccatatgtcgc
aggttcgagtcctgccagagtcgcca
>KR269718.1_tRNA1
cggggcatagctcaattgtatagagcaacggacttctaatccgtaggttg
aaggttagaatccttctgcctcgacca
>KR269718.1_tRNA2
ggccctgtagctggaaggttcaagcaagcgactcataatcgccagatggt
ggttcaattccacccagggcca
>KR269718.1_tRNA3
gctgatttagctcagtaggtagagcaactcacttgtaatgaggacgtcgg
cggttcgattccgtcaatcagca
>KR269718.1_tRNA4
tggaggcgtggcagagtggtttaatgcaccggtcttgaaaaccggcagtc
gctccggcgactcataggttcaaatcctatcgcctccgt
>KR269718.1_tRNA5
ctccgtgtagctcagtttggtagagcgtctgctttgggagcagaatgtcg
caggttcaaatcctgccgcggagac
>KR269718.1_tRNA6
gcggatatcgtataatggtattacctcagacttccaatctgatgatgtga
gttcgattctcattatccgctc
>KR269718.1_tRNA7
gcgagaatggtcaaattggtaaaggcacagcacttaaaatgctgcggaat
gatttccttgtgggttcgagtcccacttctcgtacca
>KU867307.1_tRNA1
cgaggcatagctcagaaggaagagcaaggaccttctaagtcctaggtcgt
aggttcgatccctactgtctcgacca
>KU867307.1_tRNA2
tgggaattagccaagttggtaaggcaccggattttgattccgggatgcac
tggttcgagtccagtattcccagcca
>KU867307.1_tRNA3
ggccctttagctcaatgggagagctgtcagctcataactgataggtagct
ggatcgaaaccagcaagggccacca
>KX130862.1_tRNA1
cggggcatagctcagaaggaagagcaaggaccttctaagtcctgggtcgt
aggttcgatccctactgcctcgacca
>KX130862.1_tRNA2
ggccctgtagctggaaggttcaagcaagcgactcataatcgccagatggt
ggttcaattccacccagggcca
>KX130862.1_tRNA3
gctgatttagctcagtaggtagagcaactcacttgtaatgagaaggtcgg
cggttcgattccgtcaatcagca
>KX130862.1_tRNA4
tggaggcgtggcagagtggtttaatgcaccggtcttgaaaaccggcagtc
gctccggcgactcataggttcaaatcctatcgcctccgt
>KX130862.1_tRNA5
cttcgtgtagctcagtttggtagagcgtctgctttgggagcagaatgtcg
caggttcaaatcctgccgcggagac
>KX130862.1_tRNA6
gcggatatcgtataatggtattacctcagacttccaatctgatgatgtga
gttcgattctcattatccgctc
>KX130862.1_tRNA7
gcgagaatggtcaaattggtaaaggcacagcacttaaaatgctgcggaat
gatttccttgtgggttcgagtcccacttctcgtacca
>KX130862.1_tRNA8
tgggaattagccaagttggtaaggcactggattttgattccaggatgcaa
aggttcgagtcctttattcccagc
>KX752698.1_tRNA1
ggagggtgagcatcaggtgatgcagcgagattgctaatcccgtacggtaa
ccaccccgtgaggttcgaatcctcctccctccgc
>KX752698.1_tRNA2
gctcccgtagcccaattggcaggaggcaccagattcaggatctgggcagt
gtgagttcgaatctcaccgggagtac
>KX752698.1_tRNA3
gtctctgtaggcaaaccggaaaagccgccatcttgagggggtggtgcgtg
cgggttcgactcccgccagagacac
>KX752698.1_tRNA4
gccgtggtaggccatctggcgagccgccgaattcaagtttcggtgtttgc
gggttcgaatcccgcccacggtac
>KX752698.1_tRNA5
cggggtgtagttcagtttggaagagcgcttggtttgggaccaagatgtcg
caggttcgaatcctgtcaccccgac
>KX752698.1_tRNA6
tggggtgaagccgatccggaaggcagcggtctccaaagccgtctcatagc
gggttcgaatcccgtcacccctgcca
>KX752698.1_tRNA7
gccgcacatgcccaactggtgttgggagcagactgtaaatctgtggccct
agggacggtgaggttcgattcctcagtgcggtacca
>KX752698.1_tRNA8
gcaccatttgctcaatggcagagcggcggcttctaaccccgtgagtgccg
gttcgattccggcatggtgcac
>KX752698.1_tRNA9
agcggtgtagagcagctaggtagctcgccgggctcataacccggaggacg
cgtgttcgaatcacgccaccgccac
>KX752698.1_tRNA10
gcgcctttggcggaatggctacgtgctcggctgcaacccgagttatcccg
gttcgactccgggagggcgctc
>KX752698.1_tRNA11
ggtccgttggagtagatggatatctcgccaccctctcaaggtggagatca
cgggttcaagtcccgtacggactgc
>KX752698.1_tRNA12
gtggccgtagttcagcggtagaacaccgggttgtgatcccggacgccgtc
ggttcgaatccgaccggtcaccc
>KX752698.1_tRNA13
gggcctatagctcatctggtagagcgcctgccttgcaagcaggaggcggc
aggttcaagtcctgttaggtccac
>KX752698.1_tRNA14
gccgtcatagctcagttggtagagcactggcctgaaaacccagtggccga
ggttcgattcctcgtgtcggcac
>KX752698.1_tRNA15
gtccgtttagctcagctggaagagcgctcggtccacacccgagaggccgc
aggttcgatccctgcaatggacac
>KX752698.1_tRNA16
gccttcgtagctcagtggtagagctgccgcctcttaagcggtaggtcgtt
ggttcgaatccagccgggggcac
>KX752698.1_tRNA17
ggtcgggtggtctgttggcaggccggtcgggttttcaccccggcgtcatc
gcgggttcgattcccgtcccgactgc
>KX752698.1_tRNA18
gcgggtgtggccgaatggctcaggcaccagacttccactctggctaagca
ggttcgattcctgtcatccgctc
>KX752698.1_tRNA19
gctgctgtagctcacctggcagagcgtcggcgtcgtatcccgaaggcatc
cggttcgagtccggacagcagctc
>KX752698.1_tRNA20
gcccttgtagctcagtggtagagcaccgaccttgtaagtcgggttgtccc
gggttcgattcctggttggggccc
>KX752698.1_tRNA21
gctgatttagctcagtggtagagcgccgacttggtatgtcggaggccccg
ggttcgatccccggattcagctc
>KX752698.1_tRNA22
gcgaaggtagctcagctggtagagcgccaccttgccaaggtggaggtcgc
gggatcgtaacccgttcttcgctc
>KX752698.1_tRNA23
ggccctgtggagcagctaggagtgctcgccaccctgtcacggtggaggtc
gacggttcaaatccgttcagggtcgc
>KX752698.1_tRNA24
gcctcactagctcattggtagagccgctcgctcataacgtgcaggtacct
ggttcgattccagggtgaggtac
>KX752698.1_tRNA25
gcctgttagcggactggtcgtccgatccaagctgataacttggcgtaagc
ggtgttcgattcaccgagcaggtacca
>KX752698.1_tRNA26
gcctctatggtccaacggagatgacgccggtctacggaaccggagatgcg
tgttcgactcgcgctaggggcac
>KX752698.1_tRNA27
gtccgtgtagctcaggggtagagcgcctgctcgacacgcaggaggaccga
ggttcgaaacctcgcatggacac
>KX752698.1_tRNA28
gcctctgtagctcaacggacagagcaacgcggtcctaacgcggtggctgg
aggttcgaatcctctcggaggcac
>KX752698.1_tRNA29
tggggtatggtggcaatctggcagtcccgccggactttgactccggaggt
gcaggttcgagtcctgctaccccatc
>KX752698.1_tRNA30
gcccttgtagctcagtggacagagcggcgagcttctacctcgcgggccgg
gagttcgaatctctccaggggcacca
>KX752698.1_tRNA31
tgctcgttggtgtaactggcaacactacggactctgactccgtcattctt
ggttcgaatccaggacgagcaacca
>KX752698.1_tRNA32
tggggtgtagttcaatctggcagaacgctcgactgttaatcgagtagttg
aaggttcgagtccttccatcccagcca
>KX130865.1_tRNA1
ggccctgtagctcaatgggagagctgtcagctcataactgataggtagct
ggatcgaaaccagccagggtcacca
>KX130865.1_tRNA2
cgaggcatagctcaattgtatagagcaacggacttctaatccgtaggttg
aaggttagaatccttctgtctcgacca
>KU594606.1_tRNA1
tgggaccatgatggaattggtagacattgcggacttaaaatccgttggca
ttacgccgtgcgagttcaagtctcgctggtcctat
>KU594606.1_tRNA2
ggggtagtagctcagttggttagagtacctgcctgtcacgcagggtgccg
tgggttcaagtcccatctatcccgcc
>KU594606.1_tRNA3
gcctccgtagctcagctggatagagcaacggttttgtaaaccgtaggtcg
tcggttcaagtccgaccgtgggct
>KU594606.1_tRNA4
catctggtagtctattggtaaggacgggtggacaacacacatggaaactg
ggttcgattcctagacagatgac
>KU594606.1_tRNA5
ggggaattagctcagttggtagagcacctgctttgcaagcaggctgtcag
gagttcgagtctcctattctcca
>KU594606.1_tRNA6
tcctctatagctcagtcggtagagcgagtgactgttaatcactatgtccc
tggttcgagcccaggtggaggagc
>KU594606.1_tRNA7
gtcgttgtggcggaattggtagacgcgctgggtttaggttccagtgaagt
aattcgtggaggttcaagtcctctcagcgaca
>KU594606.1_tRNA8
tggaggggcaatccgattggtgacggaacctgtcttgaaaacagttgagg
tgttaaagcccttgggagttcgactctccctccctccgt
>KU594606.1_tRNA9
gggtcagtagctcagttggatagagcaactgccttctaagcagtcggtca
caggttcgagtcctgtctgacccgcc
>KU594606.1_tRNA10
tgcccgcttaactcagcggtagagtgtctcctttacacggagggtgtcgg
cggttcgaatccgtcagcgggcat
>KU594606.1_tRNA11
tcggggcgtagctcagtttggtagagcactcgctttgggagcgagtggcc
gtaggttcaaatcctatcgccccgat
>KU594606.1_tRNA12
gcgggtgtagttcagtggtagaacgctatccttccaagttagatgtcgtc
ggttcgaatccgatctcccgct
>KU594605.1_tRNA1
gcggatgtagttcagtcaggtagaacgctatccttccaagttagatgtcg
tcggttcgattccgatcatccgctc
>KU594605.1_tRNA2
tgggcgattaactcagcggtagagtgcctcctttacacggagtaggtcgg
gggttcgaatccctcatcgcccat
>KU594605.1_tRNA3
tgggacggtggcggaatcggtagacgcatcggacttaaaatccgctgagg
attaaccctcgtgagagttcaagtctctctcgtcctat
>KU594605.1_tRNA4
gccactatagctcagctggatagagcaacggttttgtaaaccgtaggtcg
tcggttcaagtccgacttgtggct
>KU594605.1_tRNA5
gggggattagctcagttggtagagcacctgctttgcaagcaggctgtcag
gagttcgagtctcctattctcca
>KU594605.1_tRNA6
ttcctctatagctcagtcggtagagcgtctgactgttaatcagaatgtcc
ctggttcgagcccaggtggaggagt
>KU594605.1_tRNA7
tgggtcagtagctcagttggatagagcaactgccttctaagcagtcggtc
acaggttcgagtcctgtctgacccgt
>KU594605.1_tRNA8
cggggtgtagcgcagaggtagcgcggctgttttgggaacagcaggtcgca
ggttcgatccctgtcaccccgac
>KJ628499.1_tRNA1
acgccattagctcagatggatagagcatctgccttctaagtagatggtca
cgggttcgaatcctgtatggcgtacca
>KJ628499.1_tRNA2
gtatgtgtgacccgaattggtaagggagcggactgtaactccgttgtcaa
aagcaattgtaggttcaagtcctaccacatacacca
>KJ628499.1_tRNA3
ggtcgattagctcagcggtagagcagtagcccgataagctattggtcgct
ggttcaaatccagcatcgactacca
>KJ628499.1_tRNA4
cggtgtgtttcgagaaagggtaatcgactgcctttggagcgcagaatatg
taggttcgagtcctaccgcaccgacca
>KJ628499.1_tRNA5
gactcattagctcaatcgggagagcgccacactgtcactgtggaggtaag
gagatcgaaactcctatgggtcgcca
>KJ628499.1_tRNA6
gctggtatcgtatagtggtattatgctggtcttgtaatccagtcacggtg
gttcgattcctcctaccagcacca
>KJ628499.1_tRNA7
gggttgaccgctgggcggtgacgaggctccaaaccttgtcttgctacgtt
cgattcgtagtcgatctgcca
>KJ628499.1_tRNA8
tgggacgtagtgtagttggttagcacatgagactttgactctcatagatt
cagttcgaacctgaacgtcccttcca
>KJ628499.1_tRNA9
gtgatcatggtgtaattggctagcaccgcgatttgtgatgtcgttagtct
gagttcgagcctcagtgatcacacca
>KJ628499.1_tRNA10
gcgtgattggtataatggtattatgtctggcttccacccagaagacgaga
gttcgattctctcatccagcgcca
>KJ628499.1_tRNA11
gttccattcgactagcggttaggtcgcttccctttcaaggaagtagcacg
agttcaaatctcgtatggaatacca
>KJ628499.1_tRNA12
ataccataatctaaagggacgaagtgctggcttgcaaacccagaatagtg
agttcgagtctcacatggtattcca
>KJ628499.1_tRNA13
gtacaggtgacgggaactggcatacctatcacgcttagaacgtggtgctt
gtgggttcgaagcccaccctgtatacca
>KX405003.1_tRNA1
ctctgtttagctcagcttggtagagcgttccgtttggggcggtaaggccg
gaggttcaagtcctccaacagagacca
>KX405003.1_tRNA2
gttccagtagacaaaatggtatagtcaccactctttcaaagtggatattt
gagggttcaaatcccttctggaacgcca
>KX405003.1_tRNA3
tgcgggtatagagaaagggcgtctcacatgtctcattagcatggtatcgg
caggttcgactcctgcacccgcctcca
>KX405003.1_tRNA4
ggttaggaagcacataaggtatgtgcggtcgcctgttaagcgaatggcac
agggttcgaatccctgactaaccgcca
>KX405003.1_tRNA5
gtgtcgttatcccgtagatggtagcggtggggactgtaaatcccttgtca
ttgagactcggtaggttcgactcctacacggcacacca
>KX405003.1_tRNA6
ggttatgtagtttaactggataaaatactcccctgtcacgggagatgatg
tgagttcaagtctcatcataaccgcca
>KX405003.1_tRNA7
ggaagtgtagcagaatggtgatgcggcagacttttaatctgacaggcgat
gggttcgaatccctccacttctacca
>KX405003.1_tRNA8
ggttcagtcgcagataaggtaatgcaggggtctcataagccctatgaatg
tgggttcgattcccatctgaacctcca
>KX405003.1_tRNA9
tgtgggttagcataaatggtaatgcaaacggctgataaccgttagaagag
ggttcgataccctcacctacaacca
>KX405003.1_tRNA10
ggtaggtagcggctaatggtagccaaactgtcttgaaaacagttgccact
gtagagatacggtgagggttcgactcctttacttaccgcc
>KX405003.1_tRNA11
gcacctatagcccaactggtagaggcagcagacttagaatctgctcagtg
tgagttcgaatctctctaggtgtacca
>KX405003.1_tRNA12
gcaggtgtagcaaaatggttatgcggctgactcttaatcagtaagacgat
gggttcaattccctccacctgtacca
>KX405003.1_tRNA13
ggggatgtagtttacatggttaaaacataagttttgcaaacttaagtaca
gggttcaattccctgcttctccacca
>KX405003.1_tRNA14
gcatccatagtttaaacgggaaaattacagtcttccaaactgaggttgag
ggttcgattccctctggatgctcca
>KX405003.1_tRNA15
tgctgctttcgtataattggctattacacatcccttgtaaggatggaaat
gcaggttcgaatccttgtgggagcacc
>KX405003.1_tRNA16
actcgcttagtttatatggtaaaacatcacccttacaagatgaagaagaa
ggttcaagtcctttagtgagtacca
>KX405003.1_tRNA17
gttccagtatcccaattggcagaggatgcaagctcaaaccttgtactagt
gacggttcgaatccgtcttggaacacca
>KX405003.1_tRNA18
gcaggattagttcaaatggatagagcaacagtctacgaagctgttaatag
gggttcgaatcccttatcctgcgcca
>KX405003.1_tRNA19
aggggattagtttacaaggttaaaacctcggtctttgaaatcgaagaagt
tggttcaattccaacatcccccgcca
>KX405003.1_tRNA20
gctccattactccaattggcagagaggccagacttaaaatctgtgttatg
tatcggttcgaatccgatatggagtacca
>KX405003.1_tRNA21
agcggtatagcataactggcaatgcagcagtctctgaagctgtcctatta
aggttcaaatccttatgccgctgcca
>KX405003.1_tRNA22
gtggccttatcataaatggtaatgacccatgctgtgaacatggtctacac
gggttcaaatcccgtaggtcacccca
>KX405003.1_tRNA23
agtccaagtagcttatatggttaaagcgcgtgtctgaaaaacatgagaag
agggttcaaatcccactggactacca
>KX405003.1_tRNA24
ggaagattaaccctaaaaggtaagggagcagtttgctaaactgccagtag
ctgataaatcggtgtaccagttcaagtctggtatcttcctcca
>KX405003.1_tRNA25
gaatccgtgacagaaatggatatgtgcctgtctgcaaaacaggtttataa
gggttcgagtcccttcggattctcca
>KU686211.1_tRNA1
gggacggtggtggaattggtagacaccccagacttaaaatctgttgagcg
tatgctcgtgcgggttcaagtcccgctcgtccta
>KU686211.1_tRNA2
tggggttgtagctcagtcggttagagcgcctgcctgtcacgcaggaagtc
gagggttcaagtcccttcagtcccgt
>KU686211.1_tRNA3
gccactttagctcagctggatagagcagggtttttgtaaagctcaggtca
cccgttcaagtcgggtaagtggctcca
>KU686211.1_tRNA4
ggggaattagctcagttggtagagcgcctgctttgcaagcaggatgtcag
cggttcgagtccgctattctcca
>KU686211.1_tRNA5
ttggggtgtagctcagcggtagtagcgggaagctgttaacttctaggtcg
caggttcgatccctgccgccccagt
>KU686211.1_tRNA6
gggtaggtgtccgagtggttaatggaggcggactgtaaatccgctggctc
tgcctacgggggttcaaatccctccctgccca
>KU686211.1_tRNA7
gtctcagtagctcagctggatagagcaactgccttctaagcagtcggtcg
ctggttcgaatccagcctgagacgcca
>KU686211.1_tRNA8
gtcggtatggcggaattggtagacgcgctgggtttaggttccagtgtcct
tgcgacgtggaggttcaagtcctcttaccgaca
>KU686211.1_tRNA9
tgcccgaatagcgcagcggtagcgcacctcctttacacggagatggtcgg
gggttcgaatccctcttcgggcat
>KU686211.1_tRNA10
tggaaaggtggtcgagtggttgatggctctggtcttgaaaaccagcgaag
tgagagcttccgtgggttcgaatcccaccctttccgt
>KU686211.1_tRNA11
cggggtgtagctcagtttggtagagcgccgtctttgggaggcggatgccg
taggttcgaatcctatcaccccgac
>KU686211.1_tRNA12
gcggagttagttcagtggtagaacgctatccttccaagttagatgtcgtc
ggttcgaatccgatactccgct
>KU878968.1_tRNA1
gtcccgctggtgtaatggatagcatacgatccttctaagtttgcggtcct
ggttcgatcccagggcgggatacca
>KU878968.1_tRNA2
ggccctgtagctcaatggttagcagcagtcccctcataagggaaaggtta
ccagttcaaatctggtctgggtcacca
>KX236333.1_tRNA1
gtagaagtaggataattggtaatccaccagactgtaaatctggcgtcttt
tggcattgatggttcaagtccatccttctacacca
>KX236333.1_tRNA2
tgcagattagcacagcggtagtgcaatcgactgttaatcgatgagtcaga
ggttcgaatcctctatctgcagcca
>KX236333.1_tRNA3
gggcgagtagctcaatggtagagcaaccggctcataaccggttggttata
ggttcgattcctgtttcgcccacca
>KU878969.1_tRNA1
gtcccgctggtgtaatggatagcatacgatccttctaagtttgcggtcct
ggttcgatcccagggcgggatacca
>KU878969.1_tRNA2
ggccccgtagctcaatggttagcagcagtcccctcataagggaaaggtta
ccagttcaaatctggtccgggtcacca
>KU686210.1_tRNA1
gcctgattagctcagctggatagagcaacggttttgtaaaccgtaggtcg
tcggttcaagtccgacatcaggctc
>KU686210.1_tRNA2
ttcctccttagttcagcggtagaacgaacgactgttaatcgttaagtccc
tggttcgatcccaggagggggagt
>KU686210.1_tRNA3
tggtccagtagctcagtggaaaagagcaactgccttctaagcagtcggtc
gtaggttcgagtcctacctggatcgt
>KU686210.1_tRNA4
gggagattagctcagcggtagagcacctcgtttacaccgagattgtcggg
ggttcgatcccctcatctcccac
>KX245012.1_tRNA1
ggccccgtagctcagtggttagagcagtcgactcataatcgattggtcgc
tggttcaagtccagccagggtcacca
>KX245012.1_tRNA2
gacgatgtagttcagtcggtagaacggcggtctgttaaatcgtatgtcgc
aggttcaagtcctgccatcgtcgcca
>KX245012.1_tRNA3
ggaaggttgcccgagaggtttaagggactcgactactaatcgagtggggc
ttttagcccccgaaggttcgaatccttcaccttccacca
>KT001918.1_tRNA1
ggccccttagctcaataggtagagctaatcactcataatggttaggttcc
cggttcaagtcacgggaggggccacca
>KM607000.1_tRNA1
cgaggcatagctcagaaggaagagcaaggaccttctaagtcctgggtcgt
aggttcgatccctactgcctcgacca
>KM607000.1_tRNA2
ggatgtgtagctcaatggcagagcgatcgcctgttaagcgattggttata
ggttcgaatcctatcacgtccgcca
>KM607000.1_tRNA3
ggggagttatcccgtagaggtagcggtgtggactgtaaatccattgtcat
tgcgactcgggtggttcgactccatcactccccacca
>KM607000.1_tRNA4
ggccctgtagctggaaggttcaagcaagcgactcataatcgccagatggt
ggttcaattccacccagggccacca
>KM607000.1_tRNA5
gctgatttagctcagtaggtagagcaactcacttgtaatgagaaggtcgg
cggttcgattccgtcaatcagcacca
>KM607000.1_tRNA6
ggaggcgtggcagagtggtttaatgcaccggtcttgaaaaccggcagtcg
ctccggcgactcataggttcaaatcctatcgcctccgcca
>KM607000.1_tRNA7
ctccgtgtagctcagtttggtagagcgcctgatttgggatcaggaggtcc
aaggttcaaatccttgtatggagac
>KM607000.1_tRNA8
gcggatatcgtataatggcattacctcagacttccaatctgatgatgtga
gttcgattctcattatccgctcca
>KM607000.1_tRNA9
gcgagaatggtcaaattggtaaaggcacagcacttaaaatgctgcggaat
gatttccttgtgggttcgagtcccacttctcgcacca
>KM607000.1_tRNA10
tgggaattagccaagttggtaaggcatagcactttgactgctagatgcaa
aggttcgagtcctttattcccagc
>KT001915.1_tRNA1
ggccccttagctcagttggttagagcagtcgactcataatcgattggtcg
ctggttcgagtccagcaggggccacca
>KT001915.1_tRNA2
gttcttgtagctcagtggatagagcaacggtcttctaaaccgtgggtcgt
tggttcaaatccaaccaggaacacca
>KT001915.1_tRNA3
cagtacgtagcgcagtctggtagcgtaggagctttggatgcttcgggtcg
taggttcgaatcctaccgtactgacca
>KT001915.1_tRNA4
gcatccatcgtatagcggctattatgactggcttccacccagtagatgag
agttcgattctctctggatgctcca
>KT001915.1_tRNA5
ggaagcgtggtagagttggtttattacaccggtcttgaaaaccggaggcc
gtagtgatacggtccgtgggttcgaatcccaccgcttcctcca
>KT001915.1_tRNA6
gtggccgtagttcagttggtagaactcgagattgtgattctcgtagtcat
gggttcaactcccatcggtcacccca
>KT001915.1_tRNA7
tggggtatagccaagttggtacggcagtagattttgattctacgattccc
tggttcgagtccaggtaccccagcca
>KT001915.1_tRNA8
tgcgggttaacttcagttggtagaatgacgggttcatatcccgttacgcg
atggttcgagtccatcacccgcctcca
>KT001915.1_tRNA9
ggacctatagtttcagcggttaaaatactcgcctgtcacgtgagagtcac
gggttcgaatcccgttaggtccgcca
>KT001915.1_tRNA10
ggtcagttggctgagagggtaagcggcggactgttaatccgcgtcggtaa
cgacaaggcaggttcgatacctgcactgaccgcca
>KT001915.1_tRNA11
gggttgctagctcagttggttagagcaccggacttttaatccgggtgtcc
gaagttcgaatcttcggcaacccacca
>KT381880.1_tRNA1
gcaggtgtagttcaattggtagaatatctggtttccatccagattgttga
gggttcgagtcccttcacctgctcca
>KM236245.1_tRNA1
gctcttgtagctcagttggcagagcagctgatttgtaatcagcaggtcgt
aggttcgagacctaccgagagcacca
>KM236245.1_tRNA2
tggcccattagtgtagcggtaacacgactgactgtctatcagttatcctc
ggttcaaatccgggatgggtcgt
>KM236245.1_tRNA3
ctcccattggtctagcggtttatgactcttgccttccaagcaagcagcct
cggttcgattccgagatgggggtc
>KM236245.1_tRNA4
agcgctgtggtgaagcggcattaacacactcgactttctatcgagcattc
gcgggttcgagtcccgtcagcgctac
>KM236245.1_tRNA5
tgctgaggggtcggtacccagtgaggtctcataagccttacttagtaagt
tcaactcttacctcagcaacca
>KM236245.1_tRNA6
tgactagtagctcagttggtagagcaatcggctgttaaccgatcggtcgc
aggttcgagtcctgcctagtcagcca
>KM607004.1_tRNA1
cgaggcatagctcaattgtatagagcaacggacttctaatccgtaggttg
aaggttagaatccttctgtctcgacca
>KM607004.1_tRNA2
ggatgtgtagctcagtggtagagcagttgactgttaatcaattggtccat
ggttcgaatccatgcatgtccgcca
>KM607004.1_tRNA3
ggggagttatcccgtagaggtagcggtgtggactgtaaattcattgtcat
tgcgactcgggtggttcgactccatcactccccacca
>KM607004.1_tRNA4
ggccctgtagctggaaggttcaagcaagcgactcataatcgccagatggt
ggttcaattccacccagggccacca
>KM607004.1_tRNA5
gctgatttagctcagtaggtagagcaactcacttgtaatgagaaggtcgg
cggttcgattccgtcaatcagcacca
>KM607004.1_tRNA6
ggaggtgtggcagagtggttgaatgcaccggtcttgaaaaccggcagtcg
ctccggcgattcataggttcgaatcctatcacctccgcca
>KM607004.1_tRNA7
gcggatatcgtataatggtattacctcagacttccaatctgatgatgtga
gttcgattctcattatccgctcca
>KM607004.1_tRNA8
gcgagaatggtcaaattggtaaaggcacagcacttaaaatgctgcggaat
gatttccttgtgggttcgagtcccacttctcgcacca
>KM607004.1_tRNA9
tgggaattagccaagttggtaaggcactggattttgattccaggatgcaa
aggttcgagtcctttattcccagc
>KT001916.1_tRNA1
gtatcggtgacagaaatggatatgtccctgtctgcaaaacaggtttatga
gggttcaagtcccttccgatactcca
>KT001916.1_tRNA2
ggaagattaaccctaaaaggtaagggagcagtttgctaaactgccagtaa
ccgagaaatcggcgtaccagttcaagtctggtatcttcctcca
>KT001916.1_tRNA3
agctcaattagcttatatggttaaagcgcgtgtctgaaaaacatgagaac
agggttcaaatcccgatgggctacca
>KT001916.1_tRNA4
gtggccttatcataaatggataatgacccatgctgtgaacatggtctata
cgggttcgattcccgtaggtcacccca
>KT001916.1_tRNA5
agcagtatagcataactggcaatgctccagcctctgaagctgaaagatta
aggttcaaatccttatactgctgcca
>KT001916.1_tRNA6
gctccattactccaattggcagagaggccagacttaaaatctgtgttatg
tatcggttcgaatccgatatggagtacca
>KT001916.1_tRNA7
aggggattagtttacaaggttaaaacctcggtctttgaaatcgaagaaga
tggttcaattccatcatcccccgcca
>KT001916.1_tRNA8
gcagaattagttcaaatggacagagcagcaacctacgaagttgttagtta
ggggttcgaatcctctattctgcacca
>KT001916.1_tRNA9
gttccagtatcccaattggcagaggatgcaagctcaaaccttgtattagt
gacggttcgaatccgtcttggaacacca
>KT001916.1_tRNA10
gctcgcttagtttatatggtaaagccccatccttacaagttggtgaagaa
ggttcaagtccttcagcgagtacca
>KT001916.1_tRNA11
gctgctttcgtataattggctattgcacatcccttgtaaggatggagatg
caggttcgagtcctgtgagcagcacca
>KT001916.1_tRNA12
gcatccatagtttaaatgggaaaactacagtcttccaaactgaagttgag
ggttcgattccctctggatgctcca
>KT001916.1_tRNA13
ggggtcatagtttatatggttaaaatccgagttttgcaaacttgggaact
gagttcaattctcagtgactccacca
>KT001916.1_tRNA14
gcaggtgtagcaaaatggttatgcggctgactcttaatcagtaagacgat
gggttcaattccctccacctgtacca
>KT001916.1_tRNA15
gcacctatagcccaattggaagaggcagcagacttagaatctgctcagtg
tgagttcgaatctctctaggtgtacca
>KT001916.1_tRNA16
ggtaggtagcggctaatggaagccaaactgtcttgaaaacagttgccatt
gtagagatacggtgagggttcgactcctttatctaccgcc
>KT001916.1_tRNA17
gctccgttagtctaaaggataggcaactgtcttctaaacagttcatatat
aggttcgagtcctatacggagtgcca
>KT001916.1_tRNA18
gctggtatagttaagaaggttataacactcccctgataagggaatatcgg
tggttcgattccacctaccagtacca
>KT001916.1_tRNA19
ggttcagtcgcagataaggtaatgcaagggtttcataagccctatgaatg
tgggttcgattcccacctgaacctcca
>KT001916.1_tRNA20
ggaagtgtagcagaatggtgatgcggcagacttttaatctgacaggcgac
gggttcgaatccctccacttctacca
>KT001916.1_tRNA21
ggttatgtagtttaactggataaaatacctccctgtcacggaggaagatg
agggttcgattcccttcgtaaccgcca
>KT001916.1_tRNA22
ggttaggaagcacataaggcatgtgcggtcggctgttaaccgaatggtac
agggttcgaatccctgactaaccgcca
>KT001916.1_tRNA23
tgcgggtatagagaaagggcgtctcacatgtctcattagcatggtatcgg
taggttcgactcctacacccgcctcca
>KT001916.1_tRNA24
attcccgtagacaaattaggtaaagtcaacaccctttcaaggtgtggttt
gagggttcaagtcccttcgggaatgcca
>KT001916.1_tRNA25
ctccatttagctcagcttggtagagcgttccgtttggggcggtaaggccg
aaggttcaagtccttcaatggagacca
>KM236239.1_tRNA1
gtatcggtgacagaaatggatatgtgcctgtctgcaaaacaggtttatga
gggttcaagtcccttccgatactcca
>KM236239.1_tRNA2
ggaagattaaccataaaaggtaagggagcagtttgctaaactgccagtaa
ccgagaaatcggcgtaccagttcaagtctggtatcttcctcca
>KM236239.1_tRNA3
agctcaattagcttatatggttaaagcgcgtgtctgaaaaacatgagaac
agggttcaaatcccgatgggctacca
>KM236239.1_tRNA4
gtggccttatcataaatggataatgacccatgctgtgaacatggtctata
cgggttcgattcccgtaggtcacccca
>KM236239.1_tRNA5
agcagtgtagcataactggcaatgcaccagcctctgaagctgaatgatta
aggttcaaatccttacgctgctgcca
>KM236239.1_tRNA6
gctccattactccaattggcagagagaccagacttaaaatctgcgttatg
tatcggttcgaatccgatatggagtacca
>KM236239.1_tRNA7
aggggattagtttacacggttaaaacctcggtctttgaaatcgaagaaga
tggttcaattccatcatcccccgcca
>KM236239.1_tRNA8
gcagaattagttcaaatggacagagcagcagcctacgaagttgttagtta
gaggttcgaatcctctattctgcacca
>KM236239.1_tRNA9
gttccagtatcccaattggcagaggatgcaagctcaaaccttgtattagt
gacggttcgaatccgtcttggaacacca
>KM236239.1_tRNA10
gctcgcttagtttatatggtaaagccccatccttacaagttggtgaagaa
ggttcaagtccttcagcgagtacca
>KM236239.1_tRNA11
gctcctatcgtataactggctattacggttgccttgtaagcaacttatca
gggttcgaatccttgtgggagcacca
>KM236239.1_tRNA12
gcatccatagtttaaacgggaaaattacagtcttccaaactgaggttgag
ggttcgattccctctggatgctcca
>KM236239.1_tRNA13
ggggatgtagtttacatggttaaaacataagttttgcaaacttaagtaca
gggttcaattccctgcttctccacca
>KM236239.1_tRNA14
gcaggtgtagcaaaatggttatgcggctgactcttaatcagtaagacgat
gggttcaattccctccacctgtacca
>KM236239.1_tRNA15
gcacctatagcccaattggaagaggcagcagacttagaatctgctcagtg
tgagttcgagtctctctaggtgtacca
>KM236239.1_tRNA16
ggtaggtagcggctaatggaagccaaactgtcttgaaaacagttgccatt
gtagagatacggtgagggttcgactcctttatctaccgcc
>KM236239.1_tRNA17
gcacccttagttcaaacggatagagcaacggtcttctaaaccgtcagtta
caggttcgaatcctgtagggtgtgcca
>KM236239.1_tRNA18
gctggtatagttaagacggttataacactcccctgataagggaacatcgg
tggttcgattccacctaccagtacca
>KM236239.1_tRNA19
ggttcagtcgcagataaggtaatgcaagggtttcataagccctatgaatg
tgggttcgattcccacctgaacctcca
>KM236239.1_tRNA20
ggaagtgtagcagaatggtgatgcggcagacttttaatctgacaggcgat
gggttcgaatccctccacttctacca
>KM236239.1_tRNA21
ggttatgtagtttaactggataaaatacctccctgtcacggaggatgatg
agggttcgattcccttcgtaaccgcca
>KM236239.1_tRNA22
ggtaagttagctaacttggtaaagcgcctgactgttaatcagcgatatca
gggttcaaatccctgacttaccgcca
>KM236239.1_tRNA23
tgcgggtatagagaaagggcgtctcacatgtctcattagcatggtatcgg
taggttcgactcctacacccgcctcca
>KM236239.1_tRNA24
attcccgtagacaaattaggtaaagtcaacaccctttcaaggtgtggttt
gagggttcaagtcccttcgggaatgcca
>KM236239.1_tRNA25
ctccatttagctcagcttggtagagcgttccgtttggggcggtaaggccg
aaggttcaagtccttcaatggagacca
>KM236246.1_tRNA1
tggaggggtactctagcggtcgatgaggttcggttgctaaccggatagac
gggtaaaaccgtgcgagagttcgaatctctctccctccgt
>KM236246.1_tRNA2
tgactagtagctcagtggtagagcaatcggctgttaaccgatcggtcgta
ggttcgagtcctacctagtcagcca
>KM236246.1_tRNA3
tatcgagctagtgtaatggtagcacaggagtctccaaaacttctagtctg
ggttcaaatcctaggttcggtgtc
>KM606994.1_tRNA1
cgaggcatagctcagaaggaagagcaaggaccttctaagtcctgggtcgt
aggttcgatccctactgcctcgacca
>KM606994.1_tRNA2
ggatgtgtagctcaatggcagagcgatcgcctgttaagcgattggttata
ggttcgaatcctatcacgtccgcca
>KM606994.1_tRNA3
ggggagttatcccgtagaggtagcggtgtggactgtaaatccattgtcat
tgcgactcgggtggttcgactccatcactccccacca
>KM606994.1_tRNA4
ggccctgtagctggaaggttcaagcaagcgactcataatcgccagatggt
ggttcaattccacccagggccacca
>KM606994.1_tRNA5
gctgatttagctcagtaggtagagcacctcacttgtaatgaggatgtcgg
cggttcgattccgtcaatcagcgcca
>KM606994.1_tRNA6
ggaggcgtggcagagtggtttaatgcaccggtcttgaaaaccggcagtcg
ctccggcgactcataggttcaaatcctatcgcctccgcca
>KM606994.1_tRNA7
ctccgtgtagctcagtttggtagagcgcctgatttgggatcaggaggtcc
aaggttcaaatccttgtatggagac
>KM606994.1_tRNA8
gcggatatcgtataatggcattacctcagacttccaatctgatgatgtga
gttcgattctcattatccgctcca
>KM606994.1_tRNA9
gcgagaatggtcaaattggtaaaggcacagcacttaaaatgctgcggaat
gatttccttgtgggttcgagtcccacttctcgcacca
>KM606994.1_tRNA10
tgggaattagccaagttggtaaggcactggattttgattccaggatgcaa
aggttcgagtcctttattcccagc
>LN681537.2_tRNA1
ggagaggtactcaagtggtaaagaggatagtttgctaaactattaggtca
attaatttgatacgagggttcaaatcccttcctctcttcca
>KU686201.1_tRNA1
tgcttccttagcaatctggtgaatgcagcaaactcataatttgcctaagg
agagttcgatcctctcaggaagcatc
>KU686201.1_tRNA2
tgcgagtatggcggaatcggtagacgcaccagacttaaaatctgttgagc
attatgctcgtgggagttcaagtctccctactcgcat
>KU686201.1_tRNA3
gccaaactagctcagtggtagagcagggcttttgtaaagctcaggtcgca
ggttcaaatcctgtgtttggctc
>KU686201.1_tRNA4
tcctctttagctcagcggtagagcggttgactgttaatcaatttgtccct
ggttcgatcccaggaaggggag
>KU686201.1_tRNA5
gactcagtagctcagttggatagagcaactgccttctaagcagtcggtcg
ttggttcgagtccaacctgagtcgcca
>KU686201.1_tRNA6
gtcggtatggcggaattggtagacgcgccaggtttaggttctggtgtctt
atgacgtggaggttcaagtcctcttaccgacac
>KU686201.1_tRNA7
gctcgaatagctcagaggtagagcacctcctttacacggagattgtcggg
ggttcgatcccctcttcgagca
>KU686201.1_tRNA8
gcgggtgtagctcagtggtagagcgtcagttttccaaactgaatgtcgtc
ggttcaagtccgatctcccgct
>HQ317290.1_tRNA1
gcccgaatagctcagcggtagagcacctcctttacacggagattgtcggg
ggttcgatcccctcttcgggca
>HQ317290.1_tRNA2
tgggagtatggcggaatcggtagacgcaccagacttaaaatttgttgagg
gttaacctcgtgagagttcaagtctctctactcctat
>HQ317290.1_tRNA3
gcccccgtagctcagtggtagagcagggcttttgtaaagctcaggtcgca
agttcaaatcttgtcaggggctc
>HQ317290.1_tRNA4
ggggaattagctcagttggtagagcgcctgctttgcaagcaggatgtcag
cggttcgagtccgctattctcca
>HQ317290.1_tRNA5
ttcctcagtagctcagcggcagagccatcgactgttaatcgattggtcgt
aggttcaaatcctacctggggagt
>HQ317290.1_tRNA6
tgggtcagtagctcagcggatagagcaaccgccttctaagcggttggtcg
caggttcaaatcctgcctgacccgt
>KJ019029.1_tRNA1
tgggtgattaactcagtggtagagtgactgctttacacgcagtaggtcac
tggttcaaatccagtattacccat
>KJ019029.1_tRNA2
tgggcaagtagctcagtggatagagcatcgcacttctaatgcgttggtcg
ggggttcaaatccctccttgcccgt
>KJ019029.1_tRNA3
ttcccaagtagctcagtggcagagccgccgactgttaatcggctggtcgc
tggttcaaatccagccttgggagt
>KJ019028.1_tRNA1
tgggtgattaactcagtggtagagtgactgctttacacgcagtaggtcac
tggttcaaatccagtattacccat
>KJ019028.1_tRNA2
tgggcaagtagctcagtggatagagcatcgcacttctaatgcgttggtcg
ggggttcaaatccctccttgcccgt
>KJ019028.1_tRNA3
ttcccaagtagctcagtggcagagccgccgactgttaatcggctggtcgc
tggttcaaatccagccttgggagt
>KX349226.1_tRNA1
gcccgaatagctcagcggtagagcacctcgtttacaccgagattgtcggc
ggttcgatcccgtcttcgggca
>KX349226.1_tRNA2
tgggagtatggcggaatcggtagacgcaccagacttaaaatttgttgagg
gttaacctcgtgagagttcaagtctctctactcctat
>KX349226.1_tRNA3
gcccccgtagctcagtggtagagcagggcttttgtaaagctcaggtcgca
agttcaaatcttgtcaggggctc
>KX349226.1_tRNA4
ggggaattagctcagttggtagagcgcctgctttgcaagcaggatgtcag
cggttcgagtccgctattctcca
>KX349226.1_tRNA5
ttcctcagtagctcagcggcagagccatcgactgttaatcgattggtcgt
aggttcaaatcctacctggggagt
>KX349226.1_tRNA6
tgggtcagtagctcagcggatagagcaaccgccttctaagcggttggtcg
caggttcaaatcctgcctgacccgt
>KX349227.1_tRNA1
gcccgaatagctcagcggtagagcacctcgtttacaccgagattgtcggc
ggttcgatcccgtcttcgggca
>KX349227.1_tRNA2
tgggagtatggcggaatcggtagacgcaccagacttaaaatttgttgagg
gttaacctcgtgagagttcaagtctctctactcctat
>KX349227.1_tRNA3
gcccccgtagctcagtggtagagcagggcttttgtaaagctcaggtcgca
agttcaaatcttgtcaggggctc
>KX349227.1_tRNA4
ggggaattagctcagttggtagagcgcctgctttgcaagcaggatgtcag
cggttcgagtccgctattctcca
>KX349227.1_tRNA5
ttcctcagtagctcagcggcagagccatcgactgttaatcgattggtcgt
aggttcaaatcctacctggggagt
>KX349227.1_tRNA6
tgggtcagtagctcagcggatagagcaaccgccttctaagcggttggtcg
caggttcaaatcctgcctgacccgt
>KX349228.1_tRNA1
gcccgaatagctcagcggtagagcacctcgtttacaccgagattgtcggg
ggttcgatcccctcttcgggca
>KX349228.1_tRNA2
tgggagtatggcggaatcggtagacgcaccagacttaaaatttgttgagg
gttaacctcgtgagagttcaagtctctctactcctat
>KX349228.1_tRNA3
gcccccgtagctcagtggtagagcagggcttttgtaaagctcaggtcgca
agttcaaatcttgtcaggggctc
>KX349228.1_tRNA4
ggggaattagctcagttggtagagcgcctgctttgcaagcaggatgtcag
cggttcgagtccgctattctcca
>KX349228.1_tRNA5
ttcctcagtagctcagcggcagagccatcgactgttaatcgattggtcgt
aggttcaaatcctacctggggagt
>KX349228.1_tRNA6
tgggtcagtagctcagcggatagagcaaccgccttctaagcggttggtcg
caggttcaaatcctgcctgacccgt
>KX349229.1_tRNA1
gcccgaatagctcagcggtagagcacctcgtttacaccgagattgtcggc
ggttcgatcccgtcttcgggca
>KX349229.1_tRNA2
tgggagtatggcggaatcggtagacgcaccagacttaaaatttgttgagg
gttaacctcgtgagagttcaagtctctctactcctat
>KX349229.1_tRNA3
gccttcttagctcagctggatagagcaacggttttgtaaaccgtaggtcg
tcggttcaagtccgacagaaggctcc
>KX349229.1_tRNA4
tggggaattagctcagttggtagtagcgtttgctttgcaagcaaaatgtc
agcggttcgagtccgctattctccat
>KX349229.1_tRNA5
ttcctcagtagctcagcggcagagctatcgactgttaatcgattggtcgt
aggttcaaatcctacctggggagt
>KX349229.1_tRNA6
tgggtcagtagctcagcggatagagcaaccgccttctaagcggttggtcg
caggttcaaatcctgcctgacccgt
>KX349230.1_tRNA1
gcccgaatagctcagcggtagagcacctcgtttacaccgagattgtcggg
ggttcgatcccctcttcgggca
>KX349230.1_tRNA2
tgggagtatggcggaatcggtagacgcaccagacttaaaatttgttgagg
gttaacctcgtgagagttcaagtctctctactcctat
>KX349230.1_tRNA3
gcccccgtagctcagtggtagagcagggcttttgtaaagctcaggtcgca
agttcaaatcttgtcaggggctc
>KX349230.1_tRNA4
ggggaattagctcagtctggtagagcgcctgctttgcaagcaggatgtca
gcggttcgagtccgctattctcca
>KX349230.1_tRNA5
ttcctcagtagctcagcggcagagccatcgactgttaatcgattggtcgt
aggttcaaatcctacctggggagt
>KX349230.1_tRNA6
tgggtcagtagctcagcggatagagcaaccgccttctaagcggttggtcg
caggttcaaatcctgcctgacccgt
>KX349231.1_tRNA1
gcccgaatagctcagcggtagagcacctcgtttacaccgagattgtcggc
ggttcgatcccgtcttcgggca
>KX349231.1_tRNA2
tgggagtatggcggaatcggtagacgcaccagacttaaaatttgttgagg
gttaacctcgtgagagttcaagtctctctactcctat
>KX349231.1_tRNA3
gcccccgtagctcagtggtagagcagggcttttgtaaagctcaggtcgca
agttcaaatcttgtcaggggctc
>KX349231.1_tRNA4
ggggaattagctcagtctggtagagcgcctgctttgcaagcaggatgtca
gcggttcgagtccgctattctcca
>KX349231.1_tRNA5
ttcctcagtagctcagcggcagagctatcgactgttaatcgattggtcgt
aggttcaaatcctacctggggagt
>KX349231.1_tRNA6
tgggtcagtagctcagcggatagagcaaccgccttctaagcggttggtcg
caggttcaaatcctgcctgacccgt
>KX349232.1_tRNA1
gcccgaatagctcagcggtagagcacctcgtttacaccgagattgtcggc
ggttcgatcccgtcttcgggca
>KX349232.1_tRNA2
gggagtatggcggaatcggtagacgcaccagacttaaaatttgttgaggg
ttaacctcgtgagagttcaagtctctctactccta
>KX349232.1_tRNA3
gcccccgtagctcagtggtagagcagggcttttgtaaagctcaggtcgca
agttcaaatcttgtcaggggctc
>KX349232.1_tRNA4
ggggaattagctcagttggtagagcgcctgctttgcaagcaggatgtcag
cggttcgagtccgctattctcca
>KX349232.1_tRNA5
ttcctcagtagctcagcggcagagccatcgactgttaatcgattggtcgt
aggttcaaatcctacctggggagt
>KX349232.1_tRNA6
tgggtcagtagctcagcggatagagcaaccgccttctaagcggttggtcg
caggttcaaatcctgcctgacccgt
>KX349233.1_tRNA1
gcccgaatagctcagcggtagagcacctcgtttacaccgagattgtcggg
ggttcgatcccctcttcgggca
>KX349233.1_tRNA2
gggagtatggcggaatcggtagacgcaccagacttaaaatttgttgaggg
ttaacctcgtgagagttcaagtctctctactccta
>KX349233.1_tRNA3
gcccccgtagctcagtggtagagcagggcttttgtaaagctcaggtcgca
agttcaaatcttgtcaggggctc
>KX349233.1_tRNA4
ggggaattagctcagttggtagagcgcctgctttgcaagcaggatgtcag
cggttcgagtccgctattctcca
>KX349233.1_tRNA5
ttcctcagtagctcagcggcagagccatcgactgttaatcgattggtcgt
aggttcaaatcctacctggggagt
>KX349233.1_tRNA6
tgggtcagtagctcagcggatagagcaaccgccttctaagcggttggtcg
caggttcaaatcctgcctgacccgt
>KX349234.1_tRNA1
gcccgaatagctcagcggtagagcacctcgtttacaccgagattgtcggc
ggttcgatcccgtcttcgggca
>KX349234.1_tRNA2
tgggagtatggcggaatcggtagacgcaccagacttaaaatttgttgagg
gttaacctcgtgagagttcaagtctctctactcctat
>KX349234.1_tRNA3
gcccccgtagctcagtggtagagcagggcttttgtaaagctcaggtcgca
agttcaaatcttgtcaggggctcc
>KX349234.1_tRNA4
tggggaattagctcagtctggtagagcgcctgctttgcaagcaggatgtc
agcggttcgagtccgctattctccat
>KX349234.1_tRNA5
ttcctcagtagctcagcggcagagctatcgactgttaatcgattggtcgt
aggttcaaatcctacctggggagt
>KX349234.1_tRNA6
tgggtcagtagctcagcggatagagcaaccgccttctaagcggttggtcg
caggttcaaatcctgcctgacccgt
>KX349235.1_tRNA1
gcccgaatagctcagcggtagagcacctcgtttacaccgagattgtcggg
ggttcgatcccctcttcgggca
>KX349235.1_tRNA2
tgggagtatggcggaatcggtagacgcaccagacttaaaatttgttgagg
gttaacctcgtgagagttcaagtctctctactcctat
>KX349235.1_tRNA3
gcccccgtagctcagtggtagagcagggcttttgtaaagctcaggtcgca
agttcaaatcttgtcaggggctc
>KX349235.1_tRNA4
ggggaattagctcagttggtagagcgcctgctttgcaagcaggatgtcag
cggttcgagtccgctattctcca
>KX349235.1_tRNA5
ttcctcagtagctcagcggcagagccatcgactgttaatcgattggtcgt
aggttcaaatcctacctggggagt
>KX349235.1_tRNA6
tgggtcagtagctcagcggatagagcaaccgccttctaagcggttggtcg
caggttcaaatcctgcctgacccgt
>KX349236.1_tRNA1
gcccgaatagctcagcggtagagcacctcgtttacaccgagattgtcggc
ggttcgatcccgtcttcgggca
>KX349236.1_tRNA2
tgggagtatggcggaatcggtagacgcaccagacttaaaatttgttgagg
gttaacctcgtgagagttcaagtctctctactcctat
>KX349236.1_tRNA3
gcccccgtagctcagtggtagagcagggcttttgtaaagctcaggtcgca
agttcaaatcttgtcaggggctc
>KX349236.1_tRNA4
ggggaattagctcagttggtagagcgcctgctttgcaagcaggatgtcag
cggttcgagtccgctattctcca
>KX349236.1_tRNA5
ttcctcagtagctcagcggcagagccatcgactgttaatcgattggtcgt
aggttcaaatcctacctggggagt
>KX349236.1_tRNA6
tgggtcagtagctcagcggatagagcaaccgccttctaagcggttggtcg
caggttcaaatcctgcctgacccgt
>KX349237.1_tRNA1
gcccgaatagctcagcggtagagcacctcgtttacaccgagattgtcggg
ggttcgatcccctcttcgggca
>KX349237.1_tRNA2
gggagtatggcggaatcggtagacgcaccagacttaaaatttgttgaggg
ttaacctcgtgagagttcaagtctctctactccta
>KX349237.1_tRNA3
gcccccgtagctcagtggtagagcagggcttttgtaaagctcaggtcgca
agttcaaatcttgtcaggggctc
>KX349237.1_tRNA4
ggggaattagctcagttggtagagcgcctgctttgcaagcaggatgtcag
cggttcgagtccgctattctcca
>KX349237.1_tRNA5
ttcctcagtggcgcagcggtagcgcagttgactgttaatcaatgggtcgc
aagttcgaatcttgcctggggagt
>KX349237.1_tRNA6
tgggtcagtagctcagcggatagagcaaccgccttctaagcggttggtcg
caggttcaaatcctgcctgacccgt
>KX349238.1_tRNA1
gcccgaatagctcagcggtagagcacctcgtttacaccgagattgtcggc
ggttcgatcccgtcttcgggca
>KX349238.1_tRNA2
tgggagtatggcggaatcggtagacgcaccagacttaaaatttgttgagg
gttaacctcgtgagagttcaagtctctctactcctat
>KX349238.1_tRNA3
gcccccgtagctcagtggtagagcagggcttttgtaaagctcaggtcgca
agttcaaatcttgtcaggggctc
>KX349238.1_tRNA4
ggggaattagctcagttggtagagcgcctgctttgcaagcaggatgtcag
cggttcgagtccgctattctcca
>KX349238.1_tRNA5
ttcctcagtagctcagcggcagagccatcgactgttaatcgattggtcgt
aggttcaaatcctacctggggagt
>KX349238.1_tRNA6
tgggtcagtagctcagcggatagagcaaccgccttctaagcggttggtcg
caggttcaaatcctgcctgacccgt
>KX349239.1_tRNA1
gcccgaatagctcagcggtagagcacctcgtttacaccgagattgtcggc
ggttcgatcccgtcttcgggca
>KX349239.1_tRNA2
tgggagtatggcggaatcggtagacgcaccagacttaaaatttgttgagg
gttaacctcgtgagagttcaagtctctctactcctat
>KX349239.1_tRNA3
gcccccgtagctcagtggtagagcagggcttttgtaaagctcaggtcgca
agttcaaatcttgtcaggggctc
>KX349239.1_tRNA4
ggggaattagctcagttggtagagcgcctgctttgcaagcaggatgtcag
cggttcgagtccgctattctcca
>KX349239.1_tRNA5
ttcctcagtagctcagcggcagagccatcgactgttaatcgattggtcgt
aggttcaaatcctacctggggagt
>KX349239.1_tRNA6
tgggtcagtagctcagcggatagagcaaccgccttctaagcggttggtcg
caggttcaaatcctgcctgacccgt
>KX349240.1_tRNA1
gcccgaatagctcagcggtagagcacctcgtttacaccgagattgtcggc
ggttcgatcccgtcttcgggca
>KX349240.1_tRNA2
gggagtatggcggaatcggtagacgcaccagacttaaaatttgttgaggg
ttaacctcgtgagagttcaagtctctctactccta
>KX349240.1_tRNA3
gcccccgtagctcagtggtagagcagggcttttgtaaagctcaggtcgca
agttcaaatcttgtcaggggctc
>KX349240.1_tRNA4
ggggaattagctcagttggtagagcgcctgctttgcaagcaggatgtcag
cggttcgagtccgctattctcca
>KX349240.1_tRNA5
ttcctcagtagctcagcggcagagccatcgactgttaatcgattggtcgt
aggttcaaatcctacctggggagt
>KX349240.1_tRNA6
tgggtcagtagctcagcggatagagcaaccgccttctaagcggttggtcg
caggttcaaatcctgcctgacccgt
>KX349241.1_tRNA1
gcccgaatagctcagcggtagagcacctcgtttacaccgagattgtcggg
ggttcgatcccctcttcgggca
>KX349241.1_tRNA2
gggagtatggcggaatcggtagacgcaccagacttaaaatttgttgaggg
ttaacctcgtgagagttcaagtctctctactccta
>KX349241.1_tRNA3
gcccccgtagctcagtggtagagcagggcttttgtaaagctcaggtcgca
agttcaaatcttgtcaggggctc
>KX349241.1_tRNA4
ggggaattagctcagttggtagagcgcctgctttgcaagcaggatgtcag
cggttcgagtccgctattctcca
>KX349241.1_tRNA5
ttcctcagtagctcagcggcagagccatcgactgttaatcgattggtcgt
aggttcaaatcctacctggggagt
>KX349241.1_tRNA6
tgggtcagtagctcagcggatagagcaaccgccttctaagcggttggtcg
caggttcaaatcctgcctgacccgt
>KX349242.1_tRNA1
gcccgaatagctcagcggtagagcacctcgtttacaccgagattgtcggg
ggttcgatcccctcttcgggca
>KX349242.1_tRNA2
gggagtatggcggaatcggtagacgcaccagacttaaaatttgttgaggg
ttaacctcgtgagagttcaagtctctctactccta
>KX349242.1_tRNA3
gcccccgtagctcagtggtagagcagggcttttgtaaagctcaggtcgca
agttcaaatcttgtcaggggctc
>KX349242.1_tRNA4
ggggaattagctcagttggtagagcgcctgctttgcaagcaggatgtcag
cggttcgagtccgctattctcca
>KX349242.1_tRNA5
ttcctcagtggcgcagcggtagcgcagttgactgttaatcaatgggtcgc
aagttcgaatcttgcctggggagt
>KX349242.1_tRNA6
tgggtcagtagctcagcggatagagcaaccgccttctaagcggttggtcg
caggttcaaatcctgcctgacccgt
>KX349243.1_tRNA1
gcccgaatagctcagcggtagagcacctcgtttacaccgagattgtcggc
ggttcgatcccgtcttcgggca
>KX349243.1_tRNA2
tgggagtatggcggaatcggtagacgcaccagacttaaaatttgttgagg
gttaacctcgtgagagttcaagtctctctactcctat
>KX349243.1_tRNA3
gcccccgtagctcagtggtagagcagggcttttgtaaagctcaggtcgca
agttcaaatcttgtcaggggctc
>KX349243.1_tRNA4
ggggaattagctcagttggtagagcgcctgctttgcaagcaggatgtcag
cggttcgagtccgctattctcca
>KX349243.1_tRNA5
ttcctcagtagctcagcggcagagccatcgactgttaatcgattggtcgt
aggttcaaatcctacctggggagt
>KX349243.1_tRNA6
tgggtcagtagctcagcggatagagcaaccgccttctaagcggttggtcg
caggttcaaatcctgcctgacccgt
>KX349244.1_tRNA1
gcccgaatagctcagcggtagagcacctcgtttacaccgagattgtcggc
ggttcgatcccgtcttcgggca
>KX349244.1_tRNA2
tgggagtatggcggaatcggtagacgcaccagacttaaaatttgttgagg
gttaacctcgtgagagttcaagtctctctactcctat
>KX349244.1_tRNA3
gcccccgtagctcagtggtagagcagggcttttgtaaagctcaggtcgca
agttcaaatcttgtcaggggctc
>KX349244.1_tRNA4
ggggaattagctcagttggtagagcgcctgctttgcaagcaggatgtcag
cggttcgagtccgctattctcca
>KX349244.1_tRNA5
ttcctcagtggcgcagcggtagcgcagttgactgttaatcaatgggtcgc
aagttcgaatcttgcctggggagt
>KX349244.1_tRNA6
tgggtcagtagctcagcggatagagcaaccgccttctaagcggttggtcg
caggttcaaatcctgcctgacccgt
>KX349245.1_tRNA1
gcccgaatagctcagcggtagagcacctcgtttacaccgagattgtcggc
ggttcgatcccgtcttcgggca
>KX349245.1_tRNA2
tgggagtatggcggaatcggtagacgcaccagacttaaaatttgttgagg
gttaacctcgtgagagttcaagtctctctactcctat
>KX349245.1_tRNA3
gcccccgtagctcagtggtagagcagggcttttgtaaagctcaggtcgca
agttcaaatcttgtcaggggctc
>KX349245.1_tRNA4
ggggaattagctcagttggtagagcgcctgctttgcaagcaggatgtcag
cggttcgagtccgctattctcca
>KX349245.1_tRNA5
ttcctcagtagctcagcggcagagccatcgactgttaatcgattggtcgt
aggttcaaatcctacctggggagt
>KX349245.1_tRNA6
tgggtcagtagctcagcggatagagcaaccgccttctaagcggttggtcg
caggttcaaatcctgcctgacccgt
>KX349246.1_tRNA1
gcccgaatagctcagcggtagagcacctcgtttacaccgagattgtcggc
ggttcgatcccgtcttcgggca
>KX349246.1_tRNA2
tgggagtatggcggaatcggtagacgcaccagacttaaaatttgttgagg
gttaacctcgtgagagttcaagtctctctactcctat
>KX349246.1_tRNA3
gcccccgtagctcagtggtagagcagggcttttgtaaagctcaggtcgca
agttcaaatcttgtcaggggctc
>KX349246.1_tRNA4
ggggaattagctcagttggtagagcgcctgctttgcaagcaggatgtcag
cggttcgagtccgctattctcca
>KX349246.1_tRNA5
ttcctcagtagctcagcggcagagccatcgactgttaatcgattggtcgt
aggttcaaatcctacctggggagt
>KX349246.1_tRNA6
tgggtcagtagctcagcggatagagcaaccgccttctaagcggttggtcg
caggttcaaatcctgcctgacccgt
>KX349247.1_tRNA1
gcccgaatagctcagcggtagagcacctcgtttacaccgagattgtcggc
ggttcgatcccgtcttcgggca
>KX349247.1_tRNA2
tgggagtatggcggaatcggtagacgcaccagacttaaaatttgttgagg
gttaacctcgtgagagttcaagtctctctactcctat
>KX349247.1_tRNA3
gcccccgtagctcagtggtagagcagggcttttgtaaagctcaggtcgca
agttcaaatcttgtcaggggctc
>KX349247.1_tRNA4
ggggaattagctcagttggtagagcgcctgctttgcaagcaggatgtcag
cggttcgagtccgctattctcca
>KX349247.1_tRNA5
ttcctcagtagctcagcggcagagccatcgactgttaatcgattggtcgt
aggttcaaatcctacctggggagt
>KX349247.1_tRNA6
tgggtcagtagctcagcggatagagcaaccgccttctaagcggttggtcg
caggttcaaatcctgcctgacccgt
>KX349248.1_tRNA1
gcccgaatagctcagcggtagagcacctcgtttacaccgagattgtcggg
ggttcgatcccctcttcgggca
>KX349248.1_tRNA2
tgggagtatggcggaatcggtagacgcaccagacttaaaatttgttgagg
gttaacctcgtgagagttcaagtctctctactcctat
>KX349248.1_tRNA3
gcccccgtagctcagtggtagagcagggcttttgtaaagctcaggtcgca
agttcaaatcttgtcaggggctc
>KX349248.1_tRNA4
ggggaattagctcagttggtagagcgcctgctttgcaagcaggatgtcag
cggttcgagtccgctattctcca
>KX349248.1_tRNA5
ttcctcagtagctcagcggcagagccatcgactgttaatcgattggtcgt
aggttcaaatcctacctggggagt
>KX349248.1_tRNA6
tgggtcagtagctcagcggatagagcaaccgccttctaagcggttggtcg
caggttcaaatcctgcctgacccgt
>KX349250.1_tRNA1
gcccgaatagctcagcggtagagcacctcgtttacaccgagattgtcggc
ggttcgatcccgtcttcgggca
>KX349250.1_tRNA2
gggagtatggcggaatcggtagacgcaccagacttaaaatttgttgaggg
ttaacctcgtgagagttcaagtctctctactccta
>KX349250.1_tRNA3
gcccccgtagctcagtggtagagcagggcttttgtaaagctcaggtcgca
agttcaaatcttgtcaggggctc
>KX349250.1_tRNA4
ggggaattagctcagttggtagagcgcctgctttgcaagcaggatgtcag
cggttcgagtccgctattctcca
>KX349250.1_tRNA5
ttcctcagtagctcagcggcagagccatcgactgttaatcgattggtcgt
aggttcaaatcctacctggggagt
>KX349250.1_tRNA6
tgggtcagtagctcagcggatagagcaaccgccttctaagcggttggtcg
caggttcaaatcctgcctgacccgt
>KX349251.1_tRNA1
gcccgaatagctcagcggtagagcacctcgtttacaccgagattgtcggg
ggttcgatcccctcttcgggca
>KX349251.1_tRNA2
tgggagtatggcggaatcggtagacgcaccagacttaaaatttgttgagg
gttaacctcgtgagagttcaagtctctctactcctat
>KX349251.1_tRNA3
gcccccgtagctcagtggtagagcagggcttttgtaaagctcaggtcgca
agttcaaatcttgtcaggggctc
>KX349251.1_tRNA4
ggggaattagctcagttggtagagcgcctgctttgcaagcaggatgtcag
cggttcgagtccgctattctcca
>KX349251.1_tRNA5
ttcctcagtagctcagcggcagagccatcgactgttaatcgattggtcgt
aggttcaaatcctacctggggagt
>KX349251.1_tRNA6
tgggtcagtagctcagcggatagagcaaccgccttctaagcggttggtcg
caggttcaaatcctgcctgacccgt
>KX349252.1_tRNA1
gcccgaatagctcagcggtagagcacctcgtttacaccgagattgtcggg
ggttcgatcccctcttcgggca
>KX349252.1_tRNA2
gggagtatggcggaatcggtagacgcaccagacttaaaatttgttgaggg
ttaacctcgtgagagttcaagtctctctactccta
>KX349252.1_tRNA3
gcccccgtagctcagtggtagagcagggcttttgtaaagctcaggtcgca
agttcaaatcttgtcaggggctc
>KX349252.1_tRNA4
ggggaattagctcagttggtagagcgcctgctttgcaagcaggatgtcag
cggttcgagtccgctattctcca
>KX349252.1_tRNA5
ttcctcagtagctcagcggcagagccatcgactgttaatcgattggtcgt
aggttcaaatcctacctggggagt
>KX349252.1_tRNA6
tgggtcagtagctcagcggatagagcaaccgccttctaagcggttggtcg
caggttcaaatcctgcctgacccgt
>KX349253.1_tRNA1
gcccgaatagctcagcggtagagcacctcgtttacaccgagattgtcggc
ggttcgatcccgtcttcgggca
>KX349253.1_tRNA2
tgggagtatggcggaatcggtagacgcaccagacttaaaatttgttgagg
gttaacctcgtgagagttcaagtctctctactcctat
>KX349253.1_tRNA3
gcccccgtagctcagtggtagagcagggcttttgtaaagctcaggtcgca
agttcaaatcttgtcaggggctc
>KX349253.1_tRNA4
ggggaattagctcagttggtagagcgcctgctttgcaagcaggatgtcag
cggttcgagtccgctattctcca
>KX349253.1_tRNA5
ttcctcagtagctcagcggcagagccatcgactgttaatcgattggtcgt
aggttcaaatcctacctggggagt
>KX349253.1_tRNA6
tgggtcagtagctcagcggatagagcaaccgccttctaagcggttggtcg
caggttcaaatcctgcctgacccgt
>KX349254.1_tRNA1
gcccgaatagctcagcggtagagcacctcgtttacaccgagattgtcggc
ggttcgatcccgtcttcgggca
>KX349254.1_tRNA2
tgggagtatggcggaatcggtagacgcaccagacttaaaatttgttgagg
gttaacctcgtgagagttcaagtctctctactcctat
>KX349254.1_tRNA3
gcccccgtagctcagtggtagagcagggcttttgtaaagctcaggtcgca
agttcaaatcttgtcaggggctc
>KX349254.1_tRNA4
ggggaattagctcagttggtagagcgcctgctttgcaagcaggatgtcag
cggttcgagtccgctattctcca
>KX349254.1_tRNA5
ttcctcagtagctcagcggcagagccatcgactgttaatcgattggtcgt
aggttcaaatcctacctggggagt
>KX349254.1_tRNA6
tgggtcagtagctcagcggatagagcaaccgccttctaagcggttggtcg
caggttcaaatcctgcctgacccgt
>KX349255.1_tRNA1
gcccgaatagctcagcggtagagcacctcgtttacaccgagattgtcggc
ggttcgatcccgtcttcgggca
>KX349255.1_tRNA2
gggagtatggcggaatcggtagacgcaccagacttaaaatttgttgaggg
ttaacctcgtgagagttcaagtctctctactccta
>KX349255.1_tRNA3
gcccccgtagctcagtggtagagcagggcttttgtaaagctcaggtcgca
agttcaaatcttgtcaggggctc
>KX349255.1_tRNA4
ggggaattagctcagttggtagagcgcctgctttgcaagcaggatgtcag
cggttcgagtccgctattctcca
>KX349255.1_tRNA5
ttcctcagtagctcagcggcagagccatcgactgttaatcgattggtcgt
aggttcaaatcctacctggggagt
>KX349255.1_tRNA6
tgggtcagtagctcagcggatagagcaaccgccttctaagcggttggtcg
caggttcaaatcctgcctgacccgt
>KX349256.1_tRNA1
gcccgaatagctcagcggtagagcacctcgtttacaccgagattgtcggc
ggttcgatcccgtcttcgggca
>KX349256.1_tRNA2
tgggagtatggcggaatcggtagacgcaccagacttaaaatttgttgagg
gttaacctcgtgagagttcaagtctctctactcctat
>KX349256.1_tRNA3
gcccccgtagctcagtggtagagcagggcttttgtaaagctcaggtcgca
agttcaaatcttgtcaggggctc
>KX349256.1_tRNA4
ggggaattagctcagttggtagagcgcctgctttgcaagcaggatgtcag
cggttcgagtccgctattctcca
>KX349256.1_tRNA5
ttcctcagtagctcagcggcagagccatcgactgttaatcgattggtcgt
aggttcaaatcctacctggggagt
>KX349256.1_tRNA6
tgggtcagtagctcagcggatagagcaaccgccttctaagcggttggtcg
caggttcaaatcctgcctgacccgt
>KX349257.1_tRNA1
gcccgaatagctcagcggtagagcacctcgtttacaccgagattgtcggc
ggttcgatcccgtcttcgggca
>KX349257.1_tRNA2
tgggagtatggcggaatcggtagacgcaccagacttaaaatttgttgagg
gttaacctcgtgagagttcaagtctctctactcctat
>KX349257.1_tRNA3
gcccccgtagctcagtggtagagcagggcttttgtaaagctcaggtcgca
agttcaaatcttgtcaggggctc
>KX349257.1_tRNA4
ggggaattagctcagttggtagagcgcctgctttgcaagcaggatgtcag
cggttcgagtccgctattctcca
>KX349257.1_tRNA5
ttcctcagtagctcagcggcagagccatcgactgttaatcgattggtcgt
aggttcaaatcctacctggggagt
>KX349257.1_tRNA6
tgggtcagtagctcagcggatagagcaaccgccttctaagcggttggtcg
caggttcaaatcctgcctgacccgt
>KX349258.1_tRNA1
gcccgaatagctcagcggtagagcagcacctttacacggtgaatgtcggg
ggttcgatcccctcttcgggca
>KX349258.1_tRNA2
tgggagtatggcggaatcggtagacgcaccagacttaaaatttgttgagg
gttaacctcgtgagagttcaagtctctctactcctat
>KX349258.1_tRNA3
gcccccgtagctcagtggtagagcagggcttttgtaaagctcaggtcgca
agttcaaatcttgtcaggggctc
>KX349258.1_tRNA4
ggggaattagctcagttggtagagcgcctgctttgcaagcaggatgtcag
cggttcgagtccgctattctcca
>KX349258.1_tRNA5
ttcctcagtagctcagcggcagagccatcgactgttaatcgattggtcgt
aggttcaaatcctacctggggagt
>KX349258.1_tRNA6
tgggtcagtagctcagcggatagagcaaccgccttctaagcggttggtcg
caggttcaaatcctgcctgacccgt
>KX349259.1_tRNA1
gcccgaatagctcagcggtagagcacctcgtttacaccgagattgtcggc
ggttcgatcccgtcttcgggca
>KX349259.1_tRNA2
tgggagtatggcggaatcggtagacgcaccagacttaaaatttgttgagg
gttaacctcgtgagagttcaagtctctctactcctat
>KX349259.1_tRNA3
gcccccgtagctcagtggtagagcagggcttttgtaaagctcaggtcgca
agttcaaatcttgtcaggggctc
>KX349259.1_tRNA4
ggggaattagctcagttggtagagcgcctgctttgcaagcaggatgtcag
cggttcgagtccgctattctcca
>KX349259.1_tRNA5
ttcctcagtagctcagcggcagagccatcgactgttaatcgattggtcgt
aggttcaaatcctacctggggagt
>KX349259.1_tRNA6
tgggtcagtagctcagcggatagagcaaccgccttctaagcggttggtcg
caggttcaaatcctgcctgacccgt
>KX349260.1_tRNA1
gcccgaatagctcagcggtagagcacctcgtttacaccgagattgtcggg
ggttcgatcccctcttcgggca
>KX349260.1_tRNA2
tgggagtatggcggaatcggtagacgcaccagacttaaaatttgttgagg
gttaacctcgtgagagttcaagtctctctactcctat
>KX349260.1_tRNA3
gcccccgtagctcagtggtagagcagggcttttgtaaagctcaggtcgca
agttcaaatcttgtcaggggctc
>KX349260.1_tRNA4
ggggaattagctcagttggtagagcgcctgctttgcaagcaggatgtcag
cggttcgagtccgctattctcca
>KX349260.1_tRNA5
ttcctcagtagctcagcggcagagccatcgactgttaatcgattggtcgt
aggttcaaatcctacctggggagt
>KX349260.1_tRNA6
tgggtcagtagctcagcggatagagcaaccgccttctaagcggttggtcg
caggttcaaatcctgcctgacccgt
>KX349261.1_tRNA1
gcccgaatagctcagcggtagagcacctcgtttacaccgagattgtcggc
ggttcgatcccgtcttcgggca
>KX349261.1_tRNA2
tgggagtatggcggaatcggtagacgcaccagacttaaaatttgttgagg
gttaacctcgtgagagttcaagtctctctactcctat
>KX349261.1_tRNA3
gcccccgtagctcagtggtagagcagggcttttgtaaagctcaggtcgca
agttcaaatcttgtcaggggctc
>KX349261.1_tRNA4
ggggaattagctcagttggtagagcgcctgctttgcaagcaggatgtcag
cggttcgagtccgctattctcca
>KX349261.1_tRNA5
ttcctcagtagctcagcggcagagccatcgactgttaatcgattggtcgt
aggttcaaatcctacctggggagt
>KX349261.1_tRNA6
tgggtcagtagctcagcggatagagcaaccgccttctaagcggttggtcg
caggttcaaatcctgcctgacccgt
>KX349262.1_tRNA1
gcccgaatagctcagcggtagagcacctcgtttacaccgagattgtcggg
ggttcgatcccctcttcgggca
>KX349262.1_tRNA2
tgggagtatggcggaatcggtagacgcaccagacttaaaatttgttgagg
gttaacctcgtgagagttcaagtctctctactcctat
>KX349262.1_tRNA3
gcccccgtagctcagtggtagagcagggcttttgtaaagctcaggtcgca
agttcaaatcttgtcaggggctc
>KX349262.1_tRNA4
ggggaattagctcagttggtagagcgcctgctttgcaagcaggatgtcag
cggttcgagtccgctattctcca
>KX349262.1_tRNA5
ttcctcagtagctcagcggcagagccatcgactgttaatcgattggtcgt
aggttcaaatcctacctggggagt
>KX349262.1_tRNA6
tgggtcagtagctcagcggatagagcaaccgccttctaagcggttggtcg
caggttcaaatcctgcctgacccgt
>KX349263.1_tRNA1
gcccgaatagctcagcggtagagcacctcgtttacaccgagattgtcggg
ggttcgatcccctcttcgggca
>KX349263.1_tRNA2
tgggagtatggcggaatcggtagacgcaccagacttaaaatttgttgagg
gttaacctcgtgagagttcaagtctctctactcctat
>KX349263.1_tRNA3
gcccccgtagctcagtggtagagcagggcttttgtaaagctcaggtcgca
agttcaaatcttgtcaggggctc
>KX349263.1_tRNA4
ggggaattagctcagttggtagagcgcctgctttgcaagcaggatgtcag
cggttcgagtccgctattctcca
>KX349263.1_tRNA5
ttcctcagtagctcagcggcagagccatcgactgttaatcgattggtcgt
aggttcaaatcctacctggggagt
>KX349263.1_tRNA6
tgggtcagtagctcagcggatagagcaaccgccttctaagcggttggtcg
caggttcaaatcctgcctgacccgt
>KX349264.1_tRNA1
gcccgaatagctcagcggtagagcacctcgtttacaccgagattgtcggc
ggttcgatcccgtcttcgggca
>KX349264.1_tRNA2
gggagtatggcggaatcggtagacgcaccagacttaaaatttgttgaggg
ttaacctcgtgagagttcaagtctctctactccta
>KX349264.1_tRNA3
gcccccgtagctcagtggtagagcagggcttttgtaaagctcaggtcgca
agttcaaatcttgtcaggggctc
>KX349264.1_tRNA4
ggggaattagctcagttggtagagcgcctgctttgcaagcaggatgtcag
cggttcgagtccgctattctcca
>KX349264.1_tRNA5
ttcctcagtagctcagcggcagagccatcgactgttaatcgattggtcgt
aggttcaaatcctacctggggagt
>KX349264.1_tRNA6
tgggtcagtagctcagcggatagagcaaccgccttctaagcggttggtcg
caggttcaaatcctgcctgacccgt
>KX349265.1_tRNA1
gcccgaatagctcagcggtagagcacctcgtttacaccgagattgtcggc
ggttcgatcccgtcttcgggca
>KX349265.1_tRNA2
tgggagtatggcggaatcggtagacgcaccagacttaaaatttgttgagg
gttaacctcgtgagagttcaagtctctctactcctat
>KX349265.1_tRNA3
gcccccgtagctcagtggtagagcagggcttttgtaaagctcaggtcgca
agttcaaatcttgtcaggggctc
>KX349265.1_tRNA4
ggggaattagctcagttggtagagcgcctgctttgcaagcaggatgtcag
cggttcgagtccgctattctcca
>KX349265.1_tRNA5
ttcctcagtagctcagcggcagagccatcgactgttaatcgattggtcgt
aggttcaaatcctacctggggagt
>KX349265.1_tRNA6
tgggtcagtagctcagcggatagagcaaccgccttctaagcggttggtcg
caggttcaaatcctgcctgacccgt
>KX349266.1_tRNA1
gcccgaatagctcagcggtagagcacctcgtttacaccgagattgtcggg
ggttcgatcccctcttcgggca
>KX349266.1_tRNA2
gggagtatggcggaatcggtagacgcaccagacttaaaatttgttgaggg
ttaacctcgtgagagttcaagtctctctactccta
>KX349266.1_tRNA3
gcccccgtagctcagtggtagagcagggcttttgtaaagctcaggtcgca
agttcaaatcttgtcaggggctc
>KX349266.1_tRNA4
ggggaattagctcagttggtagagcgcctgctttgcaagcaggatgtcag
cggttcgagtccgctattctcca
>KX349266.1_tRNA5
ttcctcagtagctcagcggcagagccatcgactgttaatcgattggtcgt
aggttcaaatcctacctggggagt
>KX349266.1_tRNA6
tgggtcagtagctcagcggatagagcaaccgccttctaagcggttggtcg
caggttcaaatcctgcctgacccgt
>KX349267.1_tRNA1
gcccgaatagctcagcggtagagcacctcgtttacaccgagattgtcggg
ggttcgatcccctcttcgggca
>KX349267.1_tRNA2
gggagtatggcggaatcggtagacgcaccagacttaaaatttgttgaggg
ttaacctcgtgagagttcaagtctctctactccta
>KX349267.1_tRNA3
gcccccgtagctcagtggtagagcagggcttttgtaaagctcaggtcgca
agttcaaatcttgtcaggggctc
>KX349267.1_tRNA4
ggggaattagctcagttggtagagcgcctgctttgcaagcaggatgtcag
cggttcgagtccgctattctcca
>KX349267.1_tRNA5
ttcctcagtagctcagcggcagagccatcgactgttaatcgattggtcgt
aggttcaaatcctacctggggagt
>KX349267.1_tRNA6
tgggtcagtagctcagcggatagagcaaccgccttctaagcggttggtcg
caggttcaaatcctgcctgacccgt
>KX349268.1_tRNA1
gcccgaatagctcagcggtagagcacctcgtttacaccgagattgtcggc
ggttcgatcccgtcttcgggca
>KX349268.1_tRNA2
tgggagtatggcggaatcggtagacgcaccagacttaaaatttgttgagg
gttaacctcgtgagagttcaagtctctctactcctat
>KX349268.1_tRNA3
gcccccgtagctcagtggtagagcagggcttttgtaaagctcaggtcgca
agttcaaatcttgtcaggggctc
>KX349268.1_tRNA4
ggggaattagctcagttggtagagcgcctgctttgcaagcaggatgtcag
cggttcgagtccgctattctcca
>KX349268.1_tRNA5
ttcctcagtagctcagcggcagagccatcgactgttaatcgattggtcgt
aggttcaaatcctacctggggagt
>KX349268.1_tRNA6
tgggtcagtagctcagcggatagagcaaccgccttctaagcggttggtcg
caggttcaaatcctgcctgacccgt
>KX349269.1_tRNA1
gcccgaatagctcagcggtagagcacctcgtttacaccgagattgtcggc
ggttcgatcccgtcttcgggca
>KX349269.1_tRNA2
tgggagtatggcggaatcggtagacgcaccagacttaaaatttgttgagg
gttaacctcgtgagagttcaagtctctctactcctat
>KX349269.1_tRNA3
gcccccgtagctcagtggtagagcagggcttttgtaaagctcaggtcgca
agttcaaatcttgtcaggggctc
>KX349269.1_tRNA4
ggggaattagctcagttggtagagcgcctgctttgcaagcaggatgtcag
cggttcgagtccgctattctcca
>KX349269.1_tRNA5
ttcctcagtagctcagcggcagagccatcgactgttaatcgattggtcgt
aggttcaaatcctacctggggagt
>KX349269.1_tRNA6
tgggtcagtagctcagcggatagagcaaccgccttctaagcggttggtcg
caggttcaaatcctgcctgacccgt
>KX349270.1_tRNA1
gcccgaatagctcagcggtagagcacctcgtttacaccgagattgtcggc
ggttcgatcccgtcttcgggca
>KX349270.1_tRNA2
tgggagtatggcggaatcggtagacgcaccagacttaaaatttgttgagg
gttaacctcgtgagagttcaagtctctctactcctat
>KX349270.1_tRNA3
gcccccgtagctcagtggtagagcagggcttttgtaaagctcaggtcgca
agttcaaatcttgtcaggggctc
>KX349270.1_tRNA4
ggggaattagctcagttggtagagcgcctgctttgcaagcaggatgtcag
cggttcgagtccgctattctcca
>KX349270.1_tRNA5
ttcctcagtagctcagcggcagagccatcgactgttaatcgattggtcgt
aggttcaaatcctacctggggagt
>KX349270.1_tRNA6
tgggtcagtagctcagcggatagagcaaccgccttctaagcggttggtcg
caggttcaaatcctgcctgacccgt
>KX349271.1_tRNA1
gcccgaatagctcagcggtagagcacctcgtttacaccgagattgtcggc
ggttcgatcccgtcttcgggca
>KX349271.1_tRNA2
tgggagtatggcggaatcggtagacgcaccagacttaaaatttgttgagg
gttaacctcgtgagagttcaagtctctctactcctat
>KX349271.1_tRNA3
gcccccgtagctcagtggtagagcagggcttttgtaaagctcaggtcgca
agttcaaatcttgtcaggggctc
>KX349271.1_tRNA4
ggggaattagctcagttggtagagcgcctgctttgcaagcaggatgtcag
cggttcgagtccgctattctcca
>KX349271.1_tRNA5
ttcctcagtagctcagcggcagagccatcgactgttaatcgattggtcgt
aggttcaaatcctacctggggagt
>KX349271.1_tRNA6
tgggtcagtagctcagcggatagagcaaccgccttctaagcggttggtcg
caggttcaaatcctgcctgacccgt
>KX349272.1_tRNA1
gcccgaatagctcagcggtagagcacctcgtttacaccgagattgtcggc
ggttcgatcccgtcttcgggca
>KX349272.1_tRNA2
tgggagtatggcggaatcggtagacgcaccagacttaaaatttgttgagg
gttaacctcgtgagagttcaagtctctctactcctat
>KX349272.1_tRNA3
gcccccgtagctcagtggtagagcagggcttttgtaaagctcaggtcgca
agttcaaatcttgtcaggggctc
>KX349272.1_tRNA4
ggggaattatctcagttggtagagcgcctgctttgcaagcaggatgtcag
cggttcgagtccgctattctcca
>KX349272.1_tRNA5
ttcctcagtagctcagcggcagagccatcgactgttaatcgattggtcgt
aggttcaaatcctacctggggagt
>KX349272.1_tRNA6
tgggtcagtagctcagcggatagagcaaccgccttctaagcggttggtcg
caggttcaaatcctgcctgacccgt
>KX349273.1_tRNA1
gcccgaatagctcagcggtagagcacctcgtttacaccgagattgtcggc
ggttcgatcccgtcttcgggca
>KX349273.1_tRNA2
tgggagtatggcggaatcggtagacgcaccagacttaaaatttgttgagg
gttaacctcgtgagagttcaagtctctctactcctat
>KX349273.1_tRNA3
gcccccgtagctcagtggtagagcagggcttttgtaaagctcaggtcgca
agttcaaatcttgtcaggggctcc
>KX349273.1_tRNA4
tggggaattagctcagtctggtagagcgcctgctttgcaagcaggatgtc
agcggttcgagtccgctattctccat
>KX349273.1_tRNA5
ttcctcagtagctcagcggcagagctatcgactgttaatcgattggtcgt
aggttcaaatcctacctggggagt
>KX349273.1_tRNA6
tgggtcagtagctcagcggatagagcaaccgccttctaagcggttggtcg
caggttcaaatcctgcctgacccgt
>KX349274.1_tRNA1
gcccgaatagctcagcggtagagcacctcgtttacaccgagattgtcggc
ggttcgatcccgtcttcgggca
>KX349274.1_tRNA2
tgggagtatggcggaatcggtagacgcaccagacttaaaatttgttgagg
gttaacctcgtgagagttcaagtctctctactcctat
>KX349274.1_tRNA3
gcccccgtagctcagtggtagagcagggcttttgtaaagctcaggtcgca
agttcaaatcttgtcaggggctc
>KX349274.1_tRNA4
ggggaattagctcagtctggtagagcgcctgctttgcaagcaggatgtca
gcggttcgagtccgctattctcca
>KX349274.1_tRNA5
ttcctcagtagctcagcggcagagctatcgactgttaatcgattggtcgt
aggttcaaatcctacctggggagt
>KX349274.1_tRNA6
tgggtcagtagctcagcggatagagcaaccgccttctaagcggttggtcg
caggttcaaatcctgcctgacccgt
>KX349275.1_tRNA1
gcccgaatagctcagcggtagagcacctcgtttacaccgagattgtcggc
ggttcgatcccgtcttcgggca
>KX349275.1_tRNA2
tgggagtatggcggaatcggtagacgcaccagacttaaaatttgttgagg
gttaacctcgtgagagttcaagtctctctactcctat
>KX349275.1_tRNA3
gcccccgtagctcagtggtagagcagggcttttgtaaagctcaggtcgca
agttcaaatcttgtcaggggctcc
>KX349275.1_tRNA4
tggggaattagctcagttggtagagcgcctgctttgcaagcaggatgtca
gcggttcgagtccgctattctccat
>KX349275.1_tRNA5
ttcctcagtagctcagcggcagagctatcgactgttaatcgattggtcgt
aggttcaaatcctacctggggagt
>KX349275.1_tRNA6
tgggtcagtagctcagcggatagagcaaccgccttctaagcggttggtcg
caggttcaaatcctgcctgacccgt
>KX349276.1_tRNA1
gcccgaatagctcagcggtagagcacctcgtttacaccgagattgtcggc
ggttcgatcccgtcttcgggca
>KX349276.1_tRNA2
tgggagtatggcggaatcggtagacgcaccagacttaaaatttgttgagg
gttaacctcgtgagagttcaagtctctctactcctat
>KX349276.1_tRNA3
gcccccgtagctcagtggtagagcagggcttttgtaaagctcaggtcgca
agttcaaatcttgtcaggggctc
>KX349276.1_tRNA4
ggggaattagctcagttggtagagcgcctgctttgcaagcaggatgtcag
cggttcgagtccgctattctcca
>KX349276.1_tRNA5
ttcctcagtagctcagcggcagagccatcgactgttaatcgattggtcgt
aggttcaaatcctacctggggagt
>KX349276.1_tRNA6
tgggtcagtagctcagcggatagagcaaccgccttctaagcggttggtcg
caggttcaaatcctgcctgacccgt
>KX349277.1_tRNA1
gcccgaatagctcagcggtagagcacctcgtttacaccgagattgtcggc
ggttcgatcccgtcttcgggca
>KX349277.1_tRNA2
tgggagtatggcggaatcggtagacgcaccagacttaaaatttgttgagg
gttaacctcgtgagagttcaagtctctctactcctat
>KX349277.1_tRNA3
gcccccgtagctcagtggtagagcagggcttttgtaaagctcaggtcgca
agttcaaatcttgtcaggggctcc
>KX349277.1_tRNA4
tggggaattagctcagttggtagagcgcctgctttgcaagcaggatgtca
gcggttcgagtccgctattctccat
>KX349277.1_tRNA5
ttcctcagtagctcagcggcagagctatcgactgttaatcgattggtcgt
aggttcaaatcctacctggggagt
>KX349277.1_tRNA6
tgggtcagtagctcagcggatagagcaaccgccttctaagcggttggtcg
caggttcaaatcctgcctgacccgt
>KX349278.1_tRNA1
gcccgaatagctcagcggtagagcacctcgtttacaccgagattgtcggc
ggttcgatcccgtcttcgggca
>KX349278.1_tRNA2
tgggagtatggcggaatcggtagacgcaccagacttaaaatttgttgagg
gttaacctcgtgagagttcaagtctctctactcctat
>KX349278.1_tRNA3
gcccccgtagctcagtggtagagcagggcttttgtaaagctcaggtcgca
agttcaaatcttgtcaggggctcc
>KX349278.1_tRNA4
tggggaattagctcagttggtagagcgcctgctttgcaagcaggatgtca
gcggttcgagtccgctattctccat
>KX349278.1_tRNA5
ttcctcagtagctcagcggcagagctatcgactgttaatcgattggtcgt
aggttcaaatcctacctggggagt
>KX349278.1_tRNA6
tgggtcagtagctcagcggatagagcaaccgccttctaagcggttggtcg
caggttcaaatcctgcctgacccgt
>KX349279.1_tRNA1
gcccgaatagctcagcggtagagcacctcgtttacaccgagattgtcggc
ggttcgatcccgtcttcgggca
>KX349279.1_tRNA2
tgggagtatggcggaatcggtagacgcaccagacttaaaatttgttgagg
gttaacctcgtgagagttcaagtctctctactcctat
>KX349279.1_tRNA3
gcccccgtagctcagtggtagagcagggcttttgtaaagctcaggtcgca
agttcaaatcttgtcaggggctc
>KX349279.1_tRNA4
ggggaattagctcagttggtagagcgcctgctttgcaagcaggatgtcag
cggttcgagtccgctattctcca
>KX349279.1_tRNA5
ttcctcagtagctcagcggcagagccatcgactgttaatcgattggtcgt
aggttcaaatcctacctggggagt
>KX349279.1_tRNA6
tgggtcagtagctcagcggatagagcaaccgccttctaagcggttggtcg
caggttcaaatcctgcctgacccgt
>KX349280.1_tRNA1
gcccgaatagctcagcggtagagcacctcgtttacaccgagattgtcggc
ggttcgatcccgtcttcgggca
>KX349280.1_tRNA2
tgggagtatggcggaatcggtagacgcaccagacttaaaatttgttgagg
gttaacctcgtgagagttcaagtctctctactcctat
>KX349280.1_tRNA3
gcccccgtagctcagtggtagagcagggcttttgtaaagctcaggtcgca
agttcaaatcttgtcaggggctcc
>KX349280.1_tRNA4
tggggaattagctcagttggtagagcgcctgctttgcaagcaggatgtca
gcggttcgagtccgctattctccat
>KX349280.1_tRNA5
ttcctcagtagctcagcggcagagctatcgactgttaatcgattggtcgt
aggttcaaatcctacctggggagt
>KX349280.1_tRNA6
tgggtcagtagctcagcggatagagcaaccgccttctaagcggttggtcg
caggttcaaatcctgcctgacccgt
>KX349281.1_tRNA1
gcccgaatagctcagcggtagagcacctcgtttacaccgagattgtcggc
ggttcgatcccgtcttcgggca
>KX349281.1_tRNA2
tgggagtatggcggaatcggtagacgcaccagacttaaaatttgttgagg
gttaacctcgtgagagttcaagtctctctactcctat
>KX349281.1_tRNA3
[truncated: 635,654 more chars]
